# Supplementary material for: Association between systemic inflammatory response index and bone turnover markers in Chinese patients with osteoporotic fractures: a retrospective cross-sectional study
Source: Front Med (Lausanne). 2024 Jul 11;11:1404152. doi: 10.3389/fmed.2024.1404152 (PMC11269153; doi:10.3389/fmed.2024.1404152)
Supplement: Supplementary file 1 [file Data_Sheet_1.xlsx]

## Sheet: Sheet1
ID	Gender	Age	ICD	Maindiagnosis	Admission	FLSks	GLOBALINDEX	Admissiondate	Year	Month	Preoperativetime	DateofOperation	PostoperativeHospitalStay	DischargeDate	LOS	Deathtime	Deathreason	Death_all	Death_fall	DDDeath_fall2	Survivaltime	Refracture	Refracture1Date	Refracture1fee	Refracturetime	RefractureNEW	Refracture2	Refracture2fee	Refracture3Date	Refracture3fee	Refracturetotalfee	fee	Anesthesia	MAP	FFP	hypertension	diabetes	heart	OP	lung	liver	kidney	brain	PD	AD	DVT	infection	tumor	shock
1183	0	71	S22.000	22	1	0	#N/A	2017-01-01	2017	1	4	2017-01-05	4	2017-01-09	8	2017-08-02	0	1	1	0	213	0	2017-08-02	NA	213	1	NA	NA	NA	NA	0	36612	2	0	0	0	0	0	0	0	0	0	0	0	0	0	0	0	0
1185	0	61	S32.000	32	1	0	#N/A	2017-01-02	2017	1	3	2017-01-05	5	2017-01-10	8	2022-09-03	NA	0	0	0	2070	1	2019-06-18	47044.1	889	2	NA	NA	NA	NA	47044.1	37214.6	1	0	0	0	0	0	0	0	0	0	0	0	0	0	0	0	0
1186	1	62	S72.000	72	1	0	#N/A	2017-01-05	2017	1	1	2017-01-06	5	2017-01-11	6	2022-09-03	NA	0	0	0	2067	0	2022-09-03	NA	2061	0	NA	NA	NA	NA	0	15105.2	4	0	0	0	0	0	0	0	0	0	0	0	0	0	0	0	0
1187	1	58	S72.900	72	1	0	#N/A	2017-01-07	2017	1	2	2017-01-09	12	2017-01-21	14	2022-09-03	NA	0	0	0	2065	0	2022-09-03	NA	2051	0	NA	NA	NA	NA	0	52668.9	3	0	0	0	0	0	0	0	0	0	0	0	0	0	0	0	0
1188	1	87	S72.101	72	1	0	#N/A	2017-01-05	2017	1	1	2017-01-06	12	2017-01-18	13	2022-09-03	NA	0	0	0	2067	0	2022-09-03	NA	2054	0	NA	NA	NA	NA	0	44393.2	3	0	0	0	0	0	0	0	0	0	0	0	0	0	0	0	0
1189	1	68	S72.101	72	1	0	#N/A	2017-01-04	2017	1	2	2017-01-06	7	2017-01-13	9	2022-09-03	NA	0	0	0	2068	0	2022-09-03	NA	2059	0	NA	NA	NA	NA	0	37499.7	3	0	0	0	0	0	0	0	0	0	0	0	0	0	0	1	0
1190	1	72	S32.000	32	1	0	#N/A	2017-01-04	2017	1	3	2017-01-07	5	2017-01-12	8	2022-09-03	NA	0	0	0	2068	0	2022-09-03	NA	2060	0	NA	NA	NA	NA	0	56059.5	1	0	0	0	0	0	0	0	0	0	0	0	0	0	0	0	0
1191	0	54	S52.500	52	1	0	#N/A	2017-01-04	2017	1	3	2017-01-07	5	2017-01-12	8	2022-09-03	NA	0	0	0	2068	0	2022-09-03	NA	2060	0	NA	NA	NA	NA	0	23609.7	5	0	0	0	0	0	0	0	0	0	0	0	0	0	0	0	0
1192	0	67	S72.101	72	1	0	KS_210427	2017-01-06	2017	1	1	2017-01-07	7	2017-01-14	8	2022-09-03	NA	0	0	0	2066	0	2022-09-03	NA	2058	0	NA	NA	NA	NA	0	35802.4	3	0	0	0	0	0	0	0	0	0	0	0	0	0	0	0	0
1193	1	82	S22.000	22	1	0	#N/A	2017-01-07	2017	1	4	2017-01-11	9	2017-01-20	13	2020-07-16	0	1	1	0	1286	0	2020-07-16	NA	1286	1	NA	NA	NA	NA	0	46901.7	2	0	0	0	0	0	0	0	0	0	0	0	0	0	0	0	0
1194	0	83	S72.101	72	1	0	#N/A	2017-01-08	2017	1	5	2017-01-13	13	2017-01-26	18	2018-01-25	1	1	2	1	382	0	2018-01-25	NA	382	1	NA	NA	NA	NA	0	46152.3	3	0	0	1	1	0	0	0	0	0	0	0	0	0	0	0	0
1196	0	63	S72.000	72	1	0	#N/A	2017-01-09	2017	1	3	2017-01-12	12	2017-01-24	15	2022-09-03	NA	0	0	0	2063	0	2022-09-03	NA	2048	0	NA	NA	NA	NA	0	47532.5	3	0	0	0	0	0	0	0	0	0	0	0	0	0	0	0	0
1197	0	75	S72.101	72	1	0	#N/A	2017-01-09	2017	1	3	2017-01-12	13	2017-01-25	16	2021-10-06	0	1	1	0	1731	0	2021-10-06	NA	1731	1	NA	NA	NA	NA	0	39835.4	3	0	0	1	0	0	0	0	0	0	0	0	0	0	0	0	0
1199	0	55	S32.000	32	1	0	#N/A	2017-01-10	2017	1	2	2017-01-12	2	2017-01-14	4	2022-09-03	NA	0	0	0	2062	0	2022-09-03	NA	2058	0	NA	NA	NA	NA	0	36693.8	2	0	0	0	0	0	0	0	0	0	0	0	0	0	0	0	0
1200	1	57	S52.801	52	1	0	#N/A	2017-01-12	2017	1	2	2017-01-14	8	2017-01-22	10	2022-09-03	NA	0	0	0	2060	0	2022-09-03	NA	2050	0	NA	NA	NA	NA	0	22683	5	0	0	0	0	0	0	0	0	0	0	0	0	0	0	0	0
1201	0	59	S52.801	52	1	0	#N/A	2017-01-12	2017	1	2	2017-01-14	8	2017-01-22	10	2022-09-03	NA	0	0	0	2060	0	2022-09-03	NA	2050	0	NA	NA	NA	NA	0	22553.5	5	0	0	0	0	0	0	0	0	0	0	0	0	0	0	0	0
1202	0	71	S32.000	32	1	0	KS_007012	2017-01-12	2017	1	4	2017-01-16	3	2017-01-19	7	2022-09-03	NA	0	0	0	2060	0	2022-09-03	NA	2053	0	NA	NA	NA	NA	0	36242.6	2	0	0	0	0	0	0	0	0	0	0	0	0	0	0	0	0
1203	1	81	S72.101	72	1	0	#N/A	2017-01-13	2017	1	1	2017-01-14	9	2017-01-23	10	2018-04-04	0	1	1	0	446	0	2018-04-04	NA	446	1	NA	NA	NA	NA	0	41416.5	3	0	300	0	0	0	0	0	0	0	0	0	0	0	0	0	0
1206	0	65	S22.000	22	1	0	#N/A	2017-01-13	2017	1	4	2017-01-17	4	2017-01-21	8	2022-09-03	NA	0	0	0	2059	0	2022-09-03	NA	2051	0	NA	NA	NA	NA	0	41265	2	0	0	0	0	0	0	0	0	0	0	0	0	0	0	0	0
1207	0	85	S72.201	72	1	0	#N/A	2017-01-13	2017	1	4	2017-01-17	7	2017-01-24	11	2020-03-19	0	1	1	0	1161	0	2020-03-19	NA	1161	1	NA	NA	NA	NA	0	46962.2	3	0	800	0	0	0	0	0	0	0	0	0	0	0	0	0	0
1210	0	78	S32.000	32	1	0	#N/A	2017-01-15	2017	1	3	2017-01-18	2	2017-01-20	5	2021-06-18	0	1	1	0	1615	0	2021-06-18	NA	1615	1	NA	NA	NA	NA	0	38145.2	2	0	0	0	0	0	1	0	0	0	0	0	0	0	0	0	0
1211	0	90	S72.101	72	1	0	#N/A	2017-01-17	2017	1	2	2017-01-19	5	2017-01-24	7	2019-05-25	0	1	1	0	858	0	2019-05-25	NA	858	1	NA	NA	NA	NA	0	37570	3	0	200	0	0	0	0	0	0	0	0	0	0	0	0	0	0
1213	0	86	S72.101	72	1	0	#N/A	2017-01-17	2017	1	2	2017-01-19	4	2017-01-23	6	2017-05-21	1	1	2	1	124	0	2017-05-21	NA	124	1	NA	NA	NA	NA	0	40793.1	3	0	0	0	0	0	0	0	0	0	0	0	0	0	0	0	0
1215	0	71	S52.801	52	1	0	#N/A	2017-01-17	2017	1	3	2017-01-20	6	2017-01-26	9	2022-09-03	NA	0	0	0	2055	1	2017-04-01	6761	65	2	NA	NA	NA	NA	6761	28925.4	1	0	0	0	0	0	0	0	0	0	0	0	0	0	0	0	0
1216	0	67	S72.000	72	1	0	#N/A	2017-01-18	2017	1	3	2017-01-21	13	2017-02-03	16	2018-07-22	0	1	1	0	550	0	2018-07-22	NA	550	1	NA	NA	NA	NA	0	72275.2	3	0	0	0	1	1	0	0	0	0	0	0	0	0	0	0	0
1217	0	72	S72.000	72	1	0	#N/A	2017-01-19	2017	1	2	2017-01-21	5	2017-01-26	7	2022-09-03	NA	0	0	0	2053	0	2022-09-03	NA	2046	0	NA	NA	NA	NA	0	57785.9	3	0	0	0	0	0	0	0	0	0	0	0	0	0	0	0	0
1218	0	61	S32.000	32	1	0	#N/A	2017-01-20	2017	1	4	2017-01-24	0	2017-01-24	4	2022-09-03	NA	0	0	0	2052	0	2022-09-03	NA	2048	0	NA	NA	NA	NA	0	36070.9	1	0	0	0	0	0	0	0	0	0	0	0	0	0	0	0	0
1220	0	87	S72.101	72	1	0	#N/A	2017-01-22	2017	1	2	2017-01-24	13	2017-02-06	15	2018-02-04	0	1	1	0	378	0	2018-02-04	NA	378	1	NA	NA	NA	NA	0	36264.2	3	0	0	1	0	0	0	0	0	0	0	0	0	0	0	0	0
1221	0	86	S72.101	72	1	0	#N/A	2017-01-22	2017	1	3	2017-01-25	15	2017-02-09	18	2020-02-26	1	1	2	1	1130	0	2020-02-26	NA	1130	1	NA	NA	NA	NA	0	44958.3	3	0	0	1	0	0	0	0	0	0	0	0	0	0	0	0	0
1222	0	54	S72.000	72	1	0	#N/A	2017-01-23	2017	1	3	2017-01-26	13	2017-02-08	16	2022-09-03	NA	0	0	0	2049	0	2022-09-03	NA	2033	0	NA	NA	NA	NA	0	15525.9	3	0	0	0	1	0	0	0	0	0	0	0	0	0	0	0	0
1224	0	71	S72.000	72	1	0	#N/A	2017-01-24	2017	1	13	2017-02-06	12	2017-02-18	25	2017-08-28	0	1	1	0	216	0	2017-08-28	NA	216	1	NA	NA	NA	NA	0	60094.3	3	0	0	1	1	0	0	0	0	0	0	0	0	0	0	0	0
1227	1	79	S22.000	22	1	0	#N/A	2017-01-27	2017	1	7	2017-02-03	3	2017-02-06	10	2022-09-03	NA	0	0	0	2045	0	2022-09-03	NA	2035	0	NA	NA	NA	NA	0	36480.5	2	0	0	0	0	0	0	0	0	0	0	0	0	0	0	0	0
1228	0	53	S72.000	72	1	0	#N/A	2017-01-30	2017	1	3	2017-02-02	13	2017-02-15	16	2022-09-03	NA	0	0	0	2042	0	2022-09-03	NA	2026	0	NA	NA	NA	NA	0	15198.1	3	0	0	0	0	0	0	0	0	0	0	0	0	0	0	0	0
1230	0	66	S32.000	32	1	0	#N/A	2017-02-01	2017	2	2	2017-02-03	4	2017-02-07	6	2022-09-03	NA	0	0	0	2040	1	2019-06-08	34140.4	851	2	NA	NA	NA	NA	34140.4	45468.3	1	0	0	1	0	0	0	0	0	0	0	0	0	0	0	0	0
1231	0	62	S32.000	32	1	0	#N/A	2017-01-31	2017	1	3	2017-02-03	4	2017-02-07	7	2022-09-03	NA	0	0	0	2041	1	2022-01-17	76609.9	1805	2	NA	NA	NA	NA	76609.9	36038.9	2	0	0	0	0	0	0	0	0	0	0	0	0	0	0	0	0
1232	0	71	S22.000	22	1	0	#N/A	2017-02-01	2017	2	1	2017-02-02	4	2017-02-06	5	2022-09-03	NA	0	0	0	2040	0	2022-09-03	NA	2035	0	NA	NA	NA	NA	0	36105.8	2	0	0	0	0	0	0	0	0	0	0	0	0	0	0	0	0
1233	0	67	S72.101	72	1	0	KS_010628	2017-02-01	2017	2	3	2017-02-04	14	2017-02-18	17	2022-09-03	NA	0	0	0	2040	0	2022-09-03	NA	2023	0	NA	NA	NA	NA	0	49493	3	0	0	1	0	0	0	0	0	0	0	0	0	0	0	0	0
1234	1	82	S32.000	32	1	0	#N/A	2017-02-02	2017	2	2	2017-02-04	6	2017-02-10	8	2017-03-14	0	1	1	0	40	0	2017-03-14	NA	40	1	NA	NA	NA	NA	0	43374.3	2	0	0	0	0	0	0	0	0	0	0	0	0	0	0	0	0
1235	0	74	S42.202	42	1	0	KS_026463	2017-02-03	2017	2	4	2017-02-07	11	2017-02-18	15	2022-09-03	NA	0	0	0	2038	0	2022-09-03	NA	2023	0	NA	NA	NA	NA	0	32760.6	5	0	0	0	0	0	0	0	0	0	0	0	0	0	0	0	0
1236	0	71	S32.000	32	1	0	#N/A	2017-02-06	2017	2	2	2017-02-08	2	2017-02-10	4	2022-09-03	NA	0	0	0	2035	0	2022-09-03	NA	2031	0	NA	NA	NA	NA	0	34534.8	2	0	0	0	0	0	1	0	0	0	0	0	0	0	0	0	0
1237	0	60	S72.900	72	1	0	#N/A	2017-02-07	2017	2	3	2017-02-10	19	2017-03-01	22	2022-09-03	NA	0	0	0	2034	0	2022-09-03	NA	2012	0	NA	NA	NA	NA	0	45593.7	1	0	0	0	0	0	0	0	0	0	0	0	0	0	0	0	0
1239	0	53	S42.202	42	1	0	#N/A	2017-02-07	2017	2	2	2017-02-09	9	2017-02-18	11	2022-09-03	NA	0	0	0	2034	0	2022-09-03	NA	2023	0	NA	NA	NA	NA	0	23688.4	5	0	0	0	0	0	0	0	0	0	0	0	0	0	0	0	0
1240	0	51	S72.000	72	1	0	#N/A	2017-02-08	2017	2	2	2017-02-10	6	2017-02-16	8	2022-09-03	NA	0	0	0	2033	0	2022-09-03	NA	2025	0	NA	NA	NA	NA	0	13976.5	3	0	0	0	0	0	0	0	0	0	0	0	0	0	0	0	0
1241	1	76	S72.101	72	1	0	#N/A	2017-02-08	2017	2	7	2017-02-15	8	2017-02-23	15	2020-03-25	0	1	1	0	1141	0	2020-03-25	NA	1141	1	NA	NA	NA	NA	0	29844.7	3	0	0	0	0	0	0	0	0	0	0	0	0	0	0	0	0
1242	0	81	S72.000	72	1	0	#N/A	2017-02-08	2017	2	3	2017-02-11	14	2017-02-25	17	2022-05-23	1	1	2	1	1930	1	2019-01-19	35596.3	693	2	NA	NA	NA	NA	35596.3	52754.6	3	0	0	0	0	0	0	0	0	0	0	0	0	0	0	0	0
1243	0	67	S32.000	32	1	0	KS_009786	2017-02-09	2017	2	4	2017-02-13	7	2017-02-20	11	2022-09-03	NA	0	0	0	2032	0	2022-09-03	NA	2021	0	NA	NA	NA	NA	0	43297.4	1	0	0	0	0	0	0	0	0	0	0	0	0	0	0	0	0
1244	0	70	S72.900	72	1	0	#N/A	2017-02-11	2017	2	3	2017-02-14	7	2017-02-21	10	2022-09-03	NA	0	0	0	2030	0	2022-09-03	NA	2020	0	NA	NA	NA	NA	0	29255.1	3	0	0	0	0	0	0	0	0	0	0	0	0	0	0	0	0
1245	1	52	S32.000	32	1	0	#N/A	2017-02-10	2017	2	3	2017-02-13	12	2017-02-25	15	2022-09-03	NA	0	0	0	2031	0	2022-09-03	NA	2016	0	NA	NA	NA	NA	0	44983.8	1	0	0	0	0	0	0	0	0	0	0	0	0	0	0	0	0
1246	0	53	S52.500	52	1	0	#N/A	2017-02-11	2017	2	2	2017-02-13	7	2017-02-20	9	2022-09-03	NA	0	0	0	2030	0	2022-09-03	NA	2021	0	NA	NA	NA	NA	0	31162.7	5	0	0	0	0	0	0	0	0	0	0	0	0	0	0	0	0
1248	1	74	S72.101	72	1	0	#N/A	2017-02-11	2017	2	3	2017-02-14	17	2017-03-03	20	2022-09-03	NA	0	0	0	2030	0	2022-09-03	NA	2010	0	NA	NA	NA	NA	0	50605.7	3	0	0	0	0	0	0	1	0	0	0	0	0	0	0	0	0
1249	0	84	S72.000	72	1	0	#N/A	2017-02-13	2017	2	2	2017-02-15	13	2017-02-28	15	2021-04-22	0	1	1	0	1529	0	2021-04-22	NA	1529	1	NA	NA	NA	NA	0	55504.8	1	0	0	1	1	0	0	0	0	0	0	0	0	0	0	0	0
1250	0	82	S72.101	72	1	0	#N/A	2017-02-13	2017	2	2	2017-02-15	8	2017-02-23	10	2022-09-03	NA	0	0	0	2028	0	2022-09-03	NA	2018	0	NA	NA	NA	NA	0	35231	1	0	0	0	0	0	0	0	0	0	0	0	0	0	0	0	0
1251	0	74	S32.000	32	1	0	#N/A	2017-02-13	2017	2	3	2017-02-16	5	2017-02-21	8	2022-09-03	NA	0	0	0	2028	0	2022-09-03	NA	2020	0	NA	NA	NA	NA	0	37356	2	0	0	0	0	0	0	0	0	0	0	0	0	0	0	0	0
1252	1	64	S22.000	22	1	0	KS_018896	2017-02-13	2017	2	1	2017-02-14	5	2017-02-19	6	2022-09-03	NA	0	0	0	2028	0	2022-09-03	NA	2022	0	NA	NA	NA	NA	0	34057.6	2	0	0	0	0	0	0	0	0	0	0	0	0	0	0	0	0
1253	0	52	S52.500	52	1	0	#N/A	2017-02-13	2017	2	3	2017-02-16	16	2017-03-04	19	2022-09-03	NA	0	0	0	2028	0	2022-09-03	NA	2009	0	NA	NA	NA	NA	0	25101	5	0	0	0	0	0	0	0	0	0	0	0	0	0	0	0	0
1254	0	75	S72.000	72	1	0	#N/A	2017-02-15	2017	2	8	2017-02-23	16	2017-03-11	24	2018-09-16	0	1	1	0	578	0	2018-09-16	NA	578	1	NA	NA	NA	NA	0	65174.7	3	0	0	0	0	0	0	0	0	0	0	0	0	0	0	0	0
1255	0	62	S32.000	32	1	0	#N/A	2017-02-14	2017	2	3	2017-02-17	6	2017-02-23	9	2022-09-03	NA	0	0	0	2027	0	2022-09-03	NA	2018	0	NA	NA	NA	NA	0	37033.4	2	0	0	0	0	0	0	0	0	0	0	0	0	0	0	0	0
1256	0	59	S52.801	52	1	0	#N/A	2017-02-17	2017	2	1	2017-02-18	7	2017-02-25	8	2022-09-03	NA	0	0	0	2024	0	2022-09-03	NA	2016	0	NA	NA	NA	NA	0	19101.1	5	0	0	0	0	0	0	0	0	0	0	0	0	0	0	0	0
1257	0	66	S22.000	22	1	0	KS_012866	2017-02-15	2017	2	2	2017-02-17	4	2017-02-21	6	2022-09-03	NA	0	0	0	2026	0	2022-09-03	NA	2020	0	NA	NA	NA	NA	0	36793.2	2	0	0	0	0	0	1	0	0	0	0	0	0	0	0	0	0
1258	1	84	S72.000	72	1	0	#N/A	2017-02-15	2017	2	3	2017-02-18	12	2017-03-02	15	2021-02-12	1	1	2	1	1458	0	2021-02-12	NA	1458	1	NA	NA	NA	NA	0	51194.5	3	0	0	0	0	0	0	0	0	0	0	0	0	0	0	0	0
1260	0	81	S72.101	72	1	0	#N/A	2017-02-18	2017	2	2	2017-02-20	11	2017-03-03	13	2022-09-03	NA	0	0	0	2023	1	2020-06-01	52875	1186	2	NA	NA	NA	NA	52875	37583.7	3	0	0	0	0	0	0	0	0	0	0	0	0	0	0	0	0
1261	1	77	S32.000	32	1	0	#N/A	2017-02-17	2017	2	3	2017-02-20	5	2017-02-25	8	2022-09-03	NA	0	0	0	2024	0	2022-09-03	NA	2016	0	NA	NA	NA	NA	0	40416	2	0	0	0	0	0	0	0	0	0	0	0	0	0	0	0	0
1264	0	75	S72.000	72	1	0	#N/A	2017-02-21	2017	2	2	2017-02-23	13	2017-03-08	15	2022-09-03	NA	0	0	0	2020	1	2020-09-08	11179.8	1280	2	NA	NA	NA	NA	11179.8	44074	3	0	200	0	0	0	0	0	0	0	0	0	0	0	0	0	0
1265	0	62	S52.801	52	1	0	#N/A	2017-02-22	2017	2	3	2017-02-25	12	2017-03-09	15	2022-09-03	NA	0	0	0	2019	0	2022-09-03	NA	2004	0	NA	NA	NA	NA	0	30399.5	1	0	0	0	0	0	0	0	0	0	0	0	0	0	0	0	0
1267	0	60	S22.000	22	1	0	#N/A	2017-02-22	2017	2	1	2017-02-23	6	2017-03-01	7	2022-09-03	NA	0	0	0	2019	0	2022-09-03	NA	2012	0	NA	NA	NA	NA	0	36314.8	2	0	0	0	0	0	0	0	0	0	0	0	0	0	0	0	0
1268	0	72	S72.000	72	1	0	#N/A	2017-02-22	2017	2	5	2017-02-27	9	2017-03-08	14	2022-09-03	NA	0	0	0	2019	2	2019-05-24	21784	807	2	2022-05-02	47762	NA	NA	69546	75693.9	3	0	0	0	0	0	0	0	0	0	0	0	0	0	0	0	0
1271	1	73	S42.202	42	1	0	#N/A	2017-02-23	2017	2	4	2017-02-27	9	2017-03-08	13	2022-09-03	NA	0	0	0	2018	0	2022-09-03	NA	2005	0	NA	NA	NA	NA	0	36165.7	1	0	0	0	0	0	0	0	0	0	0	0	0	0	0	0	0
1272	0	83	S72.101	72	1	0	#N/A	2017-02-24	2017	2	4	2017-02-28	12	2017-03-12	16	2022-02-10	1	1	2	1	1812	0	2022-02-10	NA	1812	1	NA	NA	NA	NA	0	35435.7	3	0	200	0	0	0	0	0	0	0	0	0	0	0	0	0	0
1274	0	83	S72.101	72	1	0	#N/A	2017-02-25	2017	2	3	2017-02-28	20	2017-03-20	23	2022-09-03	NA	0	0	0	2016	0	2022-09-03	NA	1993	0	NA	NA	NA	NA	0	73708.8	3	0	0	1	0	0	0	0	0	0	0	0	0	0	0	0	0
1275	0	71	S22.000	22	1	0	#N/A	2017-02-25	2017	2	11	2017-03-08	3	2017-03-11	14	2019-08-07	0	1	1	0	893	0	2019-08-07	NA	893	1	NA	NA	NA	NA	0	47215.2	2	0	0	1	0	0	1	0	0	0	0	0	0	0	0	0	0
1276	1	66	S22.000	22	1	0	KS_202710	2017-02-26	2017	2	4	2017-03-02	7	2017-03-09	11	2022-09-03	NA	0	0	0	2015	0	2022-09-03	NA	2004	0	NA	NA	NA	NA	0	41857.7	2	0	0	0	0	0	1	1	0	0	0	0	0	0	0	0	0
1278	0	70	S72.000	72	1	0	#N/A	2017-02-27	2017	2	3	2017-03-02	15	2017-03-17	18	2022-09-03	NA	0	0	0	2014	0	2022-09-03	NA	1996	0	NA	NA	NA	NA	0	53764.5	3	0	0	1	0	0	0	0	0	0	1	0	0	0	0	0	0
1279	0	88	S72.101	72	1	0	#N/A	2017-03-01	2017	3	2	2017-03-03	23	2017-03-26	25	2022-09-03	NA	0	0	0	2012	0	2022-09-03	NA	1987	0	NA	NA	NA	NA	0	53693.8	1	0	0	0	0	0	0	0	0	0	0	0	0	0	0	0	0
1280	1	66	S32.000	32	1	0	#N/A	2017-03-01	2017	3	6	2017-03-07	3	2017-03-10	9	2017-12-13	0	1	1	0	287	0	2017-12-13	NA	287	1	NA	NA	NA	NA	0	52827.3	2	0	0	0	0	0	1	0	0	0	0	0	0	0	0	0	0
1281	0	52	S22.000	22	1	0	#N/A	2017-03-02	2017	3	1	2017-03-03	3	2017-03-06	4	2022-09-03	NA	0	0	0	2011	0	2022-09-03	NA	2007	0	NA	NA	NA	NA	0	36868.8	2	0	0	0	0	0	0	0	0	0	0	0	0	0	0	0	0
1284	1	92	S72.101	72	1	0	#N/A	2017-03-04	2017	3	3	2017-03-07	14	2017-03-21	17	2021-10-01	0	1	1	0	1672	0	2021-10-01	NA	1672	1	NA	NA	NA	NA	0	34722.2	3	0	0	0	0	0	0	0	0	0	0	0	0	0	0	0	0
1286	0	88	S72.101	72	1	0	#N/A	2017-03-04	2017	3	5	2017-03-09	10	2017-03-19	15	2022-09-03	NA	0	0	0	2009	0	2022-09-03	NA	1994	0	NA	NA	NA	NA	0	35785.7	4	0	400	1	1	0	0	0	0	0	0	0	0	0	0	0	0
1289	0	53	S72.000	72	1	0	#N/A	2017-03-04	2017	3	2	2017-03-06	16	2017-03-22	18	2022-09-03	NA	0	0	0	2009	2	2017-12-27	14831	280	2	2018-01-30	11581.8	NA	NA	26412.8	21112.4	3	0	0	0	0	0	0	0	0	0	0	0	0	0	0	0	0
1290	1	56	S52.500	52	1	0	#N/A	2017-03-04	2017	3	4	2017-03-08	14	2017-03-22	18	2022-09-03	NA	0	0	0	2009	0	2022-09-03	NA	1991	0	NA	NA	NA	NA	0	38419.3	5	0	0	0	0	0	0	0	0	0	0	0	0	0	0	0	0
1292	0	80	S72.101	72	1	0	#N/A	2017-03-09	2017	3	4	2017-03-13	11	2017-03-24	15	2017-05-10	0	1	1	0	62	0	2017-05-10	NA	62	1	NA	NA	NA	NA	0	44141.8	3	0	0	1	1	0	0	0	0	0	0	0	0	0	0	0	0
1295	0	69	S32.000	32	1	0	#N/A	2017-03-12	2017	3	3	2017-03-15	22	2017-04-06	25	2022-09-03	NA	0	0	0	2001	0	2022-09-03	NA	1976	0	NA	NA	NA	NA	0	59608.9	1	0	0	0	0	0	0	0	0	0	0	0	0	0	0	0	0
1297	0	81	S72.101	72	1	0	#N/A	2017-03-16	2017	3	1	2017-03-17	14	2017-03-31	15	2022-09-03	NA	0	0	0	1997	0	2022-09-03	NA	1982	0	NA	NA	NA	NA	0	47586.5	3	0	0	0	0	0	0	0	0	0	0	0	0	0	0	0	0
1298	1	83	S72.101	72	1	0	#N/A	2017-03-14	2017	3	3	2017-03-17	13	2017-03-30	16	2018-08-28	0	1	1	0	532	0	2018-08-28	NA	532	1	NA	NA	NA	NA	0	38295.8	3	0	0	0	0	0	0	0	0	0	0	0	0	0	0	0	0
1299	1	51	S32.000	32	1	0	#N/A	2017-03-15	2017	3	2	2017-03-17	12	2017-03-29	14	2022-09-03	NA	0	0	0	1998	0	2022-09-03	NA	1984	0	NA	NA	NA	NA	0	47010.6	1	0	0	0	0	0	0	0	0	0	0	0	0	0	0	0	0
1300	1	83	S22.000	22	1	0	#N/A	2017-03-15	2017	3	2	2017-03-17	2	2017-03-19	4	2018-04-25	0	1	1	0	406	0	2018-04-25	NA	406	1	NA	NA	NA	NA	0	36746.9	2	0	0	0	0	0	0	0	0	0	0	0	0	0	0	0	0
1301	1	75	S32.000	32	1	0	#N/A	2017-03-17	2017	3	3	2017-03-20	2	2017-03-22	5	2022-09-03	NA	0	0	0	1996	0	2022-09-03	NA	1991	0	NA	NA	NA	NA	0	35500.6	2	0	0	0	0	0	0	0	0	0	0	0	0	0	0	0	0
1303	1	51	S72.000	72	1	0	#N/A	2017-03-18	2017	3	4	2017-03-22	8	2017-03-30	12	2022-09-03	NA	0	0	0	1995	0	2022-09-03	NA	1983	0	NA	NA	NA	NA	0	35365.8	1	0	0	0	0	0	0	0	0	0	0	0	0	0	0	0	0
1304	1	84	S72.101	72	1	0	#N/A	2017-03-20	2017	3	2	2017-03-22	9	2017-03-31	11	2022-09-03	NA	0	0	0	1993	0	2022-09-03	NA	1982	0	NA	NA	NA	NA	0	43846.9	3	0	0	1	0	0	0	0	0	0	0	0	0	0	0	0	0
1305	1	75	S32.000	32	1	0	#N/A	2017-03-19	2017	3	3	2017-03-22	6	2017-03-28	9	2018-11-04	0	1	1	0	595	0	2018-11-04	NA	595	1	NA	NA	NA	NA	0	52015.8	1	0	0	0	0	0	0	0	0	0	0	0	0	0	0	0	0
1306	0	62	S32.000	32	1	0	#N/A	2017-03-20	2017	3	5	2017-03-25	5	2017-03-30	10	2022-09-03	NA	0	0	0	1993	0	2022-09-03	NA	1983	0	NA	NA	NA	NA	0	39816.6	2	0	0	0	0	0	0	0	0	0	0	0	0	0	0	0	0
1309	0	69	S22.000	22	1	0	#N/A	2017-03-21	2017	3	2	2017-03-23	2	2017-03-25	4	2022-09-03	NA	0	0	0	1992	0	2022-09-03	NA	1988	0	NA	NA	NA	NA	0	35642.3	2	0	0	0	0	0	0	0	0	0	0	0	0	0	0	0	0
1310	0	73	S72.000	72	1	0	#N/A	2017-03-22	2017	3	5	2017-03-27	12	2017-04-08	17	2022-09-03	NA	0	0	0	1991	0	2022-09-03	NA	1974	0	NA	NA	NA	NA	0	60912.3	3	0	0	0	0	0	0	0	0	0	0	0	0	0	0	0	0
1312	0	51	S32.000	32	1	0	#N/A	2017-03-22	2017	3	3	2017-03-25	7	2017-04-01	10	2022-09-03	NA	0	0	0	1991	0	2022-09-03	NA	1981	0	NA	NA	NA	NA	0	39830.2	1	0	0	0	0	0	0	0	0	0	0	0	0	0	0	0	0
1313	0	58	S32.000	32	1	0	#N/A	2017-03-22	2017	3	5	2017-03-27	2	2017-03-29	7	2022-09-03	NA	0	0	0	1991	0	2022-09-03	NA	1984	0	NA	NA	NA	NA	0	38850.4	2	0	0	0	0	0	0	0	0	0	0	0	0	0	0	0	0
1314	1	68	S72.101	72	1	0	KS_016680	2017-03-22	2017	3	3	2017-03-25	15	2017-04-09	18	2022-09-03	NA	0	0	0	1991	0	2022-09-03	NA	1973	0	NA	NA	NA	NA	0	38853.5	3	0	0	0	1	0	0	0	0	0	0	0	0	0	0	0	0
1315	0	68	S52.500	52	1	0	#N/A	2017-03-23	2017	3	4	2017-03-27	3	2017-03-30	7	2022-09-03	NA	0	0	0	1990	0	2022-09-03	NA	1983	0	NA	NA	NA	NA	0	32649.3	5	0	0	0	0	0	0	0	0	0	0	0	0	0	0	0	0
1316	1	51	S32.000	32	1	0	#N/A	2017-03-25	2017	3	4	2017-03-29	22	2017-04-20	26	2022-09-03	NA	0	0	0	1988	0	2022-09-03	NA	1962	0	NA	NA	NA	NA	0	82719.9	1	0	600	0	0	0	0	1	0	0	0	0	0	0	0	0	0
1317	1	84	S72.101	72	1	0	#N/A	2017-03-25	2017	3	4	2017-03-29	8	2017-04-06	12	2022-09-03	NA	0	0	0	1988	0	2022-09-03	NA	1976	0	NA	NA	NA	NA	0	37992.1	3	0	0	0	0	0	0	0	0	0	0	0	0	0	0	0	0
1318	0	61	S22.000	22	1	0	#N/A	2017-03-26	2017	3	4	2017-03-30	12	2017-04-11	16	2022-09-03	NA	0	0	0	1987	0	2022-09-03	NA	1971	0	NA	NA	NA	NA	0	41786.8	2	0	0	0	0	0	0	0	0	0	0	0	0	0	0	0	0
1323	1	67	S22.000	22	1	0	#N/A	2017-03-28	2017	3	9	2017-04-06	19	2017-04-25	28	2022-09-03	NA	0	0	0	1985	0	2022-09-03	NA	1957	0	NA	NA	NA	NA	0	66160.5	1	0	0	0	0	0	0	0	0	0	0	0	0	0	0	0	0
1324	1	60	S52.801	52	1	0	#N/A	2017-03-28	2017	3	3	2017-03-31	6	2017-04-06	9	2022-09-03	NA	0	0	0	1985	0	2022-09-03	NA	1976	0	NA	NA	NA	NA	0	25628	5	0	0	0	0	0	0	0	0	0	0	0	0	0	0	0	0
1326	0	61	S42.202	42	1	0	#N/A	2017-03-31	2017	3	5	2017-04-05	6	2017-04-11	11	2022-09-03	NA	0	0	0	1982	1	2020-12-15	30170.6	1344	2	NA	NA	NA	NA	30170.6	30555.2	5	0	0	0	0	0	0	0	0	0	0	0	0	0	0	0	0
1327	0	71	S52.801	52	1	0	#N/A	2017-03-30	2017	3	3	2017-04-02	8	2017-04-10	11	2022-09-03	NA	0	0	0	1983	0	2022-09-03	NA	1972	0	NA	NA	NA	NA	0	21249.7	5	0	0	0	0	0	0	0	0	0	0	0	0	0	0	0	0
1329	0	59	S32.000	32	1	0	#N/A	2017-04-02	2017	4	5	2017-04-07	6	2017-04-13	11	2022-09-03	NA	0	0	0	1980	0	2022-09-03	NA	1969	0	NA	NA	NA	NA	0	44358.8	1	0	0	0	0	0	0	0	0	0	0	0	0	0	0	0	0
1330	1	70	S72.000	72	1	0	#N/A	2017-04-02	2017	4	4	2017-04-06	7	2017-04-13	11	2018-02-09	0	1	1	0	313	0	2018-02-09	NA	313	1	NA	NA	NA	NA	0	38167.1	3	0	200	0	1	0	0	0	0	1	0	0	0	0	0	0	0
1332	1	77	S72.000	72	1	0	#N/A	2017-04-02	2017	4	4	2017-04-06	16	2017-04-22	20	2022-09-03	NA	0	0	0	1980	0	2022-09-03	NA	1960	0	NA	NA	NA	NA	0	54550.8	3	0	0	1	0	0	0	0	0	1	0	0	0	0	0	1	0
1333	1	74	S72.101	72	1	0	#N/A	2017-04-02	2017	4	4	2017-04-06	7	2017-04-13	11	2020-04-09	0	1	1	0	1103	0	2020-04-09	NA	1103	1	NA	NA	NA	NA	0	38220.2	3	0	200	0	0	0	0	0	1	0	0	0	0	0	0	0	0
1334	0	73	S72.101	72	1	0	KS_207236	2017-04-04	2017	4	2	2017-04-06	14	2017-04-20	16	2022-09-01	0	1	1	0	1976	1	2020-05-01	33132.5	1107	2	NA	NA	NA	NA	33132.5	34423.3	2	0	400	0	1	0	0	0	0	0	0	0	0	0	0	0	0
1335	0	61	S32.000	32	1	0	#N/A	2017-04-03	2017	4	4	2017-04-07	12	2017-04-19	16	2022-09-03	NA	0	0	0	1979	0	2022-09-03	NA	1963	0	NA	NA	NA	NA	0	42134.5	2	0	0	0	0	0	0	0	0	0	0	0	0	0	0	0	0
1337	0	88	S32.000	32	1	0	#N/A	2017-04-04	2017	4	3	2017-04-07	3	2017-04-10	6	2017-10-24	0	1	1	0	203	0	2017-10-24	NA	203	1	NA	NA	NA	NA	0	42742.8	2	0	0	0	0	0	0	0	0	0	0	0	0	0	0	0	0
1339	1	92	S32.000	32	1	0	#N/A	2017-04-05	2017	4	2	2017-04-07	4	2017-04-11	6	2022-09-03	NA	0	0	0	1977	0	2022-09-03	NA	1971	0	NA	NA	NA	NA	0	36113	2	0	0	1	0	1	0	0	0	0	1	0	0	0	0	0	0
1343	0	67	S32.000	32	1	0	#N/A	2017-04-09	2017	4	3	2017-04-12	8	2017-04-20	11	2022-09-03	NA	0	0	0	1973	0	2022-09-03	NA	1962	0	NA	NA	NA	NA	0	40908.6	2	0	0	0	0	0	0	0	0	0	0	0	0	0	0	0	0
1344	0	63	S22.000	22	1	0	#N/A	2017-04-10	2017	4	7	2017-04-17	26	2017-05-13	33	2022-09-03	NA	0	0	0	1972	0	2022-09-03	NA	1939	0	NA	NA	NA	NA	0	48827.2	1	0	0	0	0	0	0	0	0	0	0	0	0	0	0	0	0
1345	0	54	S52.500	52	1	0	#N/A	2017-04-11	2017	4	2	2017-04-13	5	2017-04-18	7	2022-09-03	NA	0	0	0	1971	0	2022-09-03	NA	1964	0	NA	NA	NA	NA	0	16549.4	5	0	0	0	0	0	0	0	0	0	0	0	0	0	0	0	0
1348	0	79	S72.101	72	1	0	#N/A	2017-04-12	2017	4	6	2017-04-18	7	2017-04-25	13	2019-05-20	0	1	1	0	768	0	2019-05-20	NA	768	1	NA	NA	NA	NA	0	30691.5	3	0	200	1	0	1	0	0	0	0	0	0	0	0	0	1	0
1349	0	67	S32.000	32	1	0	KS_205867	2017-04-16	2017	4	1	2017-04-17	7	2017-04-24	8	2022-09-03	NA	0	0	0	1966	0	2022-09-03	NA	1958	0	NA	NA	NA	NA	0	37553.8	2	0	0	0	0	0	0	0	0	0	0	0	0	0	0	0	0
1350	0	68	S22.000	22	1	0	KS_206887	2017-04-13	2017	4	2	2017-04-15	2	2017-04-17	4	2022-09-03	NA	0	0	0	1969	0	2022-09-03	NA	1965	0	NA	NA	NA	NA	0	35691.1	2	0	0	0	0	0	1	0	0	0	0	0	0	0	0	0	0
1351	1	88	S72.101	72	1	0	#N/A	2017-04-13	2017	4	5	2017-04-18	10	2017-04-28	15	2019-11-16	1	1	2	1	947	0	2019-11-16	NA	947	1	NA	NA	NA	NA	0	30366.9	3	0	0	1	0	0	0	0	0	0	0	0	0	0	0	0	0
1352	0	75	S22.000	22	1	0	#N/A	2017-04-13	2017	4	4	2017-04-17	3	2017-04-20	7	2022-09-03	NA	0	0	0	1969	0	2022-09-03	NA	1962	0	NA	NA	NA	NA	0	39315.7	2	0	0	0	0	0	0	0	0	0	0	0	0	0	0	0	0
1353	0	54	S22.000	22	1	0	#N/A	2017-04-15	2017	4	0	2017-04-15	6	2017-04-21	6	2022-09-03	NA	0	0	0	1967	0	2022-09-03	NA	1961	0	NA	NA	NA	NA	0	36643	2	0	0	0	0	0	0	0	0	0	0	0	0	0	0	0	0
1355	0	68	S42.202	42	1	0	#N/A	2017-04-18	2017	4	2	2017-04-20	7	2017-04-27	9	2022-09-03	NA	0	0	0	1964	0	2022-09-03	NA	1955	0	NA	NA	NA	NA	0	25596.5	5	0	0	0	1	0	0	0	0	0	0	0	0	0	0	0	0
1357	1	68	S72.101	72	1	0	#N/A	2017-04-19	2017	4	3	2017-04-22	8	2017-04-30	11	2022-09-03	NA	0	0	0	1963	0	2022-09-03	NA	1952	0	NA	NA	NA	NA	0	27148.1	3	0	0	1	0	0	0	0	0	0	0	0	0	0	0	0	0
1358	1	77	S72.000	72	1	0	#N/A	2017-04-19	2017	4	21	2017-05-10	13	2017-05-23	34	2022-09-03	NA	0	0	0	1963	0	2022-09-03	NA	1929	0	NA	NA	NA	NA	0	64222.6	3	0	0	0	0	0	0	0	0	0	0	0	0	0	0	0	0
1359	0	68	S32.000	32	1	0	#N/A	2017-04-20	2017	4	2	2017-04-22	3	2017-04-25	5	2022-09-03	NA	0	0	0	1962	0	2022-09-03	NA	1957	0	NA	NA	NA	NA	0	36461.1	1	0	0	0	0	0	1	0	0	0	0	0	0	0	0	0	0
1360	0	78	S72.101	72	1	0	#N/A	2017-04-20	2017	4	4	2017-04-24	5	2017-04-29	9	2022-09-03	NA	0	0	0	1962	0	2022-09-03	NA	1953	0	NA	NA	NA	NA	0	38172.9	3	0	0	0	0	0	0	0	0	0	0	0	0	0	0	0	0
1361	0	53	S52.801	52	1	0	#N/A	2017-04-22	2017	4	3	2017-04-25	8	2017-05-03	11	2022-09-03	NA	0	0	0	1960	0	2022-09-03	NA	1949	0	NA	NA	NA	NA	0	35909.2	5	0	0	0	0	0	1	0	0	0	0	0	0	0	0	0	0
1364	0	59	S22.000	22	1	0	#N/A	2017-04-23	2017	4	5	2017-04-28	6	2017-05-04	11	2022-09-03	NA	0	0	0	1959	0	2022-09-03	NA	1948	0	NA	NA	NA	NA	0	41650.6	1	0	0	0	0	0	0	0	0	0	0	0	0	0	0	0	0
1365	0	74	S32.000	32	1	0	#N/A	2017-04-25	2017	4	2	2017-04-27	4	2017-05-01	6	2022-09-03	NA	0	0	0	1957	0	2022-09-03	NA	1951	0	NA	NA	NA	NA	0	35485	1	0	0	0	0	0	0	0	0	0	0	0	0	0	0	0	0
1366	1	65	S32.000	32	1	0	#N/A	2017-04-24	2017	4	4	2017-04-28	3	2017-05-01	7	2022-09-03	NA	0	0	0	1958	0	2022-09-03	NA	1951	0	NA	NA	NA	NA	0	39837	2	0	0	0	0	0	0	0	0	0	0	0	0	0	0	0	0
1367	0	74	S72.101	72	1	0	#N/A	2017-04-25	2017	4	2	2017-04-27	9	2017-05-06	11	2022-09-03	NA	0	0	0	1957	0	2022-09-03	NA	1946	0	NA	NA	NA	NA	0	35684.4	3	0	0	0	0	0	0	1	0	0	0	0	0	0	1	0	0
1368	1	66	S52.500	52	1	0	#N/A	2017-04-27	2017	4	1	2017-04-28	4	2017-05-02	5	2022-09-03	NA	0	0	0	1955	0	2022-09-03	NA	1950	0	NA	NA	NA	NA	0	17766.2	5	0	0	0	0	0	0	0	0	0	0	0	0	0	0	0	0
1370	1	90	S72.101	72	1	0	#N/A	2017-04-29	2017	4	3	2017-05-02	7	2017-05-09	10	2022-09-03	NA	0	0	0	1953	0	2022-09-03	NA	1943	0	NA	NA	NA	NA	0	32569.3	3	0	0	0	0	0	0	0	0	0	0	0	0	0	0	0	0
1371	1	80	S72.101	72	1	0	#N/A	2017-05-02	2017	5	1	2017-05-03	14	2017-05-17	15	2020-10-09	1	1	2	1	1256	0	2020-10-09	NA	1256	1	NA	NA	NA	NA	0	41535.3	3	0	0	1	0	0	0	0	0	0	0	0	0	0	0	0	0
1372	0	85	S72.101	72	1	0	#N/A	2017-05-03	2017	5	1	2017-05-04	8	2017-05-12	9	2022-09-03	NA	0	0	0	1949	0	2022-09-03	NA	1940	0	NA	NA	NA	NA	0	32577	3	0	0	1	0	0	0	0	0	0	0	0	0	0	0	0	0
1374	0	69	S22.000	22	1	0	#N/A	2017-05-04	2017	5	5	2017-05-09	6	2017-05-15	11	2022-09-03	NA	0	0	0	1948	2	2020-12-24	21517.2	1319	2	2021-10-12	42856.6	NA	NA	64373.8	41112	1	0	0	1	0	0	0	0	0	0	0	0	0	0	0	0	0
1380	1	53	S22.000	22	1	0	#N/A	2017-05-08	2017	5	8	2017-05-16	12	2017-05-28	20	2022-09-03	NA	0	0	0	1944	0	2022-09-03	NA	1924	0	NA	NA	NA	NA	0	46080.2	1	0	0	0	0	0	0	0	0	0	0	0	0	0	0	0	0
1381	0	68	S22.000	22	1	0	#N/A	2017-05-09	2017	5	2	2017-05-11	4	2017-05-15	6	2022-09-03	NA	0	0	0	1943	0	2022-09-03	NA	1937	0	NA	NA	NA	NA	0	45263.4	1	0	0	0	0	0	0	0	0	0	0	0	0	0	0	0	0
1387	1	52	S52.801	52	1	0	#N/A	2017-05-11	2017	5	3	2017-05-14	8	2017-05-22	11	2022-09-03	NA	0	0	0	1941	0	2022-09-03	NA	1930	0	NA	NA	NA	NA	0	20462.8	5	0	0	0	0	0	0	0	0	0	0	0	0	0	0	0	0
1388	1	52	S52.801	52	1	0	#N/A	2017-05-11	2017	5	5	2017-05-16	6	2017-05-22	11	2022-09-03	NA	0	0	0	1941	0	2022-09-03	NA	1930	0	NA	NA	NA	NA	0	23451.2	5	0	0	0	0	0	0	0	0	0	0	0	0	0	0	0	0
1389	0	60	S72.900	72	1	0	#N/A	2017-05-12	2017	5	4	2017-05-16	16	2017-06-01	20	2022-09-03	NA	0	0	0	1940	0	2022-09-03	NA	1920	0	NA	NA	NA	NA	0	41647.3	1	0	0	0	0	0	0	0	0	0	0	0	0	0	0	0	0
1390	0	61	S22.000	22	1	0	#N/A	2017-05-13	2017	5	4	2017-05-17	3	2017-05-20	7	2022-09-03	NA	0	0	0	1939	0	2022-09-03	NA	1932	0	NA	NA	NA	NA	0	38224.4	2	0	0	0	0	0	0	0	0	0	0	0	0	0	0	0	0
1392	1	66	S32.000	32	1	0	#N/A	2017-05-19	2017	5	1	2017-05-20	5	2017-05-25	6	2022-09-03	NA	0	0	0	1933	2	2019-06-27	36419.7	763	2	2022-08-26	3904.87	NA	NA	40324.6	38125.3	1	0	0	0	0	0	0	0	0	0	0	0	0	0	0	0	0
1393	0	59	S72.000	72	1	0	#N/A	2017-05-16	2017	5	2	2017-05-18	14	2017-06-01	16	2022-09-03	NA	0	0	0	1936	0	2022-09-03	NA	1920	0	NA	NA	NA	NA	0	17267.7	3	0	0	0	0	0	0	0	0	0	0	0	0	0	0	0	0
1395	0	60	S72.000	72	1	0	#N/A	2017-05-17	2017	5	5	2017-05-22	14	2017-06-05	19	2022-09-03	NA	0	0	0	1935	0	2022-09-03	NA	1916	0	NA	NA	NA	NA	0	26660.6	3	0	0	0	0	0	0	0	0	0	0	0	0	0	0	0	0
1396	1	50	S32.000	32	1	0	#N/A	2017-05-17	2017	5	5	2017-05-22	14	2017-06-05	19	2022-09-03	NA	0	0	0	1935	0	2022-09-03	NA	1916	0	NA	NA	NA	NA	0	80403.4	1	0	0	0	0	0	0	0	0	0	0	0	0	0	0	0	0
1397	0	62	S52.801	52	1	0	#N/A	2017-05-19	2017	5	3	2017-05-22	4	2017-05-26	7	2022-09-03	NA	0	0	0	1933	0	2022-09-03	NA	1926	0	NA	NA	NA	NA	0	14168.7	5	0	0	0	0	0	1	0	0	0	0	0	0	0	0	0	0
1398	0	66	S32.000	32	1	0	#N/A	2017-05-20	2017	5	6	2017-05-26	4	2017-05-30	10	2022-09-03	NA	0	0	0	1932	0	2022-09-03	NA	1922	0	NA	NA	NA	NA	0	38537.5	2	0	0	0	0	0	0	0	0	0	0	0	0	0	0	0	0
1400	0	82	S72.101	72	1	0	#N/A	2017-05-23	2017	5	2	2017-05-25	18	2017-06-12	20	2022-09-03	NA	0	0	0	1929	0	2022-09-03	NA	1909	0	NA	NA	NA	NA	0	46845.9	3	0	0	1	0	0	0	0	0	0	1	0	0	0	0	0	0
1402	0	75	S72.101	72	1	0	KS_018317	2017-05-24	2017	5	1	2017-05-25	17	2017-06-11	18	2022-09-03	NA	0	0	0	1928	0	2022-09-03	NA	1910	0	NA	NA	NA	NA	0	47998.9	3	0	0	0	0	0	0	0	0	0	0	0	0	0	0	0	0
1404	0	60	S32.000	32	1	0	#N/A	2017-05-26	2017	5	1	2017-05-27	4	2017-05-31	5	2022-09-03	NA	0	0	0	1926	0	2022-09-03	NA	1921	0	NA	NA	NA	NA	0	23179.3	2	0	0	0	0	0	0	0	0	0	0	0	0	0	0	0	0
1406	1	51	S32.000	32	1	0	#N/A	2017-05-26	2017	5	5	2017-05-31	8	2017-06-08	13	2022-09-03	NA	0	0	0	1926	0	2022-09-03	NA	1913	0	NA	NA	NA	NA	0	42383.5	1	0	0	0	0	0	0	0	0	0	0	0	0	0	0	0	0
1408	0	62	S22.000	22	1	0	#N/A	2017-05-28	2017	5	4	2017-06-01	6	2017-06-07	10	2022-09-03	NA	0	0	0	1924	0	2022-09-03	NA	1914	0	NA	NA	NA	NA	0	35675	2	0	0	1	0	0	0	0	0	0	0	0	0	0	0	0	0
1409	0	78	S72.000	72	1	0	#N/A	2017-05-31	2017	5	1	2017-06-01	15	2017-06-16	16	2018-11-28	0	1	1	0	546	0	2018-11-28	NA	546	1	NA	NA	NA	NA	0	55143.8	3	0	0	0	0	0	0	0	0	0	0	0	0	0	0	0	0
1412	1	70	S72.101	72	1	0	KS_021782	2017-05-31	2017	5	1	2017-06-01	12	2017-06-13	13	2022-09-03	NA	0	0	0	1921	0	2022-09-03	NA	1908	0	NA	NA	NA	NA	0	32247.7	3	0	0	0	0	0	0	0	0	0	0	0	0	0	0	0	0
1413	0	52	S32.000	32	1	0	#N/A	2017-05-30	2017	5	4	2017-06-03	5	2017-06-08	9	2022-09-03	NA	0	0	0	1922	0	2022-09-03	NA	1913	0	NA	NA	NA	NA	0	36053.2	2	0	0	0	0	0	0	0	0	0	0	0	0	0	0	0	0
1414	1	72	S32.000	32	1	0	#N/A	2017-05-30	2017	5	6	2017-06-05	12	2017-06-17	18	2022-09-03	NA	0	0	0	1922	0	2022-09-03	NA	1904	0	NA	NA	NA	NA	0	126240	1	0	0	0	0	0	0	0	0	0	0	0	0	0	0	0	0
1415	0	62	S32.000	32	1	0	#N/A	2017-05-30	2017	5	4	2017-06-03	5	2017-06-08	9	2022-09-03	NA	0	0	0	1922	0	2022-09-03	NA	1913	0	NA	NA	NA	NA	0	39090.8	2	0	0	0	0	0	0	0	0	0	0	0	0	0	0	0	0
1417	0	82	S72.000	72	1	0	#N/A	2017-05-31	2017	5	3	2017-06-03	8	2017-06-11	11	2022-09-03	NA	0	0	0	1921	0	2022-09-03	NA	1910	0	NA	NA	NA	NA	0	50364.3	3	0	0	0	0	0	0	0	0	0	0	0	0	0	0	0	0
1423	0	68	S72.101	72	1	0	#N/A	2017-06-05	2017	6	3	2017-06-08	15	2017-06-23	18	2022-09-03	NA	0	0	0	1916	0	2022-09-03	NA	1898	0	NA	NA	NA	NA	0	43335.2	3	0	0	0	0	0	0	0	0	0	0	0	0	0	0	0	0
1424	0	64	S52.801	52	1	0	#N/A	2017-06-05	2017	6	2	2017-06-07	6	2017-06-13	8	2022-09-03	NA	0	0	0	1916	0	2022-09-03	NA	1908	0	NA	NA	NA	NA	0	21947.8	5	0	0	0	0	0	0	0	0	0	0	0	0	0	0	0	0
1425	0	68	S72.101	72	1	0	#N/A	2017-06-06	2017	6	1	2017-06-07	8	2017-06-15	9	2022-09-03	NA	0	0	0	1915	0	2022-09-03	NA	1906	0	NA	NA	NA	NA	0	38274.6	3	0	0	0	0	0	0	0	0	0	0	0	0	0	0	0	0
1426	1	61	S32.000	32	1	0	#N/A	2017-06-07	2017	6	7	2017-06-14	5	2017-06-19	12	2022-09-03	NA	0	0	0	1914	0	2022-09-03	NA	1902	0	NA	NA	NA	NA	0	48745.3	1	0	0	0	0	0	0	1	0	0	0	0	0	0	0	0	0
1430	0	71	S32.000	32	1	0	#N/A	2017-06-11	2017	6	4	2017-06-15	7	2017-06-22	11	2022-09-03	NA	0	0	0	1910	0	2022-09-03	NA	1899	0	NA	NA	NA	NA	0	38340.6	1	0	0	0	0	0	0	0	0	0	0	0	0	0	0	0	0
1431	0	65	S52.500	52	1	0	#N/A	2017-06-13	2017	6	1	2017-06-14	8	2017-06-22	9	2022-09-03	NA	0	0	0	1908	0	2022-09-03	NA	1899	0	NA	NA	NA	NA	0	32452.3	5	0	0	0	0	0	0	0	0	0	0	0	0	0	0	0	0
1432	0	67	S52.801	52	1	0	KS_009956	2017-06-12	2017	6	3	2017-06-15	8	2017-06-23	11	2022-09-03	NA	0	0	0	1909	0	2022-09-03	NA	1898	0	NA	NA	NA	NA	0	35830.5	5	0	0	0	0	0	0	0	0	0	0	0	0	0	0	0	0
1433	0	54	S22.000	22	1	0	#N/A	2017-06-16	2017	6	1	2017-06-17	5	2017-06-22	6	2022-09-03	NA	0	0	0	1905	0	2022-09-03	NA	1899	0	NA	NA	NA	NA	0	38402.6	1	0	0	0	0	0	0	1	0	0	0	0	0	0	0	0	0
1434	0	55	S52.801	52	1	0	#N/A	2017-06-14	2017	6	1	2017-06-15	8	2017-06-23	9	2022-09-03	NA	0	0	0	1907	1	2019-06-20	37284.2	727	2	NA	NA	NA	NA	37284.2	31624.1	5	0	0	0	0	0	0	0	0	0	0	0	0	0	0	0	0
1435	0	54	S22.000	22	1	0	#N/A	2017-06-14	2017	6	2	2017-06-16	5	2017-06-21	7	2022-09-03	NA	0	0	0	1907	0	2022-09-03	NA	1900	0	NA	NA	NA	NA	0	36086.1	2	0	0	0	0	0	1	0	0	0	0	0	0	0	0	0	0
1436	0	63	S32.000	32	1	0	#N/A	2017-06-14	2017	6	2	2017-06-16	3	2017-06-19	5	2022-09-03	NA	0	0	0	1907	0	2022-09-03	NA	1902	0	NA	NA	NA	NA	0	36572.7	2	0	0	0	0	0	0	0	0	0	0	0	0	0	0	0	0
1437	1	56	S32.000	32	1	0	#N/A	2017-06-14	2017	6	2	2017-06-16	14	2017-06-30	16	2022-09-03	NA	0	0	0	1907	0	2022-09-03	NA	1891	0	NA	NA	NA	NA	0	75603.1	1	0	0	0	0	0	0	0	0	0	0	0	0	0	0	0	0
1438	0	74	S72.101	72	1	0	#N/A	2017-06-15	2017	6	4	2017-06-19	6	2017-06-25	10	2020-02-04	1	1	2	1	964	0	2020-02-04	NA	964	1	NA	NA	NA	NA	0	36980.3	3	0	0	1	0	0	0	0	0	0	0	0	0	0	0	0	0
1439	0	74	S72.101	72	1	0	#N/A	2017-06-15	2017	6	5	2017-06-20	13	2017-07-03	18	2022-09-03	NA	0	0	0	1906	0	2022-09-03	NA	1888	0	NA	NA	NA	NA	0	44664.9	3	0	0	0	1	0	0	0	0	0	0	0	0	0	0	0	0
1440	0	59	S22.000	22	1	0	#N/A	2017-06-16	2017	6	6	2017-06-22	6	2017-06-28	12	2022-09-03	NA	0	0	0	1905	0	2022-09-03	NA	1893	0	NA	NA	NA	NA	0	44177.8	2	0	0	0	0	0	0	0	0	0	0	0	0	0	0	0	0
1441	0	51	S72.101	72	1	0	#N/A	2017-06-17	2017	6	4	2017-06-21	9	2017-06-30	13	2022-09-03	NA	0	0	0	1904	0	2022-09-03	NA	1891	0	NA	NA	NA	NA	0	28316.3	3	0	0	0	0	0	0	0	0	0	0	0	0	0	0	0	0
1442	0	80	S22.000	22	1	0	#N/A	2017-06-18	2017	6	2	2017-06-20	5	2017-06-25	7	2022-09-03	NA	0	0	0	1903	0	2022-09-03	NA	1896	0	NA	NA	NA	NA	0	37510.6	2	0	0	0	0	0	0	0	0	0	0	0	0	0	0	0	0
1446	0	63	S22.000	22	1	0	#N/A	2017-06-21	2017	6	3	2017-06-24	8	2017-07-02	11	2022-09-03	NA	0	0	0	1900	0	2022-09-03	NA	1889	0	NA	NA	NA	NA	0	39660	2	0	0	0	0	0	1	0	0	0	0	0	0	0	0	0	0
1447	0	77	S42.202	42	1	0	#N/A	2017-06-21	2017	6	3	2017-06-24	8	2017-07-02	11	2022-09-03	NA	0	0	0	1900	0	2022-09-03	NA	1889	0	NA	NA	NA	NA	0	32101	5	0	0	0	0	0	0	0	0	0	0	0	0	0	0	0	0
1449	0	75	S52.500	52	1	0	#N/A	2017-06-23	2017	6	1	2017-06-24	7	2017-07-01	8	2022-09-03	NA	0	0	0	1898	0	2022-09-03	NA	1890	0	NA	NA	NA	NA	0	16829.7	5	0	0	0	0	0	0	0	0	0	0	0	0	0	0	0	0
1450	1	64	S52.500	52	1	0	#N/A	2017-06-23	2017	6	3	2017-06-26	9	2017-07-05	12	2022-09-03	NA	0	0	0	1898	0	2022-09-03	NA	1886	0	NA	NA	NA	NA	0	31690.3	5	0	0	0	0	0	0	0	0	0	0	0	0	0	0	0	0
1451	1	50	S32.000	32	1	0	#N/A	2017-06-23	2017	6	3	2017-06-26	9	2017-07-05	12	2022-09-03	NA	0	0	0	1898	0	2022-09-03	NA	1886	0	NA	NA	NA	NA	0	41078.7	1	0	0	0	0	0	0	0	0	0	0	0	0	0	0	0	0
1453	1	88	S72.101	72	1	0	#N/A	2017-06-24	2017	6	4	2017-06-28	15	2017-07-13	19	2020-10-19	1	1	2	1	1213	0	2020-10-19	NA	1213	1	NA	NA	NA	NA	0	47258.6	3	0	0	0	0	0	0	0	0	0	0	0	0	0	0	0	0
1454	0	79	S32.000	32	1	0	#N/A	2017-06-24	2017	6	4	2017-06-28	2	2017-06-30	6	2022-09-03	NA	0	0	0	1897	0	2022-09-03	NA	1891	0	NA	NA	NA	NA	0	37440	2	0	0	0	0	0	0	0	0	0	0	0	0	0	0	0	0
1455	1	85	S42.202	42	1	0	#N/A	2017-06-24	2017	6	3	2017-06-27	5	2017-07-02	8	2022-09-03	NA	0	0	0	1897	0	2022-09-03	NA	1889	0	NA	NA	NA	NA	0	18400.1	5	0	0	0	0	0	0	0	0	0	0	0	0	0	0	0	0
1456	0	66	S32.000	32	1	0	#N/A	2017-06-24	2017	6	3	2017-06-27	4	2017-07-01	7	2022-09-03	NA	0	0	0	1897	0	2022-09-03	NA	1890	0	NA	NA	NA	NA	0	37482.7	1	0	0	1	0	0	0	0	0	0	0	0	0	0	0	0	0
1458	1	51	S72.000	72	1	0	#N/A	2017-06-27	2017	6	4	2017-07-01	7	2017-07-08	11	2022-09-03	NA	0	0	0	1894	0	2022-09-03	NA	1883	0	NA	NA	NA	NA	0	16957	3	0	0	0	0	0	0	0	0	0	0	0	0	0	0	0	0
1459	0	69	S22.000	22	1	0	#N/A	2017-06-28	2017	6	2	2017-06-30	4	2017-07-04	6	2021-11-08	0	1	1	0	1594	1	2018-05-17	7281.47	317	2	NA	NA	NA	NA	7281.47	36827.4	2	0	0	0	0	0	0	0	0	0	0	0	0	0	0	0	0
1460	1	53	S32.000	32	1	0	#N/A	2017-06-28	2017	6	5	2017-07-03	11	2017-07-14	16	2022-09-03	NA	0	0	0	1893	0	2022-09-03	NA	1877	0	NA	NA	NA	NA	0	49440.8	1	0	0	0	0	0	0	0	0	0	0	0	0	0	0	0	0
1462	1	67	S32.000	32	1	0	#N/A	2017-07-01	2017	7	3	2017-07-04	4	2017-07-08	7	2022-09-03	NA	0	0	0	1890	0	2022-09-03	NA	1883	0	NA	NA	NA	NA	0	40172.9	2	0	0	0	0	0	0	0	0	0	0	0	0	0	0	0	0
1467	0	68	S52.801	52	1	0	KS_027792	2017-07-03	2017	7	0	2017-07-03	11	2017-07-14	11	2022-09-03	NA	0	0	0	1888	1	2019-02-22	41603.2	588	2	NA	NA	NA	NA	41603.2	20514.6	5	0	0	0	0	0	0	0	0	0	0	0	0	0	0	0	0
1468	0	62	S32.000	32	1	0	#N/A	2017-07-04	2017	7	9	2017-07-13	4	2017-07-17	13	2022-09-03	NA	0	0	0	1887	0	2022-09-03	NA	1874	0	NA	NA	NA	NA	0	42094	2	0	0	0	0	0	0	0	0	0	0	0	0	0	0	0	0
1471	0	84	S72.101	72	1	0	#N/A	2017-07-06	2017	7	1	2017-07-07	19	2017-07-26	20	2019-02-03	0	1	1	0	577	0	2019-02-03	NA	577	1	NA	NA	NA	NA	0	46742.3	3	0	0	0	0	0	0	0	0	0	0	0	0	0	0	0	0
1473	0	77	S22.000	22	1	0	#N/A	2017-07-08	2017	7	3	2017-07-11	6	2017-07-17	9	2022-09-03	NA	0	0	0	1883	0	2022-09-03	NA	1874	0	NA	NA	NA	NA	0	37516.5	5	0	0	0	0	0	0	0	0	0	0	0	0	0	0	0	0
1474	0	81	S72.000	72	1	0	#N/A	2017-07-09	2017	7	2	2017-07-11	17	2017-07-28	19	2022-05-06	0	1	1	0	1762	0	2022-05-06	NA	1762	1	NA	NA	NA	NA	0	54657.1	3	0	0	1	0	0	0	0	0	0	0	1	0	0	0	0	0
1476	0	84	S72.000	72	1	0	#N/A	2017-07-14	2017	7	-3	2017-07-11	17	2017-07-28	14	2022-09-03	NA	0	0	0	1877	0	2022-09-03	NA	1863	0	NA	NA	NA	NA	0	44196.8	3	0	0	0	0	0	0	0	0	0	0	0	0	0	0	0	0
1477	0	68	S32.000	32	1	0	#N/A	2017-07-10	2017	7	2	2017-07-12	3	2017-07-15	5	2022-09-03	NA	0	0	0	1881	0	2022-09-03	NA	1876	0	NA	NA	NA	NA	0	38665.3	2	0	0	0	0	0	0	0	0	0	0	0	0	0	0	0	0
1478	0	90	S72.000	72	1	0	#N/A	2017-07-11	2017	7	2	2017-07-13	14	2017-07-27	16	2022-09-03	NA	0	0	0	1880	0	2022-09-03	NA	1864	0	NA	NA	NA	NA	0	60202.7	3	0	200	0	0	0	0	0	0	0	0	0	0	0	0	0	0
1479	0	66	S32.000	32	1	0	KS_209499	2017-07-12	2017	7	1	2017-07-13	5	2017-07-18	6	2022-09-03	NA	0	0	0	1879	0	2022-09-03	NA	1873	0	NA	NA	NA	NA	0	34856.6	2	0	0	0	0	0	0	0	0	0	0	0	0	0	0	0	0
1480	1	52	S42.202	42	1	0	#N/A	2017-07-12	2017	7	1	2017-07-13	6	2017-07-19	7	2022-09-03	NA	0	0	0	1879	0	2022-09-03	NA	1872	0	NA	NA	NA	NA	0	24001.5	5	0	0	0	0	0	0	0	0	0	0	0	0	0	0	0	0
1481	1	61	S42.202	42	1	0	#N/A	2017-07-12	2017	7	3	2017-07-15	7	2017-07-22	10	2022-09-03	NA	0	0	0	1879	0	2022-09-03	NA	1869	0	NA	NA	NA	NA	0	28133.1	5	0	0	0	0	0	0	0	0	0	0	0	0	0	0	0	0
1482	1	63	S32.000	32	1	0	KS_001065	2017-07-12	2017	7	5	2017-07-17	16	2017-08-02	21	2022-09-03	NA	0	0	0	1879	0	2022-09-03	NA	1858	0	NA	NA	NA	NA	0	50368.9	1	0	0	0	0	0	0	0	0	0	0	0	0	0	0	0	0
1483	1	79	S72.101	72	1	0	KS_005534	2017-07-13	2017	7	2	2017-07-15	13	2017-07-28	15	2022-09-03	NA	0	0	0	1878	0	2022-09-03	NA	1863	0	NA	NA	NA	NA	0	41450	3	0	0	0	0	0	0	0	0	0	0	0	0	0	0	0	0
1484	0	72	S72.101	72	1	0	KS_206240	2017-07-13	2017	7	2	2017-07-15	13	2017-07-28	15	2022-09-03	NA	0	0	0	1878	0	2022-09-03	NA	1863	0	NA	NA	NA	NA	0	41891.7	3	0	0	0	0	0	0	0	0	0	0	0	0	0	0	0	0
1486	1	64	S72.000	72	1	0	#N/A	2017-07-14	2017	7	4	2017-07-18	13	2017-07-31	17	2022-09-03	NA	0	0	0	1877	0	2022-09-03	NA	1860	0	NA	NA	NA	NA	0	76845.6	3	0	0	0	0	0	0	0	0	0	0	0	0	0	0	0	0
1488	0	88	S72.101	72	1	0	#N/A	2017-07-17	2017	7	7	2017-07-24	12	2017-08-05	19	2022-09-03	NA	0	0	0	1874	0	2022-09-03	NA	1855	0	NA	NA	NA	NA	0	44120.3	3	0	0	1	0	0	0	0	0	0	0	0	0	0	0	0	0
1489	1	52	S22.000	22	1	0	#N/A	2017-07-16	2017	7	3	2017-07-19	4	2017-07-23	7	2022-09-03	NA	0	0	0	1875	0	2022-09-03	NA	1868	0	NA	NA	NA	NA	0	37621.9	1	0	0	0	0	0	0	0	0	0	0	0	0	0	0	0	0
1490	0	79	S32.000	32	1	0	#N/A	2017-07-17	2017	7	3	2017-07-20	5	2017-07-25	8	2022-09-03	NA	0	0	0	1874	0	2022-09-03	NA	1866	0	NA	NA	NA	NA	0	40745.4	2	0	0	1	0	0	0	0	0	0	0	0	0	0	0	0	0
1493	0	88	S72.101	72	1	0	#N/A	2017-07-18	2017	7	4	2017-07-22	14	2017-08-05	18	2018-03-03	0	1	1	0	228	0	2018-03-03	NA	228	1	NA	NA	NA	NA	0	42779.2	3	0	200	0	0	0	0	0	0	0	0	0	0	0	0	0	0
1495	1	64	S52.500	52	1	0	#N/A	2017-07-21	2017	7	6	2017-07-27	13	2017-08-09	19	2022-09-03	NA	0	0	0	1870	0	2022-09-03	NA	1851	0	NA	NA	NA	NA	0	52132.5	5	0	0	0	0	0	0	0	0	0	0	0	0	0	0	0	0
1496	0	72	S72.101	72	1	0	#N/A	2017-07-24	2017	7	2	2017-07-26	12	2017-08-07	14	2022-09-03	NA	0	0	0	1867	0	2022-09-03	NA	1853	0	NA	NA	NA	NA	0	38296.8	1	0	0	0	0	0	0	0	0	0	0	0	0	0	0	0	0
1499	1	65	S32.000	32	1	0	#N/A	2017-07-25	2017	7	3	2017-07-28	5	2017-08-02	8	2022-09-03	NA	0	0	0	1866	0	2022-09-03	NA	1858	0	NA	NA	NA	NA	0	42593.3	2	0	0	0	0	0	0	0	0	0	0	0	0	0	0	0	0
1501	0	59	S22.000	22	1	0	#N/A	2017-07-26	2017	7	3	2017-07-29	4	2017-08-02	7	2022-09-03	NA	0	0	0	1865	0	2022-09-03	NA	1858	0	NA	NA	NA	NA	0	41508	2	0	0	0	0	0	0	0	0	0	0	0	0	0	0	0	0
1504	1	82	S72.000	72	1	0	#N/A	2017-07-29	2017	7	3	2017-08-01	14	2017-08-15	17	2018-09-21	0	1	1	0	419	0	2018-09-21	NA	419	1	NA	NA	NA	NA	0	61902.5	1	0	0	0	0	0	0	0	0	0	0	0	0	0	0	0	0
1506	0	65	S72.000	72	1	0	KS_218532	2017-08-01	2017	8	2	2017-08-03	13	2017-08-16	15	2022-09-03	NA	0	0	0	1859	0	2022-09-03	NA	1844	0	NA	NA	NA	NA	0	83785.8	3	0	0	0	0	0	0	0	0	0	0	0	0	0	0	0	0
1508	0	86	S72.101	72	1	0	#N/A	2017-07-31	2017	7	2	2017-08-02	16	2017-08-18	18	2022-09-03	NA	0	0	0	1860	0	2022-09-03	NA	1842	0	NA	NA	NA	NA	0	54049.4	3	0	0	1	1	0	0	0	0	0	0	0	0	0	0	0	0
1510	1	76	S72.101	72	1	0	#N/A	2017-07-31	2017	7	3	2017-08-03	23	2017-08-26	26	2022-09-03	NA	0	0	0	1860	0	2022-09-03	NA	1834	0	NA	NA	NA	NA	0	57123.2	3	0	0	0	0	0	0	0	0	0	0	0	0	0	0	0	0
1511	1	52	S52.500	52	1	0	#N/A	2017-08-01	2017	8	8	2017-08-09	12	2017-08-21	20	2022-09-03	NA	0	0	0	1859	0	2022-09-03	NA	1839	0	NA	NA	NA	NA	0	47501	5	0	0	0	0	0	0	0	0	0	0	0	0	0	0	0	0
1512	1	67	S52.801	52	1	0	#N/A	2017-08-01	2017	8	3	2017-08-04	13	2017-08-17	16	2022-09-03	NA	0	0	0	1859	0	2022-09-03	NA	1843	0	NA	NA	NA	NA	0	23986.8	5	0	0	0	0	0	0	0	0	0	0	0	0	0	0	0	0
1514	1	81	S72.000	72	1	0	#N/A	2017-08-03	2017	8	2	2017-08-05	27	2017-09-01	29	2018-12-19	1	1	2	1	503	0	2018-12-19	NA	503	1	NA	NA	NA	NA	0	71854.4	3	0	0	1	1	0	0	0	0	0	0	0	0	0	0	0	0
1515	0	86	S52.801	52	1	0	#N/A	2017-08-03	2017	8	2	2017-08-05	4	2017-08-09	6	2022-06-04	0	1	1	0	1766	0	2022-06-04	NA	1766	1	NA	NA	NA	NA	0	17942.5	5	0	0	0	0	0	0	0	0	0	0	0	0	0	0	0	0
1517	0	81	S32.000	32	1	0	#N/A	2017-08-05	2017	8	3	2017-08-08	5	2017-08-13	8	2022-09-03	NA	0	0	0	1855	0	2022-09-03	NA	1847	0	NA	NA	NA	NA	0	39710.8	2	0	0	0	0	0	0	0	0	0	0	0	0	0	0	0	0
1518	0	84	S72.000	72	1	0	KS_004734	2017-08-06	2017	8	3	2017-08-09	10	2017-08-19	13	2022-09-03	NA	0	0	0	1854	0	2022-09-03	NA	1841	0	NA	NA	NA	NA	0	52256.6	3	0	0	1	0	0	0	0	0	0	0	0	0	0	0	0	0
1519	1	50	S32.000	32	1	0	#N/A	2017-08-07	2017	8	1	2017-08-08	11	2017-08-19	12	2022-09-03	NA	0	0	0	1853	0	2022-09-03	NA	1841	0	NA	NA	NA	NA	0	41788.7	1	0	0	0	0	0	0	0	0	0	0	0	0	0	0	0	0
1521	0	50	S72.000	72	1	0	#N/A	2017-08-07	2017	8	1	2017-08-08	8	2017-08-16	9	2022-09-03	NA	0	0	0	1853	0	2022-09-03	NA	1844	0	NA	NA	NA	NA	0	14293.4	3	0	0	0	0	0	0	0	0	0	0	0	0	0	0	0	0
1523	1	66	S22.000	22	1	0	KS_000787	2017-08-08	2017	8	2	2017-08-10	3	2017-08-13	5	2022-09-03	NA	0	0	0	1852	0	2022-09-03	NA	1847	0	NA	NA	NA	NA	0	40388	2	0	0	0	0	0	0	0	0	0	0	0	0	0	0	0	0
1524	0	62	S22.000	22	1	0	#N/A	2017-08-08	2017	8	4	2017-08-12	3	2017-08-15	7	2019-08-16	0	1	1	0	738	0	2019-08-16	NA	738	1	NA	NA	NA	NA	0	39842.9	2	0	0	0	0	0	0	0	0	0	0	0	0	0	0	0	0
1525	0	61	S42.202	42	1	0	#N/A	2017-08-08	2017	8	2	2017-08-10	5	2017-08-15	7	2022-09-03	NA	0	0	0	1852	0	2022-09-03	NA	1845	0	NA	NA	NA	NA	0	31230.6	5	0	0	0	0	0	0	0	0	0	0	0	0	0	0	0	0
1526	0	70	S22.000	22	1	0	#N/A	2017-08-08	2017	8	2	2017-08-10	4	2017-08-14	6	2022-09-03	NA	0	0	0	1852	0	2022-09-03	NA	1846	0	NA	NA	NA	NA	0	35941.7	2	0	0	0	0	0	0	0	0	0	0	0	0	0	0	0	0
1527	1	66	S72.101	72	1	0	#N/A	2017-08-09	2017	8	1	2017-08-10	15	2017-08-25	16	2022-09-03	NA	0	0	0	1851	0	2022-09-03	NA	1835	0	NA	NA	NA	NA	0	41850.7	3	0	0	0	0	0	0	0	0	0	0	0	0	0	0	0	0
1528	0	61	S32.000	32	1	0	#N/A	2017-08-14	2017	8	1	2017-08-15	4	2017-08-19	5	2022-09-03	NA	0	0	0	1846	0	2022-09-03	NA	1841	0	NA	NA	NA	NA	0	34449.5	2	0	0	0	0	0	0	0	0	0	0	0	0	0	0	0	0
1529	0	95	S72.101	72	1	0	#N/A	2017-08-11	2017	8	1	2017-08-12	20	2017-09-01	21	2018-12-22	1	1	2	1	498	0	2018-12-22	NA	498	1	NA	NA	NA	NA	0	48844.4	3	0	0	0	0	0	0	0	0	0	0	0	0	0	0	0	0
1531	0	87	S72.101	72	1	0	#N/A	2017-08-12	2017	8	2	2017-08-14	13	2017-08-27	15	2017-11-01	1	1	2	1	81	0	2017-11-01	NA	81	1	NA	NA	NA	NA	0	44192.9	1	0	0	1	0	0	1	0	0	0	0	0	0	0	0	0	0
1532	0	53	S52.500	52	1	0	#N/A	2017-08-10	2017	8	4	2017-08-14	8	2017-08-22	12	2022-09-03	NA	0	0	0	1850	0	2022-09-03	NA	1838	0	NA	NA	NA	NA	0	22703.4	5	0	0	0	0	0	0	0	0	0	0	0	0	0	0	0	0
1533	0	74	S72.101	72	1	0	#N/A	2017-08-12	2017	8	6	2017-08-18	9	2017-08-27	15	2022-09-03	NA	0	0	0	1848	0	2022-09-03	NA	1833	0	NA	NA	NA	NA	0	40187.9	3	0	0	1	1	1	0	0	0	0	0	0	0	0	0	0	0
1534	0	57	S22.000	22	1	0	#N/A	2017-08-14	2017	8	1	2017-08-15	6	2017-08-21	7	2022-09-03	NA	0	0	0	1846	0	2022-09-03	NA	1839	0	NA	NA	NA	NA	0	39040.7	1	0	0	0	0	0	0	0	0	0	0	0	0	0	0	0	0
1536	0	67	S32.000	32	1	0	#N/A	2017-08-14	2017	8	3	2017-08-17	2	2017-08-19	5	2022-09-03	NA	0	0	0	1846	0	2022-09-03	NA	1841	0	NA	NA	NA	NA	0	38214.2	2	0	0	0	0	0	0	0	0	0	0	0	0	0	0	0	0
1537	0	73	S32.000	32	1	0	KS_006648	2017-08-14	2017	8	3	2017-08-17	12	2017-08-29	15	2022-09-03	NA	0	0	0	1846	0	2022-09-03	NA	1831	0	NA	NA	NA	NA	0	37896.9	2	0	0	0	0	0	0	0	0	0	0	0	0	0	0	0	0
1538	0	85	S22.000	22	1	0	#N/A	2017-08-14	2017	8	4	2017-08-18	5	2017-08-23	9	2022-09-03	NA	0	0	0	1846	0	2022-09-03	NA	1837	0	NA	NA	NA	NA	0	40743.8	2	0	0	1	0	1	0	0	0	0	0	1	0	0	0	0	0
1539	1	78	S72.101	72	1	0	#N/A	2017-08-14	2017	8	5	2017-08-19	16	2017-09-04	21	2020-03-08	0	1	1	0	937	0	2020-03-08	NA	937	1	NA	NA	NA	NA	0	50782.5	3	0	400	0	0	0	0	0	0	0	0	0	0	0	0	0	0
1540	0	79	S32.000	32	1	0	KS_207835	2017-08-14	2017	8	2	2017-08-16	5	2017-08-21	7	2022-09-03	NA	0	0	0	1846	0	2022-09-03	NA	1839	0	NA	NA	NA	NA	0	86264.1	1	0	0	0	0	0	0	0	0	0	0	0	0	0	0	0	0
1541	1	61	S72.000	72	1	0	#N/A	2017-08-15	2017	8	1	2017-08-16	15	2017-08-31	16	2022-09-03	NA	0	0	0	1845	0	2022-09-03	NA	1829	0	NA	NA	NA	NA	0	23736.2	1	0	0	1	0	0	0	0	0	0	1	0	0	0	0	0	0
1542	1	86	S72.101	72	1	0	#N/A	2017-08-15	2017	8	1	2017-08-16	19	2017-09-04	20	2022-08-07	0	1	1	0	1818	0	2022-08-07	NA	1818	1	NA	NA	NA	NA	0	42528.3	3	0	0	1	0	0	0	0	0	0	0	0	0	0	0	0	0
1543	0	68	S72.000	72	1	0	#N/A	2017-08-17	2017	8	1	2017-08-18	9	2017-08-27	10	2022-09-03	NA	0	0	0	1843	1	2019-06-02	15597.5	644	2	NA	NA	NA	NA	15597.5	76837	3	0	0	0	0	0	0	0	0	0	0	0	0	0	0	0	0
1544	0	59	S22.000	22	1	0	#N/A	2017-08-16	2017	8	2	2017-08-18	4	2017-08-22	6	2022-09-03	NA	0	0	0	1844	0	2022-09-03	NA	1838	0	NA	NA	NA	NA	0	35510.7	2	0	0	0	0	0	0	0	0	0	0	0	0	0	0	0	0
1545	0	90	S72.101	72	1	0	#N/A	2017-08-16	2017	8	2	2017-08-18	15	2017-09-02	17	2022-09-03	NA	0	0	0	1844	0	2022-09-03	NA	1827	0	NA	NA	NA	NA	0	35827.5	3	0	0	1	0	0	0	0	0	0	0	0	0	0	0	0	0
1547	0	83	S72.000	72	1	0	#N/A	2017-08-17	2017	8	8	2017-08-25	14	2017-09-08	22	2020-03-07	0	1	1	0	933	0	2020-03-07	NA	933	1	NA	NA	NA	NA	0	63471.3	3	0	0	1	1	0	0	0	0	0	1	0	0	0	0	0	0
1548	1	60	S32.000	32	1	0	#N/A	2017-08-17	2017	8	2	2017-08-19	2	2017-08-21	4	2022-09-03	NA	0	0	0	1843	0	2022-09-03	NA	1839	0	NA	NA	NA	NA	0	37061.2	2	0	0	0	0	0	0	0	0	0	0	0	0	0	0	0	0
1550	1	63	S72.101	72	1	0	#N/A	2017-08-17	2017	8	2	2017-08-19	14	2017-09-02	16	2021-07-05	0	1	1	0	1418	0	2021-07-05	NA	1418	1	NA	NA	NA	NA	0	33592.6	3	0	0	0	0	0	0	0	0	0	0	0	0	0	0	0	0
1551	1	59	S32.000	32	1	0	#N/A	2017-08-17	2017	8	5	2017-08-22	9	2017-08-31	14	2022-09-03	NA	0	0	0	1843	0	2022-09-03	NA	1829	0	NA	NA	NA	NA	0	41222.2	2	0	0	0	0	0	0	0	0	0	0	0	0	0	0	0	0
1552	1	91	S72.101	72	1	0	#N/A	2017-08-17	2017	8	2	2017-08-19	14	2017-09-02	16	2017-10-27	1	1	2	1	71	0	2017-10-27	NA	71	1	NA	NA	NA	NA	0	45037	3	0	600	0	0	0	0	0	0	0	0	0	0	0	0	0	0
1553	1	60	S32.000	32	1	0	#N/A	2017-08-18	2017	8	3	2017-08-21	8	2017-08-29	11	2022-09-03	NA	0	0	0	1842	0	2022-09-03	NA	1831	0	NA	NA	NA	NA	0	37064.4	2	0	0	0	0	0	0	0	0	0	0	0	0	0	0	0	0
1554	1	73	S72.000	72	1	0	#N/A	2017-08-19	2017	8	4	2017-08-23	10	2017-09-02	14	2022-09-03	NA	0	0	0	1841	0	2022-09-03	NA	1827	0	NA	NA	NA	NA	0	74288.2	3	0	0	0	0	0	0	0	0	0	0	0	0	0	0	0	0
1555	1	89	S72.101	72	1	0	#N/A	2017-08-21	2017	8	2	2017-08-23	14	2017-09-06	16	2022-09-03	NA	0	0	0	1839	0	2022-09-03	NA	1823	0	NA	NA	NA	NA	0	47825.8	3	0	0	0	0	0	0	0	0	0	0	0	0	0	0	0	0
1556	1	84	S32.000	32	1	0	#N/A	2017-08-20	2017	8	4	2017-08-24	11	2017-09-04	15	2019-01-19	0	1	1	0	517	0	2019-01-19	NA	517	1	NA	NA	NA	NA	0	39250.6	2	0	0	0	0	0	0	0	0	0	0	0	0	0	0	0	0
1557	1	83	S72.000	72	1	0	#N/A	2017-08-21	2017	8	10	2017-08-31	14	2017-09-14	24	2018-05-11	0	1	1	0	263	0	2018-05-11	NA	263	1	NA	NA	NA	NA	0	62159.3	3	0	0	0	0	0	0	1	0	0	0	0	0	0	0	1	0
1560	0	74	S72.101	72	1	0	#N/A	2017-08-23	2017	8	6	2017-08-29	15	2017-09-13	21	2019-04-06	0	1	1	0	591	0	2019-04-06	NA	591	1	NA	NA	NA	NA	0	57237.1	3	0	0	1	0	0	0	0	0	0	1	0	0	0	0	0	0
1561	0	74	S72.101	72	1	0	#N/A	2017-08-24	2017	8	4	2017-08-28	7	2017-09-04	11	2022-09-03	NA	0	0	0	1836	0	2022-09-03	NA	1825	0	NA	NA	NA	NA	0	37110.2	3	0	0	1	1	0	0	0	0	0	0	0	0	0	0	0	0
1562	0	59	S32.000	32	1	0	#N/A	2017-08-25	2017	8	1	2017-08-26	4	2017-08-30	5	2022-09-03	NA	0	0	0	1835	0	2022-09-03	NA	1830	0	NA	NA	NA	NA	0	33597.3	2	0	0	0	0	0	0	0	0	0	0	0	0	0	0	0	0
1563	0	77	S52.500	52	1	0	#N/A	2017-08-25	2017	8	1	2017-08-26	15	2017-09-10	16	2022-09-03	NA	0	0	0	1835	0	2022-09-03	NA	1819	0	NA	NA	NA	NA	0	25346	5	0	0	0	0	0	0	0	0	0	0	0	0	0	0	0	0
1565	0	66	S22.000	22	1	0	#N/A	2017-08-25	2017	8	3	2017-08-28	6	2017-09-03	9	2022-09-03	NA	0	0	0	1835	0	2022-09-03	NA	1826	0	NA	NA	NA	NA	0	43146.5	1	0	0	0	0	0	0	0	0	0	0	0	0	0	0	0	0
1566	1	60	S72.101	72	1	0	#N/A	2017-08-28	2017	8	2	2017-08-30	14	2017-09-13	16	2022-09-03	NA	0	0	0	1832	0	2022-09-03	NA	1816	0	NA	NA	NA	NA	0	40441.6	3	0	0	0	0	0	0	0	0	0	0	0	0	0	0	0	0
1569	1	69	S32.000	32	1	0	#N/A	2017-08-27	2017	8	5	2017-09-01	5	2017-09-06	10	2022-09-03	NA	0	0	0	1833	0	2022-09-03	NA	1823	0	NA	NA	NA	NA	0	41646.5	1	0	0	0	0	0	0	0	0	0	0	0	0	0	0	0	0
1570	0	72	S22.000	22	1	0	#N/A	2017-08-28	2017	8	4	2017-09-01	5	2017-09-06	9	2020-02-29	0	1	1	0	915	0	2020-02-29	NA	915	1	NA	NA	NA	NA	0	43877.7	1	0	0	0	0	0	0	0	0	0	0	0	0	0	0	0	0
1572	1	88	S72.101	72	1	0	#N/A	2017-08-28	2017	8	4	2017-09-01	14	2017-09-15	18	2017-11-01	1	1	2	1	65	0	2017-11-01	NA	65	1	NA	NA	NA	NA	0	44096.2	3	0	0	0	0	0	0	0	0	0	0	0	0	0	0	0	0
1573	0	65	S42.202	42	1	0	#N/A	2017-08-30	2017	8	1	2017-08-31	11	2017-09-11	12	2022-09-03	NA	0	0	0	1830	0	2022-09-03	NA	1818	0	NA	NA	NA	NA	0	31048.8	5	0	0	1	0	0	0	0	0	0	0	0	0	0	0	0	0
1577	0	74	S22.000	22	1	0	#N/A	2017-09-04	2017	9	3	2017-09-07	2	2017-09-09	5	2022-09-03	NA	0	0	0	1825	1	2020-09-28	39895.7	1115	2	NA	NA	NA	NA	39895.7	37230.8	1	0	0	0	0	0	0	0	0	0	0	0	0	0	0	0	0
1578	0	74	S22.000	22	1	0	#N/A	2017-09-04	2017	9	2	2017-09-06	2	2017-09-08	4	2022-09-03	NA	0	0	0	1825	0	2022-09-03	NA	1821	0	NA	NA	NA	NA	0	37955.9	2	0	0	0	0	0	0	0	0	0	0	0	0	0	0	0	0
1579	0	51	S32.000	32	1	0	#N/A	2017-09-04	2017	9	4	2017-09-08	10	2017-09-18	14	2022-09-03	NA	0	0	0	1825	0	2022-09-03	NA	1811	0	NA	NA	NA	NA	0	43991.5	2	0	0	0	0	0	0	0	0	0	0	0	0	0	0	0	0
1580	0	65	S32.000	32	1	0	KS_208323	2017-09-11	2017	9	2	2017-09-13	5	2017-09-18	7	2022-09-03	NA	0	0	0	1818	0	2022-09-03	NA	1811	0	NA	NA	NA	NA	0	39465.1	1	0	0	1	1	0	0	0	0	0	0	0	0	0	0	0	0
1584	0	68	S52.500	52	1	0	#N/A	2017-09-07	2017	9	5	2017-09-12	5	2017-09-17	10	2022-09-03	NA	0	0	0	1822	0	2022-09-03	NA	1812	0	NA	NA	NA	NA	0	22924.1	5	0	0	0	0	0	0	0	0	0	0	0	0	0	0	0	0
1585	0	64	S52.500	52	1	0	#N/A	2017-09-07	2017	9	2	2017-09-09	9	2017-09-18	11	2022-09-03	NA	0	0	0	1822	0	2022-09-03	NA	1811	0	NA	NA	NA	NA	0	23392.7	5	0	0	0	0	0	0	0	0	0	0	0	0	0	0	0	0
1587	1	55	S32.000	32	1	0	#N/A	2017-09-08	2017	9	4	2017-09-12	14	2017-09-26	18	2022-09-03	NA	0	0	0	1821	0	2022-09-03	NA	1803	0	NA	NA	NA	NA	0	80300.5	1	0	0	0	0	0	0	0	0	0	0	0	0	0	0	0	0
1588	0	53	S52.500	52	1	0	#N/A	2017-09-09	2017	9	2	2017-09-11	6	2017-09-17	8	2022-09-03	NA	0	0	0	1820	0	2022-09-03	NA	1812	0	NA	NA	NA	NA	0	19825.5	5	0	0	0	0	0	0	0	0	0	0	0	0	0	0	0	0
1589	1	64	S72.900	72	1	0	#N/A	2017-09-09	2017	9	3	2017-09-12	13	2017-09-25	16	2022-09-03	NA	0	0	0	1820	0	2022-09-03	NA	1804	0	NA	NA	NA	NA	0	61412.4	3	0	0	1	0	0	0	0	0	0	0	0	0	0	0	0	0
1590	0	75	S72.000	72	1	0	#N/A	2017-09-09	2017	9	3	2017-09-12	17	2017-09-29	20	2022-09-03	NA	0	0	0	1820	0	2022-09-03	NA	1800	0	NA	NA	NA	NA	0	56623.3	3	0	0	0	0	0	0	0	0	0	0	0	0	0	0	0	0
1591	1	53	S32.000	32	1	0	#N/A	2017-09-09	2017	9	3	2017-09-12	8	2017-09-20	11	2022-09-03	NA	0	0	0	1820	0	2022-09-03	NA	1809	0	NA	NA	NA	NA	0	42781.1	1	0	0	0	0	0	0	0	0	0	0	0	0	0	0	0	0
1594	1	63	S32.000	32	1	0	KS_010507	2017-09-11	2017	9	2	2017-09-13	15	2017-09-28	17	2022-09-03	NA	0	0	0	1818	0	2022-09-03	NA	1801	0	NA	NA	NA	NA	0	41340.2	1	0	0	0	0	0	0	0	0	0	0	0	0	0	0	0	0
1595	1	77	S22.000	22	1	0	KS_005730	2017-09-12	2017	9	3	2017-09-15	3	2017-09-18	6	2022-09-03	NA	0	0	0	1817	0	2022-09-03	NA	1811	0	NA	NA	NA	NA	0	37564.2	2	0	0	0	0	0	1	0	0	0	0	0	0	0	0	0	0
1596	0	61	S32.000	32	1	0	KS_203675	2017-09-13	2017	9	2	2017-09-15	7	2017-09-22	9	2022-09-03	NA	0	0	0	1816	0	2022-09-03	NA	1807	0	NA	NA	NA	NA	0	40692.1	2	0	0	0	0	0	1	0	0	0	0	0	0	0	0	0	0
1598	0	70	S32.000	32	1	0	#N/A	2017-09-14	2017	9	4	2017-09-18	4	2017-09-22	8	2022-09-03	NA	0	0	0	1815	0	2022-09-03	NA	1807	0	NA	NA	NA	NA	0	40642.8	2	0	0	0	0	0	1	0	0	0	0	0	0	0	0	0	0
1600	0	57	S32.000	32	1	0	#N/A	2017-09-15	2017	9	5	2017-09-20	10	2017-09-30	15	2022-09-03	NA	0	0	0	1814	0	2022-09-03	NA	1799	0	NA	NA	NA	NA	0	48644.3	1	0	0	0	0	0	0	0	0	0	0	0	0	0	0	0	0
1601	0	65	S32.000	32	1	0	#N/A	2017-09-15	2017	9	5	2017-09-20	13	2017-10-03	18	2022-09-03	NA	0	0	0	1814	0	2022-09-03	NA	1796	0	NA	NA	NA	NA	0	59674.7	1	0	0	0	0	0	0	0	0	0	0	0	0	0	0	0	0
1603	0	51	S22.000	22	1	0	#N/A	2017-09-20	2017	9	2	2017-09-22	4	2017-09-26	6	2022-09-03	NA	0	0	0	1809	0	2022-09-03	NA	1803	0	NA	NA	NA	NA	0	36039.4	2	0	0	0	0	0	0	0	0	0	0	0	0	0	0	0	0
1605	0	78	S72.101	72	1	0	#N/A	2017-09-20	2017	9	3	2017-09-23	20	2017-10-13	23	2022-09-03	NA	0	0	0	1809	1	2021-03-17	102026	1251	2	NA	NA	NA	NA	102026	51757.8	3	0	600	0	0	0	0	0	0	0	0	0	0	0	0	0	0
1606	0	66	S52.500	52	1	0	#N/A	2017-09-21	2017	9	2	2017-09-23	4	2017-09-27	6	2022-09-03	NA	0	0	0	1808	0	2022-09-03	NA	1802	0	NA	NA	NA	NA	0	13215.7	5	0	0	1	0	0	0	0	0	0	0	0	0	0	0	0	0
1607	1	73	S32.000	32	1	0	KS_006784	2017-09-21	2017	9	4	2017-09-25	5	2017-09-30	9	2022-09-03	NA	0	0	0	1808	1	2021-01-14	41764.8	1202	2	NA	NA	NA	NA	41764.8	36097.9	2	0	0	0	0	0	0	0	0	0	0	0	0	0	0	0	0
1608	0	73	S72.000	72	1	0	#N/A	2017-09-21	2017	9	4	2017-09-25	2	2017-09-27	6	2022-09-03	NA	0	0	0	1808	0	2022-09-03	NA	1802	0	NA	NA	NA	NA	0	14422.8	3	0	0	1	0	0	1	0	0	0	1	0	0	0	0	0	0
1609	0	61	S32.000	32	1	0	#N/A	2017-09-22	2017	9	4	2017-09-26	6	2017-10-02	10	2022-09-03	NA	0	0	0	1807	0	2022-09-03	NA	1797	0	NA	NA	NA	NA	0	36862.6	1	0	0	0	0	0	0	0	0	0	0	0	0	0	0	0	0
1611	0	70	S52.801	52	1	0	KS_008127	2017-09-24	2017	9	5	2017-09-29	4	2017-10-03	9	2022-09-03	NA	0	0	0	1805	0	2022-09-03	NA	1796	0	NA	NA	NA	NA	0	20796.9	5	0	0	0	0	0	0	0	0	0	0	0	0	0	0	0	0
1612	0	51	S32.000	32	1	0	#N/A	2017-09-25	2017	9	3	2017-09-28	5	2017-10-03	8	2022-09-03	NA	0	0	0	1804	0	2022-09-03	NA	1796	0	NA	NA	NA	NA	0	36831.9	1	0	0	0	0	0	0	0	0	0	0	0	0	0	0	0	0
1614	0	92	S72.101	72	1	0	#N/A	2017-09-25	2017	9	3	2017-09-28	66	2017-12-03	69	2018-02-04	1	1	2	1	132	0	2018-02-04	NA	132	1	NA	NA	NA	NA	0	274182	3	0	200	0	0	0	0	1	0	0	0	0	0	0	1	0	0
1617	0	87	S72.101	72	1	0	#N/A	2017-09-28	2017	9	2	2017-09-30	10	2017-10-10	12	2021-07-27	0	1	1	0	1398	0	2021-07-27	NA	1398	1	NA	NA	NA	NA	0	30258.4	3	0	0	0	0	0	0	0	0	0	0	0	0	0	0	0	0
1618	1	54	S32.000	32	1	0	#N/A	2017-09-27	2017	9	3	2017-09-30	3	2017-10-03	6	2022-09-03	NA	0	0	0	1802	0	2022-09-03	NA	1796	0	NA	NA	NA	NA	0	38355.2	2	0	0	0	0	0	0	0	0	0	0	0	0	0	0	0	0
1620	0	66	S32.000	32	1	0	KS_208657	2017-09-28	2017	9	1	2017-09-29	3	2017-10-02	4	2022-09-03	NA	0	0	0	1801	0	2022-09-03	NA	1797	0	NA	NA	NA	NA	0	35446.4	2	0	0	0	0	0	0	0	0	0	0	0	0	0	0	0	0
1621	1	55	S52.801	52	1	0	#N/A	2017-09-28	2017	9	2	2017-09-30	5	2017-10-05	7	2022-09-03	NA	0	0	0	1801	0	2022-09-03	NA	1794	0	NA	NA	NA	NA	0	15584.9	5	0	0	0	0	0	0	0	0	0	0	0	0	0	0	0	0
1625	0	86	S72.000	72	1	0	#N/A	2017-10-06	2017	10	1	2017-10-07	25	2017-11-01	26	2020-02-17	1	1	2	1	864	0	2020-02-17	NA	864	1	NA	NA	NA	NA	0	63560.5	3	0	0	0	0	0	0	0	0	0	0	0	1	0	0	0	0
1626	1	69	S72.101	72	1	0	#N/A	2017-10-05	2017	10	1	2017-10-06	14	2017-10-20	15	2021-12-17	0	1	1	0	1534	0	2021-12-17	NA	1534	1	NA	NA	NA	NA	0	36889.5	3	0	0	0	0	0	0	0	0	0	0	0	0	0	0	0	0
1627	0	84	S72.101	72	1	0	#N/A	2017-10-05	2017	10	1	2017-10-06	15	2017-10-21	16	2022-09-03	NA	0	0	0	1794	0	2022-09-03	NA	1778	0	NA	NA	NA	NA	0	42669.8	3	0	0	1	0	0	0	0	0	0	1	0	0	0	0	0	0
1629	0	72	S22.000	22	1	0	#N/A	2017-10-07	2017	10	5	2017-10-12	5	2017-10-17	10	2022-09-03	NA	0	0	0	1792	0	2022-09-03	NA	1782	0	NA	NA	NA	NA	0	39894.9	2	0	0	0	0	0	0	0	0	0	0	0	0	0	0	0	0
1632	0	74	S32.000	32	1	0	#N/A	2017-10-09	2017	10	2	2017-10-11	3	2017-10-14	5	2022-09-03	NA	0	0	0	1790	0	2022-09-03	NA	1785	0	NA	NA	NA	NA	0	38388.6	2	0	0	0	0	0	0	0	0	0	0	0	0	0	0	0	0
1633	0	71	S72.900	72	1	0	#N/A	2017-10-10	2017	10	4	2017-10-14	12	2017-10-26	16	2021-04-29	0	1	1	0	1297	0	2021-04-29	NA	1297	1	NA	NA	NA	NA	0	38497.7	3	0	0	0	0	0	0	0	0	0	0	0	0	0	0	0	0
1635	0	87	S72.000	72	1	0	#N/A	2017-10-11	2017	10	2	2017-10-13	12	2017-10-25	14	2022-09-03	NA	0	0	0	1788	0	2022-09-03	NA	1774	0	NA	NA	NA	NA	0	58084.6	3	0	0	0	0	0	0	0	0	0	0	0	0	0	0	0	0
1636	0	62	S52.801	52	1	0	KS_209436	2017-10-12	2017	10	2	2017-10-14	4	2017-10-18	6	2022-09-03	NA	0	0	0	1787	0	2022-09-03	NA	1781	0	NA	NA	NA	NA	0	40685.2	5	0	0	0	0	0	0	0	0	0	0	0	0	0	0	0	0
1637	1	78	S22.000	22	1	0	#N/A	2017-10-12	2017	10	4	2017-10-16	4	2017-10-20	8	2022-09-03	NA	0	0	0	1787	0	2022-09-03	NA	1779	0	NA	NA	NA	NA	0	40607.4	2	0	0	0	0	0	0	0	0	0	0	0	0	0	0	0	0
1638	1	60	S72.000	72	1	0	#N/A	2017-10-13	2017	10	1	2017-10-14	4	2017-10-18	5	2020-12-30	0	1	1	0	1174	0	2020-12-30	NA	1174	1	NA	NA	NA	NA	0	12455.1	3	0	0	1	1	0	0	0	0	0	1	0	0	0	0	0	0
1639	0	71	S72.000	72	1	0	#N/A	2017-10-12	2017	10	5	2017-10-17	10	2017-10-27	15	2022-09-03	NA	0	0	0	1787	0	2022-09-03	NA	1772	0	NA	NA	NA	NA	0	36917.3	3	0	0	0	0	0	0	0	0	0	0	0	0	0	0	0	0
1640	0	82	S72.101	72	1	0	#N/A	2017-10-12	2017	10	2	2017-10-14	12	2017-10-26	14	2022-09-03	NA	0	0	0	1787	0	2022-09-03	NA	1773	0	NA	NA	NA	NA	0	38213.9	3	0	200	0	0	0	0	0	0	0	0	0	0	0	0	0	0
1641	0	67	S22.000	22	1	0	#N/A	2017-10-13	2017	10	1	2017-10-14	2	2017-10-16	3	2022-09-03	NA	0	0	0	1786	0	2022-09-03	NA	1783	0	NA	NA	NA	NA	0	34308.3	2	0	0	0	0	0	0	0	0	0	0	0	0	0	0	0	0
1642	0	75	S32.000	32	1	0	#N/A	2017-10-13	2017	10	1	2017-10-14	2	2017-10-16	3	2022-09-03	NA	0	0	0	1786	1	2019-01-25	36135.9	466	2	NA	NA	NA	NA	36135.9	40477.3	2	0	0	0	0	0	0	0	0	0	0	0	0	0	0	0	0
1643	0	75	S72.101	72	1	0	#N/A	2017-10-14	2017	10	3	2017-10-17	7	2017-10-24	10	2022-09-03	NA	0	0	0	1785	0	2022-09-03	NA	1775	0	NA	NA	NA	NA	0	36603.6	3	0	0	1	1	0	0	0	0	0	0	0	0	0	0	0	0
1644	0	66	S32.000	32	1	0	#N/A	2017-10-14	2017	10	3	2017-10-17	5	2017-10-22	8	2022-09-03	NA	0	0	0	1785	0	2022-09-03	NA	1777	0	NA	NA	NA	NA	0	41870.5	2	0	0	0	0	0	0	0	0	0	0	0	0	0	0	0	0
1646	0	60	S22.000	22	1	0	#N/A	2017-10-15	2017	10	2	2017-10-17	2	2017-10-19	4	2022-09-03	NA	0	0	0	1784	0	2022-09-03	NA	1780	0	NA	NA	NA	NA	0	35784.3	2	0	0	0	0	0	0	0	0	0	0	0	0	0	0	0	0
1647	1	55	S72.101	72	1	0	#N/A	2017-10-16	2017	10	2	2017-10-18	6	2017-10-24	8	2022-09-03	NA	0	0	0	1783	0	2022-09-03	NA	1775	0	NA	NA	NA	NA	0	32721.2	3	0	0	0	0	0	0	0	0	0	0	0	0	0	0	0	0
1649	0	57	S52.801	52	1	0	#N/A	2017-10-16	2017	10	2	2017-10-18	13	2017-10-31	15	2022-09-03	NA	0	0	0	1783	0	2022-09-03	NA	1768	0	NA	NA	NA	NA	0	26892.9	5	0	0	0	0	0	0	0	0	0	0	0	0	0	0	0	0
1650	0	66	S42.202	42	1	0	#N/A	2017-10-17	2017	10	2	2017-10-19	6	2017-10-25	8	2022-09-03	NA	0	0	0	1782	0	2022-09-03	NA	1774	0	NA	NA	NA	NA	0	22360.6	5	0	0	0	0	0	0	0	0	0	0	0	0	0	0	0	0
1651	0	82	S52.801	52	1	0	#N/A	2017-10-18	2017	10	3	2017-10-21	6	2017-10-27	9	2022-09-03	NA	0	0	0	1781	0	2022-09-03	NA	1772	0	NA	NA	NA	NA	0	44521.4	5	0	0	0	0	0	0	0	0	0	0	0	0	0	0	0	0
1657	1	63	S32.000	32	1	0	#N/A	2017-10-20	2017	10	3	2017-10-23	2	2017-10-25	5	2022-09-03	NA	0	0	0	1779	0	2022-09-03	NA	1774	0	NA	NA	NA	NA	0	39809.4	2	0	0	0	0	0	0	0	0	0	0	0	0	0	0	0	0
1658	0	76	S72.000	72	1	0	#N/A	2017-10-21	2017	10	3	2017-10-24	9	2017-11-02	12	2022-09-03	NA	0	0	0	1778	0	2022-09-03	NA	1766	0	NA	NA	NA	NA	0	38023.5	3	0	0	0	0	0	0	0	0	0	0	0	0	0	0	0	0
1659	0	58	S52.500	52	1	0	#N/A	2017-10-21	2017	10	3	2017-10-24	4	2017-10-28	7	2022-09-03	NA	0	0	0	1778	0	2022-09-03	NA	1771	0	NA	NA	NA	NA	0	17194.4	5	0	0	0	0	0	0	0	0	0	0	0	0	0	0	0	0
1660	0	54	S72.000	72	1	0	#N/A	2017-10-21	2017	10	3	2017-10-24	7	2017-10-31	10	2022-09-03	NA	0	0	0	1778	0	2022-09-03	NA	1768	0	NA	NA	NA	NA	0	13884.2	3	0	0	0	0	0	0	0	0	0	0	0	0	0	0	0	0
1661	0	74	S52.500	52	1	0	#N/A	2017-10-22	2017	10	5	2017-10-27	6	2017-11-02	11	2022-09-03	NA	0	0	0	1777	0	2022-09-03	NA	1766	0	NA	NA	NA	NA	0	20917.4	5	0	0	0	0	0	0	0	0	0	0	0	0	0	0	0	0
1662	0	83	S72.101	72	1	0	#N/A	2017-10-22	2017	10	3	2017-10-25	13	2017-11-07	16	2022-09-03	NA	0	0	0	1777	0	2022-09-03	NA	1761	0	NA	NA	NA	NA	0	44926.5	4	0	0	0	0	0	0	0	0	0	0	0	0	0	0	0	0
1663	0	76	S52.801	52	1	0	#N/A	2017-10-23	2017	10	3	2017-10-26	11	2017-11-06	14	2022-09-03	NA	0	0	0	1776	1	2021-03-14	37552.1	1224	2	NA	NA	NA	NA	37552.1	30583.7	1	0	0	0	0	0	0	0	0	0	0	0	0	0	0	0	0
1665	1	65	S32.000	32	1	0	#N/A	2017-10-24	2017	10	4	2017-10-28	13	2017-11-10	17	2022-09-03	NA	0	0	0	1775	0	2022-09-03	NA	1758	0	NA	NA	NA	NA	0	41904.7	1	0	0	0	0	0	0	0	0	0	0	0	0	0	0	0	0
1666	0	73	S22.000	22	1	0	#N/A	2017-10-24	2017	10	2	2017-10-26	2	2017-10-28	4	2022-09-03	NA	0	0	0	1775	0	2022-09-03	NA	1771	0	NA	NA	NA	NA	0	33288.3	2	0	0	1	0	1	0	0	0	0	0	0	0	0	0	0	0
1667	0	73	S32.000	32	1	0	#N/A	2017-10-25	2017	10	6	2017-10-31	4	2017-11-04	10	2022-09-03	NA	0	0	0	1774	0	2022-09-03	NA	1764	0	NA	NA	NA	NA	0	38179.4	2	0	0	0	0	0	0	0	0	0	0	0	0	0	0	0	0
1668	0	91	S22.000	22	1	0	#N/A	2017-10-25	2017	10	13	2017-11-07	6	2017-11-13	19	2022-09-03	NA	0	0	0	1774	1	2018-07-20	6635.76	249	2	NA	NA	NA	NA	6635.76	41212.5	2	0	0	1	0	0	0	1	0	0	1	0	0	0	0	0	0
1669	0	57	S32.000	32	1	0	#N/A	2017-10-25	2017	10	6	2017-10-31	4	2017-11-04	10	2022-09-03	NA	0	0	0	1774	0	2022-09-03	NA	1764	0	NA	NA	NA	NA	0	53707	1	0	0	0	0	0	0	0	0	0	0	0	0	0	0	0	0
1670	0	92	S72.101	72	1	0	#N/A	2017-10-27	2017	10	1	2017-10-28	9	2017-11-06	10	2020-12-19	0	1	1	0	1149	0	2020-12-19	NA	1149	1	NA	NA	NA	NA	0	29656	3	0	0	0	0	0	0	0	0	0	0	0	0	0	0	0	0
1676	1	53	S52.801	52	1	0	#N/A	2017-10-28	2017	10	5	2017-11-02	13	2017-11-15	18	2022-09-03	NA	0	0	0	1771	0	2022-09-03	NA	1753	0	NA	NA	NA	NA	0	53881.4	1	0	0	0	0	0	0	0	0	0	0	0	0	0	0	0	0
1680	1	59	S22.000	22	1	0	#N/A	2017-10-31	2017	10	2	2017-11-02	4	2017-11-06	6	2022-09-03	NA	0	0	0	1768	0	2022-09-03	NA	1762	0	NA	NA	NA	NA	0	38465.8	2	0	0	0	0	0	0	0	0	0	0	0	0	0	0	0	0
1681	1	78	S72.900	72	1	0	#N/A	2017-10-31	2017	10	6	2017-11-06	9	2017-11-15	15	2018-01-22	0	1	1	0	83	0	2018-01-22	NA	83	1	NA	NA	NA	NA	0	37876.2	1	0	0	0	0	0	0	0	0	0	0	0	0	0	0	0	0
1683	0	85	S72.101	72	1	0	#N/A	2017-11-02	2017	11	4	2017-11-06	7	2017-11-13	11	2022-09-03	NA	0	0	0	1766	0	2022-09-03	NA	1755	0	NA	NA	NA	NA	0	31856.2	3	0	0	0	0	0	0	0	0	0	0	0	0	0	0	0	0
1684	0	69	S52.801	52	1	0	#N/A	2017-11-06	2017	11	1	2017-11-07	4	2017-11-11	5	2022-09-03	NA	0	0	0	1762	1	2020-12-11	28777	1126	2	NA	NA	NA	NA	28777	29613.4	5	0	0	0	0	0	0	0	0	0	0	0	0	0	0	0	0
1685	0	75	S72.101	72	1	0	KS_025304	2017-11-05	2017	11	2	2017-11-07	9	2017-11-16	11	2022-09-03	NA	0	0	0	1763	0	2022-09-03	NA	1752	0	NA	NA	NA	NA	0	43964.9	3	0	0	1	0	0	0	0	0	0	0	0	0	0	0	0	0
1687	1	62	S32.000	32	1	0	#N/A	2017-11-06	2017	11	7	2017-11-13	12	2017-11-25	19	2022-09-03	NA	0	0	0	1762	0	2022-09-03	NA	1743	0	NA	NA	NA	NA	0	52438.6	1	0	0	0	0	0	0	0	0	0	0	0	0	0	0	0	0
1688	0	89	S72.101	72	1	0	#N/A	2017-11-06	2017	11	2	2017-11-08	13	2017-11-21	15	2021-12-01	1	1	2	1	1486	0	2021-12-01	NA	1486	1	NA	NA	NA	NA	0	53211.6	3	0	0	0	0	0	0	0	0	0	0	0	0	0	0	0	0
1689	0	73	S72.000	72	1	0	#N/A	2017-11-07	2017	11	3	2017-11-10	13	2017-11-23	16	2022-09-03	NA	0	0	0	1761	0	2022-09-03	NA	1745	0	NA	NA	NA	NA	0	82795.5	1	0	0	1	1	0	0	0	0	0	0	0	0	0	0	0	0
1690	0	59	S32.000	32	1	0	#N/A	2017-11-08	2017	11	2	2017-11-10	2	2017-11-12	4	2022-09-03	NA	0	0	0	1760	1	2021-11-27	20057.5	1476	2	NA	NA	NA	NA	20057.5	38061.8	2	0	0	0	0	0	0	0	0	0	0	0	0	0	0	0	0
1693	0	68	S22.000	22	1	0	#N/A	2017-11-10	2017	11	4	2017-11-14	6	2017-11-20	10	2022-09-03	NA	0	0	0	1758	0	2022-09-03	NA	1748	0	NA	NA	NA	NA	0	37939.7	2	0	0	0	0	0	0	0	0	0	0	0	0	0	0	0	0
1694	0	82	S72.101	72	1	0	#N/A	2017-11-11	2017	11	2	2017-11-13	13	2017-11-26	15	2019-08-19	0	1	1	0	646	0	2019-08-19	NA	646	1	NA	NA	NA	NA	0	49478.2	3	0	0	0	0	0	0	0	0	0	0	0	0	0	0	0	0
1699	1	60	S72.101	72	1	0	#N/A	2017-11-13	2017	11	1	2017-11-14	15	2017-11-29	16	2022-09-03	NA	0	0	0	1755	0	2022-09-03	NA	1739	0	NA	NA	NA	NA	0	54340.4	1	0	0	0	0	0	0	0	0	0	0	0	0	0	0	0	0
1700	1	87	S72.101	72	1	0	#N/A	2017-11-12	2017	11	2	2017-11-14	11	2017-11-25	13	2021-04-05	1	1	2	1	1240	0	2021-04-05	NA	1240	1	NA	NA	NA	NA	0	36957.7	3	0	0	0	0	0	0	0	0	1	0	0	0	0	0	0	0
1701	0	86	S72.101	72	1	0	#N/A	2017-11-12	2017	11	2	2017-11-14	9	2017-11-23	11	2019-10-20	0	1	1	0	707	0	2019-10-20	NA	707	1	NA	NA	NA	NA	0	41758.1	3	0	0	0	0	0	0	0	0	0	0	0	0	0	0	0	0
1704	0	61	S52.500	52	1	0	KS_217507	2017-11-14	2017	11	3	2017-11-17	6	2017-11-23	9	2022-09-03	NA	0	0	0	1754	0	2022-09-03	NA	1745	0	NA	NA	NA	NA	0	21048.4	5	0	0	0	0	0	0	0	0	0	0	0	0	0	0	0	0
1706	1	60	S72.000	72	1	0	#N/A	2017-11-17	2017	11	3	2017-11-20	5	2017-11-25	8	2022-09-03	NA	0	0	0	1751	0	2022-09-03	NA	1743	0	NA	NA	NA	NA	0	15580.5	3	0	0	1	0	0	0	0	0	0	0	0	0	0	0	0	0
1710	0	74	S72.101	72	1	0	#N/A	2017-11-17	2017	11	3	2017-11-20	13	2017-12-03	16	2022-09-03	NA	0	0	0	1751	0	2022-09-03	NA	1735	0	NA	NA	NA	NA	0	46295.8	3	0	0	0	0	0	0	0	0	0	0	0	0	0	0	0	0
1711	0	85	S72.101	72	1	0	#N/A	2017-11-19	2017	11	2	2017-11-21	8	2017-11-29	10	2018-02-23	0	1	1	0	96	0	2018-02-23	NA	96	1	NA	NA	NA	NA	0	28263.4	3	0	0	0	0	1	0	0	0	0	0	0	0	0	0	0	0
1712	0	91	S32.000	32	1	0	#N/A	2017-11-19	2017	11	3	2017-11-22	7	2017-11-29	10	2022-09-03	NA	0	0	0	1749	1	2020-04-01	48759.5	854	2	NA	NA	NA	NA	48759.5	44533.2	2	0	0	0	0	0	0	0	0	0	0	0	0	0	0	0	0
1713	0	58	S52.801	52	1	0	#N/A	2017-11-20	2017	11	7	2017-11-27	8	2017-12-05	15	2022-09-03	NA	0	0	0	1748	0	2022-09-03	NA	1733	0	NA	NA	NA	NA	0	24761.1	5	0	0	0	0	0	0	0	0	0	0	0	0	0	0	0	0
1714	0	88	S72.101	72	1	0	#N/A	2017-11-21	2017	11	3	2017-11-24	13	2017-12-07	16	2022-09-03	NA	0	0	0	1747	0	2022-09-03	NA	1731	0	NA	NA	NA	NA	0	53760.6	3	0	0	0	0	0	0	0	0	0	0	0	0	0	0	0	0
1715	0	85	S72.000	72	1	0	#N/A	2017-11-22	2017	11	2	2017-11-24	13	2017-12-07	15	2020-10-15	1	1	2	1	1058	0	2020-10-15	NA	1058	1	NA	NA	NA	NA	0	54540.9	5	0	0	0	0	0	0	0	0	0	0	0	0	0	0	0	0
1717	1	51	S32.000	32	1	0	#N/A	2017-11-21	2017	11	4	2017-11-25	3	2017-11-28	7	2022-09-03	NA	0	0	0	1747	0	2022-09-03	NA	1740	0	NA	NA	NA	NA	0	39991	2	0	0	0	0	0	0	0	0	0	0	0	0	0	0	0	0
1719	0	80	S72.101	72	1	0	#N/A	2017-11-23	2017	11	2	2017-11-25	4	2017-11-29	6	2021-09-05	1	1	2	1	1382	1	2019-10-08	44157	678	2	NA	NA	NA	NA	44157	27649.3	3	0	0	0	0	0	0	0	0	0	0	0	0	0	0	0	0
1721	1	69	S32.000	32	1	0	KS_015236	2017-11-23	2017	11	2	2017-11-25	4	2017-11-29	6	2022-09-03	NA	0	0	0	1745	1	2022-07-11	416440	1685	2	NA	NA	NA	NA	416440	34635.4	2	0	0	0	0	0	0	0	0	0	0	0	0	0	0	0	0
1724	0	77	S32.000	32	1	0	#N/A	2017-11-25	2017	11	3	2017-11-28	2	2017-11-30	5	2022-09-03	NA	0	0	0	1743	0	2022-09-03	NA	1738	0	NA	NA	NA	NA	0	37241.4	2	0	0	0	0	0	0	0	0	0	0	0	0	0	0	0	0
1726	0	59	S32.000	32	1	0	#N/A	2017-11-26	2017	11	2	2017-11-28	3	2017-12-01	5	2022-09-03	NA	0	0	0	1742	0	2022-09-03	NA	1737	0	NA	NA	NA	NA	0	33797.9	2	0	0	0	0	0	0	0	0	0	0	0	0	0	0	0	0
1727	0	79	S72.000	72	1	0	KS_005146	2017-11-26	2017	11	3	2017-11-29	11	2017-12-10	14	2022-09-03	NA	0	0	0	1742	0	2022-09-03	NA	1728	0	NA	NA	NA	NA	0	77575.4	4	0	0	1	0	0	0	0	0	0	0	0	0	0	0	0	0
1729	1	85	S72.101	72	1	0	#N/A	2017-11-27	2017	11	3	2017-11-30	6	2017-12-06	9	2019-03-11	0	1	1	0	469	0	2019-03-11	NA	469	1	NA	NA	NA	NA	0	30781.2	3	0	0	1	0	0	0	0	0	0	0	0	0	0	0	0	0
1730	0	82	S42.202	42	1	0	#N/A	2017-11-28	2017	11	2	2017-11-30	11	2017-12-11	13	2022-09-03	NA	0	0	0	1740	0	2022-09-03	NA	1727	0	NA	NA	NA	NA	0	37190.2	5	0	0	1	0	0	0	0	0	0	0	0	0	0	0	0	0
1731	0	60	S72.000	72	1	0	#N/A	2017-11-28	2017	11	2	2017-11-30	12	2017-12-12	14	2022-09-03	NA	0	0	0	1740	0	2022-09-03	NA	1726	0	NA	NA	NA	NA	0	66780.7	1	0	0	0	0	0	0	0	0	0	0	0	0	0	0	0	0
1733	0	61	S32.000	32	1	0	#N/A	2017-12-10	2017	12	-8	2017-12-02	3	2017-12-05	-5	2022-09-03	NA	0	0	0	1728	1	2021-05-07	37548.8	1249	2	NA	NA	NA	NA	37548.8	48278.1	1	0	0	0	1	0	0	0	0	0	1	0	0	0	0	0	0
1734	0	94	S72.101	72	1	0	#N/A	2017-11-29	2017	11	1	2017-11-30	7	2017-12-07	8	2017-12-07	0	1	1	0	8	0	2017-12-07	NA	8	1	NA	NA	NA	NA	0	35979.8	3	0	300	0	0	0	0	1	0	0	0	0	0	0	1	0	0
1735	1	67	S72.101	72	1	0	#N/A	2017-11-28	2017	11	10	2017-12-08	8	2017-12-16	18	2018-03-29	0	1	1	0	121	0	2018-03-29	NA	121	1	NA	NA	NA	NA	0	52645.3	3	0	0	1	1	0	0	0	0	0	0	0	0	0	0	0	0
1737	0	71	S52.801	52	1	0	#N/A	2017-11-28	2017	11	3	2017-12-01	10	2017-12-11	13	2022-09-03	NA	0	0	0	1740	0	2022-09-03	NA	1727	0	NA	NA	NA	NA	0	27369.1	5	0	0	0	0	0	0	0	0	0	0	0	0	0	0	0	0
1738	0	83	S32.000	32	1	0	#N/A	2017-11-29	2017	11	5	2017-12-04	2	2017-12-06	7	2022-09-03	NA	0	0	0	1739	0	2022-09-03	NA	1732	0	NA	NA	NA	NA	0	37726.9	2	0	0	0	0	0	1	0	0	0	0	0	0	0	0	0	0
1741	0	64	S72.000	72	1	0	#N/A	2017-12-06	2017	12	1	2017-12-07	14	2017-12-21	15	2022-09-03	NA	0	0	0	1732	0	2022-09-03	NA	1717	0	NA	NA	NA	NA	0	53691.2	3	0	0	1	0	0	0	0	0	0	1	0	0	0	0	0	0
1742	0	68	S22.000	22	1	0	#N/A	2017-12-02	2017	12	5	2017-12-07	2	2017-12-09	7	2022-09-03	NA	0	0	0	1736	1	2019-03-18	30821.7	464	2	NA	NA	NA	NA	30821.7	36280.2	2	0	0	1	0	0	0	0	0	0	0	0	0	0	0	0	0
1747	0	72	S72.101	72	1	0	KS_018836	2017-12-03	2017	12	3	2017-12-06	14	2017-12-20	17	2022-09-03	NA	0	0	0	1735	0	2022-09-03	NA	1718	0	NA	NA	NA	NA	0	47551.4	3	0	0	0	0	0	0	0	0	0	0	0	0	0	0	0	0
1748	1	63	S72.000	72	1	0	#N/A	2017-12-04	2017	12	7	2017-12-11	14	2017-12-25	21	2022-09-03	NA	0	0	0	1734	0	2022-09-03	NA	1713	0	NA	NA	NA	NA	0	56435.9	3	0	0	0	0	0	0	0	0	0	1	0	0	0	0	0	0
1750	0	68	S52.801	52	1	0	#N/A	2017-12-04	2017	12	1	2017-12-05	7	2017-12-12	8	2022-09-03	NA	0	0	0	1734	0	2022-09-03	NA	1726	0	NA	NA	NA	NA	0	19025.7	5	0	0	0	0	0	0	0	0	0	0	0	0	0	0	0	0
1751	0	85	S72.101	72	1	0	#N/A	2017-12-04	2017	12	2	2017-12-06	0	2017-12-06	2	2020-07-18	1	1	2	1	957	0	2020-07-18	NA	957	1	NA	NA	NA	NA	0	4869.13	3	0	0	0	0	0	0	0	0	0	0	0	0	0	0	0	0
1752	0	90	S72.000	72	1	0	#N/A	2017-12-06	2017	12	1	2017-12-07	19	2017-12-26	20	2022-09-03	NA	0	0	0	1732	1	2018-01-23	25953.4	28	2	NA	NA	NA	NA	25953.4	61013.3	3	0	0	0	0	0	0	0	0	0	0	0	0	0	0	0	0
1753	0	59	S32.000	32	1	0	#N/A	2017-12-05	2017	12	3	2017-12-08	3	2017-12-11	6	2022-09-03	NA	0	0	0	1733	0	2022-09-03	NA	1727	0	NA	NA	NA	NA	0	38195	2	0	0	0	0	0	0	0	0	0	0	0	0	0	0	0	0
1754	0	85	S72.101	72	1	0	#N/A	2017-12-06	2017	12	3	2017-12-09	9	2017-12-18	12	2022-01-31	0	1	1	0	1517	0	2022-01-31	NA	1517	1	NA	NA	NA	NA	0	35475.8	3	0	0	0	0	0	0	0	0	0	0	0	0	0	0	0	0
1756	1	58	S52.801	52	1	0	#N/A	2017-12-07	2017	12	1	2017-12-08	8	2017-12-16	9	2022-09-03	NA	0	0	0	1731	0	2022-09-03	NA	1722	0	NA	NA	NA	NA	0	18972.5	5	0	0	0	0	0	0	0	0	0	0	0	0	0	0	0	0
1757	1	68	S72.101	72	1	0	KS_011000	2017-12-07	2017	12	1	2017-12-08	8	2017-12-16	9	2022-09-03	NA	0	0	0	1731	0	2022-09-03	NA	1722	0	NA	NA	NA	NA	0	35735.3	3	0	0	0	0	0	0	0	0	0	0	0	0	0	0	0	0
1758	0	55	S32.000	32	1	0	#N/A	2017-12-07	2017	12	4	2017-12-11	7	2017-12-18	11	2022-09-03	NA	0	0	0	1731	0	2022-09-03	NA	1720	0	NA	NA	NA	NA	0	41106.1	2	0	0	0	0	0	0	0	0	0	0	0	0	0	0	0	0
1759	1	54	S72.000	72	1	0	#N/A	2017-12-07	2017	12	5	2017-12-12	7	2017-12-19	12	2022-09-03	NA	0	0	0	1731	0	2022-09-03	NA	1719	0	NA	NA	NA	NA	0	18304.2	3	0	0	0	0	0	0	0	0	0	0	0	0	0	0	0	0
1762	0	55	S32.000	32	1	0	#N/A	2017-12-08	2017	12	4	2017-12-12	6	2017-12-18	10	2022-09-03	NA	0	0	0	1730	0	2022-09-03	NA	1720	0	NA	NA	NA	NA	0	40612	2	0	0	0	0	0	0	0	0	0	0	0	0	0	0	0	0
1765	1	63	S52.801	52	1	0	#N/A	2017-12-09	2017	12	3	2017-12-12	4	2017-12-16	7	2022-09-03	NA	0	0	0	1729	0	2022-09-03	NA	1722	0	NA	NA	NA	NA	0	12796.9	5	0	0	0	0	0	0	0	0	0	0	0	0	0	0	0	0
1766	1	51	S72.000	72	1	0	#N/A	2017-12-09	2017	12	2	2017-12-11	6	2017-12-17	8	2022-09-03	NA	0	0	0	1729	0	2022-09-03	NA	1721	0	NA	NA	NA	NA	0	17397.3	3	0	0	0	0	0	0	0	0	0	0	0	0	0	0	0	0
1767	1	84	S72.000	72	1	0	#N/A	2017-12-10	2017	12	2	2017-12-12	6	2017-12-18	8	2022-09-03	NA	0	0	0	1728	0	2022-09-03	NA	1720	0	NA	NA	NA	NA	0	49228	3	0	0	0	0	0	0	0	0	0	0	0	0	0	0	0	0
1768	0	64	S22.000	22	1	0	#N/A	2017-12-11	2017	12	2	2017-12-13	3	2017-12-16	5	2022-09-03	NA	0	0	0	1727	0	2022-09-03	NA	1722	0	NA	NA	NA	NA	0	37832.9	2	0	0	0	0	0	0	0	0	0	0	0	0	0	0	0	0
1769	0	85	S72.000	72	1	0	#N/A	2017-12-13	2017	12	1	2017-12-14	7	2017-12-21	8	2022-09-03	NA	0	0	0	1725	0	2022-09-03	NA	1717	0	NA	NA	NA	NA	0	35934.9	3	0	300	1	0	0	0	0	0	0	0	0	0	0	0	0	0
1770	0	80	S32.000	32	1	0	#N/A	2017-12-12	2017	12	2	2017-12-14	2	2017-12-16	4	2022-09-03	NA	0	0	0	1726	0	2022-09-03	NA	1722	0	NA	NA	NA	NA	0	35825.3	2	0	0	0	0	0	0	0	0	0	0	0	0	0	0	0	0
1771	0	75	S32.000	32	1	0	#N/A	2017-12-12	2017	12	2	2017-12-14	3	2017-12-17	5	2022-09-03	NA	0	0	0	1726	1	2018-08-18	10876	244	2	NA	NA	NA	NA	10876	34779.5	2	0	0	0	0	0	0	0	0	0	0	0	0	0	0	0	0
1772	1	54	S22.000	22	1	0	#N/A	2017-12-12	2017	12	6	2017-12-18	14	2018-01-01	20	2022-09-03	NA	0	0	0	1726	0	2022-09-03	NA	1706	0	NA	NA	NA	NA	0	55455	1	0	0	0	0	0	0	0	0	0	0	0	0	0	0	0	0
1774	0	72	S72.101	72	1	0	#N/A	2017-12-12	2017	12	2	2017-12-14	13	2017-12-27	15	2022-09-03	NA	0	0	0	1726	1	2019-04-12	40334.3	471	2	NA	NA	NA	NA	40334.3	33962.2	3	0	0	0	1	0	0	0	0	0	1	0	0	0	0	0	0
1775	0	83	S42.202	42	1	0	KS_004641	2017-12-13	2017	12	1	2017-12-14	14	2017-12-28	15	2022-09-03	NA	0	0	0	1725	0	2022-09-03	NA	1710	0	NA	NA	NA	NA	0	44722.4	1	0	200	1	0	1	0	0	0	0	0	0	0	0	0	0	0
1777	0	62	S52.500	52	1	0	KS_209154	2017-12-14	2017	12	2	2017-12-16	6	2017-12-22	8	2022-09-03	NA	0	0	0	1724	0	2022-09-03	NA	1716	0	NA	NA	NA	NA	0	20540.3	5	0	0	0	0	0	0	0	0	0	0	0	0	0	0	0	0
1778	1	78	S72.101	72	1	0	KS_005777	2017-12-15	2017	12	4	2017-12-19	7	2017-12-26	11	2022-09-03	NA	0	0	0	1723	0	2022-09-03	NA	1712	0	NA	NA	NA	NA	0	37195	3	0	0	0	0	0	0	0	0	0	0	0	0	0	0	0	0
1779	1	55	S72.101	72	1	0	#N/A	2017-12-18	2017	12	1	2017-12-19	8	2017-12-27	9	2022-09-03	NA	0	0	0	1720	0	2022-09-03	NA	1711	0	NA	NA	NA	NA	0	34190.7	3	0	0	0	0	0	0	0	0	0	0	0	0	0	0	0	0
1781	0	71	S72.000	72	1	0	#N/A	2017-12-16	2017	12	4	2017-12-20	19	2018-01-08	23	2022-09-03	NA	0	0	0	1722	0	2022-09-03	NA	1699	0	NA	NA	NA	NA	0	75819.7	3	0	0	0	0	0	0	0	0	0	0	0	0	0	0	0	0
1784	0	77	S42.202	42	1	0	#N/A	2017-12-18	2017	12	3	2017-12-21	7	2017-12-28	10	2022-09-03	NA	0	0	0	1720	0	2022-09-03	NA	1710	0	NA	NA	NA	NA	0	29122.2	5	0	200	0	0	0	0	0	0	0	0	0	0	0	0	0	0
1785	0	53	S22.000	22	1	0	#N/A	2017-12-18	2017	12	4	2017-12-22	2	2017-12-24	6	2022-09-03	NA	0	0	0	1720	0	2022-09-03	NA	1714	0	NA	NA	NA	NA	0	41607.1	1	0	0	0	0	0	0	0	0	0	0	0	0	0	0	0	0
1786	0	81	S72.000	72	1	0	#N/A	2017-12-19	2017	12	2	2017-12-21	13	2018-01-03	15	2022-09-03	NA	0	0	0	1719	0	2022-09-03	NA	1704	0	NA	NA	NA	NA	0	49892.2	3	0	0	0	0	0	0	0	0	0	0	0	0	0	0	0	0
1787	0	50	S52.500	52	1	0	#N/A	2017-12-21	2017	12	1	2017-12-22	2	2017-12-24	3	2022-09-03	NA	0	0	0	1717	0	2022-09-03	NA	1714	0	NA	NA	NA	NA	0	16448.9	5	0	0	0	0	0	0	0	0	0	0	0	0	0	0	0	0
1788	0	69	S72.000	72	1	0	#N/A	2017-12-19	2017	12	2	2017-12-21	16	2018-01-06	18	2022-09-03	NA	0	0	0	1719	0	2022-09-03	NA	1701	0	NA	NA	NA	NA	0	58612.4	3	0	0	0	0	0	0	0	0	0	0	0	0	0	0	0	0
1790	0	76	S72.000	72	1	0	#N/A	2017-12-22	2017	12	5	2017-12-27	12	2018-01-08	17	2022-09-03	NA	0	0	0	1716	0	2022-09-03	NA	1699	0	NA	NA	NA	NA	0	77321.8	1	0	0	1	0	0	0	0	0	0	0	0	0	0	0	0	0
1791	0	94	S72.000	72	1	0	#N/A	2017-12-21	2017	12	4	2017-12-25	13	2018-01-07	17	2018-12-27	0	1	1	0	371	0	2018-12-27	NA	371	1	NA	NA	NA	NA	0	50715.5	3	0	0	0	0	0	0	0	0	0	0	0	0	0	0	0	0
1792	0	74	S32.000	32	1	0	#N/A	2017-12-22	2017	12	5	2017-12-27	3	2017-12-30	8	2022-09-03	NA	0	0	0	1716	0	2022-09-03	NA	1708	0	NA	NA	NA	NA	0	35178.9	2	0	0	0	0	0	0	0	0	0	0	0	0	0	0	0	0
1793	1	72	S72.000	72	1	0	#N/A	2017-12-23	2017	12	3	2017-12-26	14	2018-01-09	17	2022-09-03	NA	0	0	0	1715	0	2022-09-03	NA	1698	0	NA	NA	NA	NA	0	76792.7	3	0	0	1	0	0	0	0	0	0	0	0	0	0	0	0	0
1794	0	81	S32.000	32	1	0	#N/A	2017-12-26	2017	12	1	2017-12-27	3	2017-12-30	4	2022-09-03	NA	0	0	0	1712	0	2022-09-03	NA	1708	0	NA	NA	NA	NA	0	35252.7	2	0	0	1	0	0	1	0	0	0	0	0	0	0	0	0	0
1795	0	65	S22.000	22	1	0	#N/A	2017-12-24	2017	12	6	2017-12-30	6	2018-01-05	12	2022-09-03	NA	0	0	0	1714	0	2022-09-03	NA	1702	0	NA	NA	NA	NA	0	38782.2	2	0	0	0	0	0	0	0	0	0	0	0	0	0	0	0	0
1796	0	68	S72.000	72	1	0	#N/A	2017-12-25	2017	12	2	2017-12-27	14	2018-01-10	16	2022-09-03	NA	0	0	0	1713	0	2022-09-03	NA	1697	0	NA	NA	NA	NA	0	59956	3	0	0	0	0	0	0	0	0	0	0	0	0	0	0	0	0
1797	0	55	S72.000	72	1	0	#N/A	2017-12-25	2017	12	2	2017-12-27	11	2018-01-07	13	2022-09-03	NA	0	0	0	1713	0	2022-09-03	NA	1700	0	NA	NA	NA	NA	0	20572.2	3	0	0	0	0	0	0	0	0	0	0	0	0	0	0	0	0
1798	0	59	S32.000	32	1	0	#N/A	2017-12-26	2017	12	1	2017-12-27	3	2017-12-30	4	2022-09-03	NA	0	0	0	1712	0	2022-09-03	NA	1708	0	NA	NA	NA	NA	0	39210.6	1	0	0	0	0	0	0	0	0	0	0	0	0	0	0	0	0
1799	0	81	S72.000	72	1	0	#N/A	2017-12-26	2017	12	1	2017-12-27	14	2018-01-10	15	2022-09-03	NA	0	0	0	1712	0	2022-09-03	NA	1697	0	NA	NA	NA	NA	0	54758.7	3	0	0	0	0	0	0	0	0	0	0	0	0	0	0	0	0
1801	1	83	S72.101	72	1	0	#N/A	2017-12-26	2017	12	2	2017-12-28	14	2018-01-11	16	2022-09-03	NA	0	0	0	1712	0	2022-09-03	NA	1696	0	NA	NA	NA	NA	0	40920.6	3	0	200	0	0	0	0	0	0	0	0	0	0	0	0	0	0
1802	0	78	S72.101	72	1	0	#N/A	2017-12-27	2017	12	2	2017-12-29	16	2018-01-14	18	2018-12-04	0	1	1	0	342	0	2018-12-04	NA	342	1	NA	NA	NA	NA	0	47224.6	3	0	0	1	0	0	0	0	0	0	0	0	0	0	0	0	0
1805	0	62	S42.202	42	1	0	#N/A	2017-12-28	2017	12	2	2017-12-30	12	2018-01-11	14	2022-09-03	NA	0	0	0	1710	1	2020-03-30	49561.7	809	2	NA	NA	NA	NA	49561.7	24835.6	5	0	0	0	0	0	0	0	0	0	0	0	0	0	0	0	0
1809	0	79	S72.101	72	1	0	#N/A	2017-12-29	2017	12	5	2018-01-03	10	2018-01-13	15	2018-06-10	0	1	1	0	163	0	2018-06-10	NA	163	1	NA	NA	NA	NA	0	48374.7	3	0	0	0	0	0	0	0	0	0	0	0	0	0	0	0	0
1810	0	83	S72.101	72	1	0	#N/A	2017-12-29	2017	12	5	2018-01-03	15	2018-01-18	20	2022-09-03	NA	0	0	0	1709	0	2022-09-03	NA	1689	0	NA	NA	NA	NA	0	54903.2	1	0	0	0	0	0	0	0	0	0	0	0	0	0	0	0	0
1811	1	64	S72.000	72	1	0	#N/A	2017-12-29	2017	12	5	2018-01-03	9	2018-01-12	14	2022-09-03	NA	0	0	0	1709	0	2022-09-03	NA	1695	0	NA	NA	NA	NA	0	15058.6	3	0	0	1	0	0	0	0	0	0	0	0	0	0	0	0	0
1812	0	74	S52.500	52	1	0	KS_006626	2017-12-29	2017	12	5	2018-01-03	7	2018-01-10	12	2022-09-03	NA	0	0	0	1709	0	2022-09-03	NA	1697	0	NA	NA	NA	NA	0	36211	5	0	0	0	0	0	0	0	0	0	0	0	0	0	0	0	0
1814	0	54	S72.101	72	1	0	#N/A	2017-12-31	2017	12	2	2018-01-02	8	2018-01-10	10	2022-09-03	NA	0	0	0	1707	0	2022-09-03	NA	1697	0	NA	NA	NA	NA	0	42313.4	3	0	0	0	0	0	0	0	0	0	0	0	0	0	0	0	0
1818	1	76	S72.000	72	1	0	#N/A	2018-01-05	2018	1	1	2018-01-06	14	2018-01-20	15	2019-02-05	0	1	1	0	396	0	2019-02-05	NA	396	1	NA	NA	NA	NA	0	55235.7	3	0	200	0	0	0	0	0	0	0	0	0	0	0	0	0	0
1820	0	50	S32.000	32	1	0	#N/A	2018-01-07	2018	1	2	2018-01-09	10	2018-01-19	12	2022-09-03	NA	0	0	0	1700	0	2022-09-03	NA	1688	0	NA	NA	NA	NA	0	55180.4	1	0	0	0	0	0	0	0	0	0	0	0	0	0	0	0	0
1821	1	82	S72.101	72	1	0	#N/A	2018-01-07	2018	1	2	2018-01-09	15	2018-01-24	17	2022-09-03	NA	0	0	0	1700	0	2022-09-03	NA	1683	0	NA	NA	NA	NA	0	41258.1	3	0	0	1	0	0	0	0	0	0	0	0	0	0	0	0	0
1822	1	55	S52.500	52	1	0	#N/A	2018-01-08	2018	1	2	2018-01-10	5	2018-01-15	7	2022-09-03	NA	0	0	0	1699	0	2022-09-03	NA	1692	0	NA	NA	NA	NA	0	25538	5	0	0	0	0	0	0	0	0	0	0	0	0	0	0	0	0
1824	0	64	S52.801	52	1	0	#N/A	2018-01-09	2018	1	2	2018-01-11	7	2018-01-18	9	2022-09-03	NA	0	0	0	1698	0	2022-09-03	NA	1689	0	NA	NA	NA	NA	0	39599.3	5	0	0	0	0	0	0	0	0	0	0	0	0	0	0	0	0
1827	0	60	S72.000	72	1	0	#N/A	2018-01-10	2018	1	1	2018-01-11	16	2018-01-27	17	2022-09-03	NA	0	0	0	1697	0	2022-09-03	NA	1680	0	NA	NA	NA	NA	0	15587.2	3	0	0	0	0	0	0	0	0	0	0	0	0	0	0	0	0
1828	0	62	S42.202	42	1	0	#N/A	2018-01-10	2018	1	5	2018-01-15	6	2018-01-21	11	2022-09-03	NA	0	0	0	1697	0	2022-09-03	NA	1686	0	NA	NA	NA	NA	0	32700	1	0	0	0	0	0	0	0	0	0	0	0	0	0	0	0	0
1829	0	72	S72.000	72	1	0	#N/A	2018-01-10	2018	1	6	2018-01-16	11	2018-01-27	17	2022-09-03	NA	0	0	0	1697	0	2022-09-03	NA	1680	0	NA	NA	NA	NA	0	81642.2	3	0	0	0	0	0	0	0	0	0	0	0	0	0	0	0	0
1830	0	55	S32.000	32	1	0	#N/A	2018-01-11	2018	1	2	2018-01-13	10	2018-01-23	12	2022-09-03	NA	0	0	0	1696	0	2022-09-03	NA	1684	0	NA	NA	NA	NA	0	43259	1	0	0	0	0	0	1	0	0	0	0	0	0	0	0	0	0
1831	0	73	S72.000	72	1	0	#N/A	2018-01-12	2018	1	4	2018-01-16	4	2018-01-20	8	2022-09-03	NA	0	0	0	1695	0	2022-09-03	NA	1687	0	NA	NA	NA	NA	0	32329.5	3	0	0	1	0	0	0	0	0	0	0	1	0	0	0	0	0
1832	0	80	S22.000	22	1	0	KS_015601	2018-01-12	2018	1	1	2018-01-13	4	2018-01-17	5	2022-09-03	NA	0	0	0	1695	0	2022-09-03	NA	1690	0	NA	NA	NA	NA	0	36788.4	2	0	0	0	0	0	1	0	0	0	0	0	0	0	0	0	0
1833	1	78	S72.000	72	1	0	#N/A	2018-01-12	2018	1	1	2018-01-13	11	2018-01-24	12	2022-09-03	NA	0	0	0	1695	0	2022-09-03	NA	1683	0	NA	NA	NA	NA	0	48370.4	3	0	0	1	0	0	0	0	0	0	0	0	0	0	0	0	0
1834	0	76	S32.000	32	1	0	#N/A	2018-01-12	2018	1	6	2018-01-18	2	2018-01-20	8	2022-09-03	NA	0	0	0	1695	0	2022-09-03	NA	1687	0	NA	NA	NA	NA	0	41835.2	2	0	0	0	0	0	0	1	0	0	0	0	0	0	0	0	0
1836	0	69	S72.101	72	1	0	KS_008983	2018-01-13	2018	1	4	2018-01-17	13	2018-01-30	17	2022-09-03	NA	0	0	0	1694	1	2019-05-04	8499.99	459	2	NA	NA	NA	NA	8499.99	54010.3	3	0	300	0	0	0	0	0	0	0	0	0	0	0	0	0	0
1837	1	73	S72.900	72	1	0	KS_216475	2018-01-13	2018	1	9	2018-01-22	14	2018-02-05	23	2022-09-03	NA	0	0	0	1694	0	2022-09-03	NA	1671	0	NA	NA	NA	NA	0	80787.5	3	0	0	0	0	0	0	0	0	0	0	0	0	0	0	0	0
1838	0	63	S52.500	52	1	0	#N/A	2018-01-14	2018	1	2	2018-01-16	7	2018-01-23	9	2022-09-03	NA	0	0	0	1693	0	2022-09-03	NA	1684	0	NA	NA	NA	NA	0	42374.6	5	0	0	0	0	0	0	0	0	0	0	0	0	0	0	0	0
1839	0	86	S72.000	72	1	0	#N/A	2018-01-16	2018	1	2	2018-01-18	13	2018-01-31	15	2020-06-14	0	1	1	0	880	0	2020-06-14	NA	880	1	NA	NA	NA	NA	0	53908.6	3	0	0	1	0	0	0	0	0	0	0	0	0	0	0	0	0
1841	1	65	S32.000	32	1	0	#N/A	2018-01-18	2018	1	2	2018-01-20	9	2018-01-29	11	2022-09-03	NA	0	0	0	1689	0	2022-09-03	NA	1678	0	NA	NA	NA	NA	0	43247.9	1	0	0	0	0	0	0	0	0	0	0	0	0	0	0	0	0
1842	1	59	S52.801	52	1	0	#N/A	2018-01-19	2018	1	3	2018-01-22	14	2018-02-05	17	2022-09-03	NA	0	0	0	1688	0	2022-09-03	NA	1671	0	NA	NA	NA	NA	0	34954.9	5	0	0	0	0	0	0	0	0	0	0	0	0	0	0	0	0
1843	1	58	S32.000	32	1	0	#N/A	2018-01-19	2018	1	4	2018-01-23	11	2018-02-03	15	2022-09-03	NA	0	0	0	1688	0	2022-09-03	NA	1673	0	NA	NA	NA	NA	0	62556.3	1	0	0	0	0	0	0	0	0	0	0	0	0	0	0	0	0
1844	1	67	S32.000	32	1	0	KS_217277	2018-01-21	2018	1	3	2018-01-24	4	2018-01-28	7	2022-09-03	NA	0	0	0	1686	0	2022-09-03	NA	1679	0	NA	NA	NA	NA	0	38006.8	2	0	0	0	0	0	0	0	0	0	0	0	0	0	0	0	0
1845	1	50	S32.000	32	1	0	#N/A	2018-01-22	2018	1	2	2018-01-24	7	2018-01-31	9	2022-09-03	NA	0	0	0	1685	0	2022-09-03	NA	1676	0	NA	NA	NA	NA	0	43814.8	1	0	0	0	0	0	0	0	0	0	0	0	0	0	0	0	0
1846	0	85	S72.000	72	1	0	#N/A	2018-01-24	2018	1	1	2018-01-25	15	2018-02-09	16	2019-03-23	0	1	1	0	423	0	2019-03-23	NA	423	1	NA	NA	NA	NA	0	52723.3	3	0	0	1	0	0	0	0	0	0	0	0	0	0	0	0	0
1847	0	79	S32.000	32	1	0	#N/A	2018-01-23	2018	1	4	2018-01-27	7	2018-02-03	11	2022-09-03	NA	0	0	0	1684	0	2022-09-03	NA	1673	0	NA	NA	NA	NA	0	36772.4	2	0	0	0	0	0	0	0	0	0	0	0	0	0	0	0	0
1848	1	66	S32.000	32	1	0	#N/A	2018-01-24	2018	1	3	2018-01-27	2	2018-01-29	5	2022-09-03	NA	0	0	0	1683	1	2021-10-12	2659.68	1352	2	NA	NA	NA	NA	2659.68	36845.7	2	0	0	0	0	0	1	0	0	0	0	0	0	0	0	0	0
1849	0	70	S72.000	72	1	0	KS_008491	2018-01-24	2018	1	2	2018-01-26	12	2018-02-07	14	2022-09-03	NA	0	0	0	1683	0	2022-09-03	NA	1669	0	NA	NA	NA	NA	0	79283	3	0	0	1	1	0	0	0	0	0	0	0	0	0	0	0	0
1851	1	81	S72.000	72	1	0	#N/A	2018-01-25	2018	1	1	2018-01-26	13	2018-02-08	14	2022-06-09	1	1	2	1	1596	1	2021-07-31	47995.9	1269	2	NA	NA	NA	NA	47995.9	50111.1	3	0	0	0	0	0	0	0	0	0	0	0	0	0	0	0	0
1854	0	63	S42.202	42	1	0	KS_001058	2018-01-25	2018	1	4	2018-01-29	7	2018-02-05	11	2022-09-03	NA	0	0	0	1682	0	2022-09-03	NA	1671	0	NA	NA	NA	NA	0	26654.4	5	0	0	0	0	0	0	0	0	0	0	0	0	0	0	0	0
1855	0	55	S72.900	72	1	0	#N/A	2018-01-25	2018	1	4	2018-01-29	16	2018-02-14	20	2022-09-03	NA	0	0	0	1682	0	2022-09-03	NA	1662	0	NA	NA	NA	NA	0	37914.3	3	0	0	0	0	0	0	0	0	0	0	0	0	0	0	0	0
1856	1	67	S52.801	52	1	0	KS_218846	2018-01-26	2018	1	1	2018-01-27	4	2018-01-31	5	2022-09-03	NA	0	0	0	1681	0	2022-09-03	NA	1676	0	NA	NA	NA	NA	0	19007.2	5	0	0	0	0	0	0	0	0	0	0	0	0	0	0	0	0
1857	0	78	S72.101	72	1	0	#N/A	2018-01-27	2018	1	3	2018-01-30	13	2018-02-12	16	2022-09-03	NA	0	0	0	1680	0	2022-09-03	NA	1664	0	NA	NA	NA	NA	0	38627.2	3	0	400	0	0	0	0	0	0	0	0	0	0	0	0	0	0
1858	0	59	S72.000	72	1	0	#N/A	2018-01-27	2018	1	2	2018-01-29	13	2018-02-11	15	2022-09-03	NA	0	0	0	1680	0	2022-09-03	NA	1665	0	NA	NA	NA	NA	0	81927.5	3	0	0	0	0	0	0	0	0	0	0	0	0	0	0	0	0
1859	1	54	S32.000	32	1	0	#N/A	2018-01-27	2018	1	3	2018-01-30	15	2018-02-14	18	2022-09-03	NA	0	0	0	1680	0	2022-09-03	NA	1662	0	NA	NA	NA	NA	0	57267.7	1	0	0	0	0	0	0	0	0	0	0	0	0	0	0	0	0
1860	0	69	S32.000	32	1	0	#N/A	2018-01-27	2018	1	6	2018-02-02	9	2018-02-11	15	2022-09-03	NA	0	0	0	1680	1	2021-08-10	42650.6	1276	2	NA	NA	NA	NA	42650.6	89738.3	1	0	0	0	0	0	0	0	0	0	0	0	0	0	0	0	0
1861	0	63	S52.801	52	1	0	KS_200748	2018-01-29	2018	1	2	2018-01-31	7	2018-02-07	9	2022-09-03	NA	0	0	0	1678	0	2022-09-03	NA	1669	0	NA	NA	NA	NA	0	45933.5	5	0	0	0	0	0	0	0	0	0	0	0	0	0	0	0	0
1862	1	87	S72.101	72	1	0	#N/A	2018-01-29	2018	1	2	2018-01-31	11	2018-02-11	13	2022-08-09	0	1	1	0	1653	0	2022-08-09	NA	1653	1	NA	NA	NA	NA	0	44603.1	3	0	0	0	0	0	0	0	0	0	0	0	0	0	0	0	0
1863	0	58	S72.000	72	1	0	#N/A	2018-01-28	2018	1	3	2018-01-31	10	2018-02-10	13	2022-09-03	NA	0	0	0	1679	0	2022-09-03	NA	1666	0	NA	NA	NA	NA	0	22724.4	3	0	0	0	0	0	0	0	0	0	0	0	0	0	0	0	0
1864	1	87	S32.000	32	1	0	#N/A	2018-01-30	2018	1	2	2018-02-01	1	2018-02-02	3	2018-03-13	0	1	1	0	42	0	2018-03-13	NA	42	1	NA	NA	NA	NA	0	34331.6	2	0	0	0	0	0	0	0	0	0	0	0	0	0	0	0	0
1865	0	61	S32.000	32	1	0	#N/A	2018-01-30	2018	1	3	2018-02-02	6	2018-02-08	9	2022-09-03	NA	0	0	0	1677	0	2022-09-03	NA	1668	0	NA	NA	NA	NA	0	34625.5	2	0	0	0	0	0	0	0	0	0	0	0	0	0	0	0	0
1866	0	71	S32.000	32	1	0	KS_209650	2018-01-30	2018	1	3	2018-02-02	3	2018-02-05	6	2022-09-03	NA	0	0	0	1677	0	2022-09-03	NA	1671	0	NA	NA	NA	NA	0	34030.4	2	0	0	0	0	0	0	0	0	0	0	0	0	0	0	0	0
1867	1	75	S32.000	32	1	0	#N/A	2018-01-31	2018	1	1	2018-02-01	2	2018-02-03	3	2022-09-03	NA	0	0	0	1676	0	2022-09-03	NA	1673	0	NA	NA	NA	NA	0	37944.7	2	0	0	0	0	0	1	0	0	0	0	0	0	0	0	0	0
1868	0	81	S72.101	72	1	0	#N/A	2018-02-01	2018	2	1	2018-02-02	12	2018-02-14	13	2018-05-24	0	1	1	0	112	0	2018-05-24	NA	112	1	NA	NA	NA	NA	0	51802	3	0	0	0	0	0	0	0	0	0	0	0	0	0	0	0	0
1869	0	64	S52.801	52	1	0	#N/A	2018-02-03	2018	2	3	2018-02-06	4	2018-02-10	7	2022-09-03	NA	0	0	0	1673	0	2022-09-03	NA	1666	0	NA	NA	NA	NA	0	44406.5	3	0	0	0	0	0	0	0	0	0	0	0	0	0	0	0	0
1871	1	52	S72.900	72	1	0	#N/A	2018-02-03	2018	2	3	2018-02-06	8	2018-02-14	11	2022-09-03	NA	0	0	0	1673	0	2022-09-03	NA	1662	0	NA	NA	NA	NA	0	63455.6	1	0	600	0	0	0	0	0	0	0	0	0	0	0	0	0	0
1874	1	67	S72.101	72	1	0	KS_217141	2018-02-05	2018	2	1	2018-02-06	7	2018-02-13	8	2022-09-03	NA	0	0	0	1671	0	2022-09-03	NA	1663	0	NA	NA	NA	NA	0	39644.3	3	0	0	1	1	0	0	0	0	0	0	0	0	0	0	0	0
1875	0	54	S32.000	32	1	0	KS_214182	2018-02-05	2018	2	2	2018-02-07	1	2018-02-08	3	2022-09-03	NA	0	0	0	1671	0	2022-09-03	NA	1668	0	NA	NA	NA	NA	0	33745.6	2	0	0	0	0	0	0	0	0	0	0	0	0	0	0	0	0
1877	0	61	S52.500	52	1	0	#N/A	2018-02-06	2018	2	2	2018-02-08	5	2018-02-13	7	2022-09-03	NA	0	0	0	1670	0	2022-09-03	NA	1663	0	NA	NA	NA	NA	0	19400.7	5	0	0	0	0	0	0	0	0	0	0	0	0	0	0	0	0
1878	0	80	S72.101	72	1	0	#N/A	2018-02-08	2018	2	1	2018-02-09	5	2018-02-14	6	2022-09-03	NA	0	0	0	1668	0	2022-09-03	NA	1662	0	NA	NA	NA	NA	0	33467.3	3	0	0	0	0	0	0	0	0	0	0	0	0	0	0	0	0
1879	0	55	S22.000	22	1	0	#N/A	2018-02-08	2018	2	1	2018-02-09	3	2018-02-12	4	2022-09-03	NA	0	0	0	1668	1	2021-01-05	40749.4	1058	2	NA	NA	NA	NA	40749.4	33922.5	1	0	0	0	0	0	0	0	0	0	0	0	0	0	0	0	0
1880	0	86	S32.000	32	1	0	#N/A	2018-02-08	2018	2	2	2018-02-10	2	2018-02-12	4	2019-09-01	0	1	1	0	570	0	2019-09-01	NA	570	1	NA	NA	NA	NA	0	33387.6	2	0	0	0	0	0	0	0	0	0	0	0	0	0	0	0	0
1881	0	76	S32.000	32	1	0	#N/A	2018-02-08	2018	2	2	2018-02-10	2	2018-02-12	4	2022-09-03	NA	0	0	0	1668	0	2022-09-03	NA	1664	0	NA	NA	NA	NA	0	35163.1	2	0	0	0	0	0	0	0	0	0	0	0	0	0	0	0	0
1884	0	70	S42.202	42	1	0	KS_014212	2018-02-10	2018	2	2	2018-02-12	3	2018-02-15	5	2022-09-03	NA	0	0	0	1666	0	2022-09-03	NA	1661	0	NA	NA	NA	NA	0	30633.8	5	0	0	0	0	0	0	0	0	0	0	0	0	0	0	0	0
1885	0	73	S32.000	32	1	0	#N/A	2018-02-10	2018	2	2	2018-02-12	1	2018-02-13	3	2022-09-03	NA	0	0	0	1666	1	2022-06-12	56578	1580	2	NA	NA	NA	NA	56578	38780.5	2	0	0	0	0	0	1	0	0	0	0	0	0	0	0	0	0
1886	1	87	S72.101	72	1	0	#N/A	2018-02-10	2018	2	4	2018-02-14	10	2018-02-24	14	2022-02-14	1	1	2	1	1465	0	2022-02-14	NA	1465	1	NA	NA	NA	NA	0	39234.1	3	0	0	0	0	0	0	0	0	0	0	1	0	0	0	0	0
1887	0	77	S72.101	72	1	0	#N/A	2018-02-11	2018	2	2	2018-02-13	11	2018-02-24	13	2020-08-12	0	1	1	0	913	0	2020-08-12	NA	913	1	NA	NA	NA	NA	0	38407	3	0	0	1	0	0	0	0	0	0	0	0	0	0	0	0	0
1888	0	76	S32.000	32	1	0	#N/A	2018-02-12	2018	2	1	2018-02-13	1	2018-02-14	2	2022-09-03	NA	0	0	0	1664	0	2022-09-03	NA	1662	0	NA	NA	NA	NA	0	16602.7	2	0	0	0	0	0	0	0	0	0	0	0	0	0	0	0	0
1889	0	66	S22.000	22	1	0	#N/A	2018-02-12	2018	2	2	2018-02-14	2	2018-02-16	4	2022-09-03	NA	0	0	0	1664	0	2022-09-03	NA	1660	0	NA	NA	NA	NA	0	36326.1	2	0	0	0	0	0	0	0	0	0	0	0	0	0	0	0	0
1890	0	94	S72.101	72	1	0	#N/A	2018-02-12	2018	2	2	2018-02-14	6	2018-02-20	8	2022-09-03	NA	0	0	0	1664	0	2022-09-03	NA	1656	0	NA	NA	NA	NA	0	37879	3	0	0	0	0	0	0	0	0	0	0	0	0	0	0	0	0
1891	0	74	S72.101	72	1	0	#N/A	2018-02-12	2018	2	2	2018-02-14	10	2018-02-24	12	2022-09-03	NA	0	0	0	1664	1	2021-11-25	71611.1	1370	2	NA	NA	NA	NA	71611.1	39063.5	3	0	0	1	0	0	1	0	0	0	0	0	0	0	0	0	0
1892	0	64	S72.101	72	1	0	#N/A	2018-02-13	2018	2	7	2018-02-20	6	2018-02-26	13	2022-09-03	NA	0	0	0	1663	0	2022-09-03	NA	1650	0	NA	NA	NA	NA	0	39972.7	3	0	0	0	0	0	0	0	0	0	0	0	0	0	0	0	0
1893	0	60	S72.101	72	1	0	#N/A	2018-02-14	2018	2	6	2018-02-20	8	2018-02-28	14	2022-09-03	NA	0	0	0	1662	0	2022-09-03	NA	1648	0	NA	NA	NA	NA	0	43443.8	3	0	0	0	0	0	0	0	0	0	0	0	0	0	0	0	0
1895	0	87	S72.101	72	1	0	#N/A	2018-02-16	2018	2	7	2018-02-23	18	2018-03-13	25	2021-01-11	0	1	1	0	1060	0	2021-01-11	NA	1060	1	NA	NA	NA	NA	0	64592.1	3	0	200	1	1	0	0	0	0	0	0	0	0	0	0	0	0
1896	0	69	S72.101	72	1	0	KS_215408	2018-02-16	2018	2	5	2018-02-21	6	2018-02-27	11	2022-09-03	NA	0	0	0	1660	0	2022-09-03	NA	1649	0	NA	NA	NA	NA	0	39141	3	0	0	0	0	0	0	0	0	0	0	0	0	0	0	0	0
1897	0	78	S72.101	72	1	0	#N/A	2018-02-17	2018	2	5	2018-02-22	10	2018-03-04	15	2019-11-12	0	1	1	0	633	0	2019-11-12	NA	633	1	NA	NA	NA	NA	0	33523.7	3	0	0	1	0	0	0	0	0	0	0	0	0	0	0	0	0
1898	1	83	S72.000	72	1	0	#N/A	2018-02-17	2018	2	5	2018-02-22	11	2018-03-05	16	2018-06-04	1	1	2	1	107	0	2018-06-04	NA	107	1	NA	NA	NA	NA	0	56482.8	3	0	0	1	0	0	0	0	0	0	0	0	0	0	0	0	0
1899	0	79	S72.101	72	1	0	#N/A	2018-02-19	2018	2	4	2018-02-23	14	2018-03-09	18	2020-07-22	0	1	1	0	884	0	2020-07-22	NA	884	1	NA	NA	NA	NA	0	43248.4	3	0	600	0	0	0	0	1	0	0	0	0	0	0	0	0	0
1900	0	74	S32.000	32	1	0	#N/A	2018-02-20	2018	2	2	2018-02-22	14	2018-03-08	16	2022-09-03	NA	0	0	0	1656	0	2022-09-03	NA	1640	0	NA	NA	NA	NA	0	50596.1	1	0	0	0	0	0	0	0	0	0	0	0	0	0	0	0	0
1901	1	66	S22.000	22	1	0	#N/A	2018-02-20	2018	2	2	2018-02-22	1	2018-02-23	3	2022-09-03	NA	0	0	0	1656	0	2022-09-03	NA	1653	0	NA	NA	NA	NA	0	37769.8	2	0	0	1	0	0	0	0	0	0	0	0	0	0	0	0	0
1902	1	66	S22.000	22	1	0	#N/A	2018-02-21	2018	2	6	2018-02-27	7	2018-03-06	13	2022-09-03	NA	0	0	0	1655	0	2022-09-03	NA	1642	0	NA	NA	NA	NA	0	65063.6	2	0	0	0	0	0	0	0	0	0	0	0	0	0	0	0	0
1904	1	84	S72.101	72	1	0	#N/A	2018-02-24	2018	2	2	2018-02-26	10	2018-03-08	12	2020-06-04	0	1	1	0	831	1	2018-04-17	19803.2	40	2	NA	NA	NA	NA	19803.2	31652	3	0	0	1	0	0	0	0	0	0	0	0	0	0	0	0	0
1905	0	74	S72.000	72	1	0	#N/A	2018-02-24	2018	2	1	2018-02-25	12	2018-03-09	13	2022-09-03	NA	0	0	0	1652	0	2022-09-03	NA	1639	0	NA	NA	NA	NA	0	78323.3	3	0	0	1	0	0	0	0	0	0	0	0	0	0	0	0	0
1907	1	62	S72.000	72	1	0	KS_016484	2018-02-24	2018	2	3	2018-02-27	13	2018-03-12	16	2022-09-03	NA	0	0	0	1652	0	2022-09-03	NA	1636	0	NA	NA	NA	NA	0	54304.1	3	0	0	0	0	0	0	0	0	0	1	0	0	0	0	0	0
1908	0	78	S32.000	32	1	0	#N/A	2018-02-25	2018	2	3	2018-02-28	7	2018-03-07	10	2020-04-29	0	1	1	0	794	1	2018-07-24	76608.5	139	2	NA	NA	NA	NA	76608.5	54043.9	1	0	0	0	1	0	0	0	0	0	0	0	0	0	0	0	0
1909	0	59	S32.000	32	1	0	#N/A	2018-02-25	2018	2	3	2018-02-28	3	2018-03-03	6	2022-09-03	NA	0	0	0	1651	0	2022-09-03	NA	1645	0	NA	NA	NA	NA	0	35600.8	2	0	0	0	1	0	0	0	0	0	0	0	0	0	0	0	0
1910	0	57	S32.000	32	1	0	#N/A	2018-02-25	2018	2	3	2018-02-28	1	2018-03-01	4	2019-02-19	0	1	1	0	359	0	2019-02-19	NA	359	1	NA	NA	NA	NA	0	36595.2	2	0	0	1	0	0	1	0	0	0	0	0	0	0	0	0	0
1911	1	64	S72.101	72	1	0	#N/A	2018-02-27	2018	2	1	2018-02-28	10	2018-03-10	11	2022-09-03	NA	0	0	0	1649	0	2022-09-03	NA	1638	0	NA	NA	NA	NA	0	39267.9	3	0	0	1	0	0	0	0	0	0	1	0	0	0	0	0	0
1914	1	75	S32.000	32	1	0	#N/A	2018-02-27	2018	2	3	2018-03-02	5	2018-03-07	8	2022-09-03	NA	0	0	0	1649	0	2022-09-03	NA	1641	0	NA	NA	NA	NA	0	43566	1	0	0	0	0	0	0	0	0	0	0	0	0	0	0	0	0
1916	0	81	S72.000	72	1	0	#N/A	2018-03-01	2018	3	4	2018-03-05	14	2018-03-19	18	2021-04-23	0	1	1	0	1149	0	2021-04-23	NA	1149	1	NA	NA	NA	NA	0	60304.6	3	0	0	0	0	0	1	0	0	0	0	0	0	0	0	0	0
1917	0	83	S72.201	72	1	0	#N/A	2018-02-28	2018	2	5	2018-03-05	12	2018-03-17	17	2022-09-03	NA	0	0	0	1648	0	2022-09-03	NA	1631	0	NA	NA	NA	NA	0	60916.5	3	0	1000	1	0	0	0	0	0	0	0	0	0	0	0	0	0
1918	0	65	S32.000	32	1	0	#N/A	2018-03-01	2018	3	4	2018-03-05	6	2018-03-11	10	2022-09-03	NA	0	0	0	1647	0	2022-09-03	NA	1637	0	NA	NA	NA	NA	0	40699.7	2	0	0	0	1	0	0	0	0	0	0	0	0	0	0	0	0
1919	0	81	S72.101	72	1	0	#N/A	2018-03-01	2018	3	2	2018-03-03	11	2018-03-14	13	2022-02-16	1	1	2	1	1448	1	2018-05-02	34284.2	49	2	NA	NA	NA	NA	34284.2	37623.6	3	0	200	1	0	1	0	0	0	0	0	0	0	0	0	0	0
1920	0	69	S22.000	22	1	0	#N/A	2018-03-01	2018	3	4	2018-03-05	3	2018-03-08	7	2022-09-03	NA	0	0	0	1647	0	2022-09-03	NA	1640	0	NA	NA	NA	NA	0	41151.5	2	0	0	0	0	0	1	0	0	0	0	0	0	0	0	0	0
1924	0	56	S52.801	52	1	0	#N/A	2018-03-04	2018	3	2	2018-03-06	5	2018-03-11	7	2022-09-03	NA	0	0	0	1644	0	2022-09-03	NA	1637	0	NA	NA	NA	NA	0	20818.1	5	0	0	0	0	0	0	0	0	0	0	0	0	0	0	0	0
1925	1	72	S22.000	22	1	0	#N/A	2018-03-05	2018	3	1	2018-03-06	3	2018-03-09	4	2022-09-03	NA	0	0	0	1643	0	2022-09-03	NA	1639	0	NA	NA	NA	NA	0	39031.6	2	0	0	1	0	0	1	0	0	0	0	0	0	0	0	0	0
1926	1	86	S72.101	72	1	0	#N/A	2018-03-06	2018	3	1	2018-03-07	17	2018-03-24	18	2020-02-11	0	1	1	0	707	0	2020-02-11	NA	707	1	NA	NA	NA	NA	0	45094.4	3	0	0	1	0	0	0	0	0	0	0	0	0	0	1	0	0
1927	0	60	S52.500	52	1	0	#N/A	2018-03-06	2018	3	2	2018-03-08	4	2018-03-12	6	2022-09-03	NA	0	0	0	1642	0	2022-09-03	NA	1636	0	NA	NA	NA	NA	0	18763.3	5	0	0	0	0	0	0	0	0	0	0	0	0	0	0	0	0
1928	0	58	S32.000	32	1	0	#N/A	2018-03-06	2018	3	2	2018-03-08	1	2018-03-09	3	2022-09-03	NA	0	0	0	1642	1	2021-06-09	42745.7	1188	2	NA	NA	NA	NA	42745.7	37755.1	2	0	0	0	0	0	1	0	0	0	0	0	0	0	0	0	0
1930	1	79	S22.000	22	1	0	#N/A	2018-03-07	2018	3	3	2018-03-10	20	2018-03-30	23	2022-09-03	NA	0	0	0	1641	0	2022-09-03	NA	1618	0	NA	NA	NA	NA	0	53310.2	2	0	0	1	0	0	0	0	0	0	0	0	0	0	0	0	0
1931	0	75	S72.101	72	1	0	#N/A	2018-03-07	2018	3	14	2018-03-21	9	2018-03-30	23	2022-09-03	NA	0	0	0	1641	3	2018-04-28	40830.2	29	2	2018-06-27	20061.3	2018-07-27	25754.2	86645.7	48601.6	3	0	0	1	1	0	0	0	0	0	1	0	0	0	0	0	0
1933	1	66	S22.000	22	1	0	#N/A	2018-03-09	2018	3	3	2018-03-12	8	2018-03-20	11	2019-02-12	0	1	1	0	340	0	2019-02-12	NA	340	1	NA	NA	NA	NA	0	38620.3	2	0	0	0	0	0	0	0	0	0	0	0	0	0	0	0	0
1934	0	55	S32.000	32	1	0	#N/A	2018-03-09	2018	3	5	2018-03-14	8	2018-03-22	13	2022-09-03	NA	0	0	0	1639	0	2022-09-03	NA	1626	0	NA	NA	NA	NA	0	42033	2	0	0	0	0	0	0	0	0	0	0	0	0	0	0	0	0
1936	0	73	S72.101	72	1	0	#N/A	2018-03-10	2018	3	3	2018-03-13	13	2018-03-26	16	2022-09-03	NA	0	0	0	1638	1	2018-05-23	34779.5	58	2	NA	NA	NA	NA	34779.5	41544	3	0	0	1	1	0	0	0	0	0	0	0	0	0	0	0	0
1937	0	75	S32.000	32	1	0	#N/A	2018-03-09	2018	3	1	2018-03-10	11	2018-03-21	12	2022-09-03	NA	0	0	0	1639	1	2021-11-06	46270.7	1326	2	NA	NA	NA	NA	46270.7	42994	2	0	0	0	0	0	0	0	0	0	0	0	0	0	0	0	0
1940	0	93	S72.101	72	1	0	#N/A	2018-03-12	2018	3	2	2018-03-14	12	2018-03-26	14	2020-02-16	1	1	2	1	706	0	2020-02-16	NA	706	1	NA	NA	NA	NA	0	43595.9	3	0	0	0	0	0	0	0	0	0	0	0	0	0	0	0	0
1941	0	69	S22.000	22	1	0	#N/A	2018-03-12	2018	3	1	2018-03-13	3	2018-03-16	4	2022-09-03	NA	0	0	0	1636	0	2022-09-03	NA	1632	0	NA	NA	NA	NA	0	38529.8	2	0	0	0	0	0	1	0	0	0	0	0	0	0	0	0	0
1942	0	72	S72.101	72	1	0	#N/A	2018-03-12	2018	3	3	2018-03-15	16	2018-03-31	19	2022-09-03	NA	0	0	0	1636	0	2022-09-03	NA	1617	0	NA	NA	NA	NA	0	57650.8	3	0	300	0	0	1	0	0	0	0	1	0	0	0	0	0	0
1943	1	59	S32.000	32	1	0	#N/A	2018-03-12	2018	3	3	2018-03-15	11	2018-03-26	14	2022-09-03	NA	0	0	0	1636	0	2022-09-03	NA	1622	0	NA	NA	NA	NA	0	42733.8	1	0	0	0	0	0	0	0	0	0	0	0	0	0	0	0	0
1945	0	63	S32.000	32	1	0	KS_205787	2018-03-14	2018	3	3	2018-03-17	7	2018-03-24	10	2022-09-03	NA	0	0	0	1634	0	2022-09-03	NA	1624	0	NA	NA	NA	NA	0	91113.9	1	0	0	0	0	0	1	0	0	0	0	0	0	0	0	0	0
1946	1	62	S32.000	32	1	0	#N/A	2018-03-14	2018	3	3	2018-03-17	5	2018-03-22	8	2022-09-03	NA	0	0	0	1634	0	2022-09-03	NA	1626	0	NA	NA	NA	NA	0	42774.3	2	0	0	1	1	0	0	0	0	0	0	0	0	0	0	0	0
1947	0	60	S32.000	32	1	0	#N/A	2018-03-15	2018	3	4	2018-03-19	7	2018-03-26	11	2022-09-03	NA	0	0	0	1633	0	2022-09-03	NA	1622	0	NA	NA	NA	NA	0	42514.3	2	0	0	0	0	0	0	0	0	0	0	0	0	0	0	0	0
1950	0	63	S22.000	22	1	0	#N/A	2018-03-16	2018	3	4	2018-03-20	4	2018-03-24	8	2022-09-03	NA	0	0	0	1632	0	2022-09-03	NA	1624	0	NA	NA	NA	NA	0	38364.6	2	0	0	0	0	0	0	0	0	0	0	0	0	0	0	0	0
1952	0	65	S32.000	32	1	0	#N/A	2018-03-16	2018	3	5	2018-03-21	2	2018-03-23	7	2022-09-03	NA	0	0	0	1632	0	2022-09-03	NA	1625	0	NA	NA	NA	NA	0	39595.2	2	0	0	1	0	0	0	0	0	0	0	0	0	0	0	0	0
1953	0	65	S22.000	22	1	0	#N/A	2018-03-17	2018	3	4	2018-03-21	1	2018-03-22	5	2022-09-03	NA	0	0	0	1631	0	2022-09-03	NA	1626	0	NA	NA	NA	NA	0	39533.6	2	0	0	0	0	0	1	0	0	0	0	0	0	0	0	0	0
1954	0	58	S22.000	22	1	0	#N/A	2018-03-19	2018	3	1	2018-03-20	4	2018-03-24	5	2022-09-03	NA	0	0	0	1629	0	2022-09-03	NA	1624	0	NA	NA	NA	NA	0	41582.3	2	0	0	0	0	0	1	0	0	0	0	0	0	0	0	0	0
1955	1	53	S32.000	32	1	0	#N/A	2018-03-19	2018	3	4	2018-03-23	7	2018-03-30	11	2021-04-15	0	1	1	0	1123	0	2021-04-15	NA	1123	1	NA	NA	NA	NA	0	44631.7	2	0	0	0	0	0	0	0	0	0	0	0	0	0	0	0	0
1958	0	81	S72.101	72	1	0	#N/A	2018-03-20	2018	3	3	2018-03-23	4	2018-03-27	7	2020-06-05	0	1	1	0	808	0	2020-06-05	NA	808	1	NA	NA	NA	NA	0	35921.6	3	0	0	1	0	0	0	0	0	0	0	0	0	0	0	0	0
1959	0	65	S52.801	52	1	0	#N/A	2018-03-21	2018	3	1	2018-03-22	5	2018-03-27	6	2022-09-03	NA	0	0	0	1627	0	2022-09-03	NA	1621	0	NA	NA	NA	NA	0	17446	5	0	0	1	0	0	0	0	0	0	0	0	0	0	0	0	0
1960	0	78	S72.101	72	1	0	#N/A	2018-03-22	2018	3	2	2018-03-24	7	2018-03-31	9	2022-09-03	NA	0	0	0	1626	0	2022-09-03	NA	1617	0	NA	NA	NA	NA	0	30716.2	3	0	0	1	0	0	0	0	0	0	0	0	0	0	0	0	0
1962	1	53	S32.000	32	1	0	#N/A	2018-03-21	2018	3	3	2018-03-24	7	2018-03-31	10	2022-09-03	NA	0	0	0	1627	0	2022-09-03	NA	1617	0	NA	NA	NA	NA	0	54636.3	1	0	0	0	0	0	0	0	0	0	0	0	0	0	0	0	0
1965	0	75	S72.101	72	1	0	#N/A	2018-03-24	2018	3	3	2018-03-27	7	2018-04-03	10	2022-09-03	NA	0	0	0	1624	0	2022-09-03	NA	1614	0	NA	NA	NA	NA	0	30272.3	3	0	200	0	0	0	0	0	0	0	0	0	0	0	0	0	0
1967	1	74	S32.000	32	1	0	#N/A	2018-03-27	2018	3	1	2018-03-28	5	2018-04-02	6	2022-09-03	NA	0	0	0	1621	0	2022-09-03	NA	1615	0	NA	NA	NA	NA	0	35855.7	2	0	0	0	0	0	0	0	0	0	0	0	0	0	0	0	0
1969	0	64	S52.801	52	1	0	#N/A	2018-03-26	2018	3	3	2018-03-29	8	2018-04-06	11	2022-09-03	NA	0	0	0	1622	0	2022-09-03	NA	1611	0	NA	NA	NA	NA	0	45969.5	5	0	0	0	0	0	0	0	0	0	0	0	0	0	0	0	0
1970	1	68	S72.101	72	1	0	KS_208860	2018-03-26	2018	3	3	2018-03-29	10	2018-04-08	13	2022-09-03	NA	0	0	0	1622	0	2022-09-03	NA	1609	0	NA	NA	NA	NA	0	41660.8	3	0	400	0	0	0	0	0	0	0	0	0	0	0	0	1	0
1971	0	83	S72.101	72	1	0	#N/A	2018-03-26	2018	3	3	2018-03-29	11	2018-04-09	14	2019-11-02	0	1	1	0	586	1	2019-09-12	38122.2	521	2	NA	NA	NA	NA	38122.2	35204.3	3	0	0	1	0	0	0	0	0	0	1	0	0	0	0	0	0
1972	0	65	S72.101	72	1	0	#N/A	2018-03-27	2018	3	2	2018-03-29	9	2018-04-07	11	2022-09-03	NA	0	0	0	1621	0	2022-09-03	NA	1610	0	NA	NA	NA	NA	0	28679.7	3	0	0	0	1	0	0	0	0	0	0	0	0	0	0	0	0
1973	0	69	S32.000	32	1	0	KS_028916	2018-03-28	2018	3	2	2018-03-30	2	2018-04-01	4	2022-09-03	NA	0	0	0	1620	0	2022-09-03	NA	1616	0	NA	NA	NA	NA	0	35656.4	2	0	0	0	0	0	0	0	0	0	0	0	0	0	0	0	0
1974	0	81	S72.101	72	1	0	#N/A	2018-03-28	2018	3	2	2018-03-30	8	2018-04-07	10	2021-02-03	0	1	1	0	1043	0	2021-02-03	NA	1043	1	NA	NA	NA	NA	0	42651.5	3	0	0	0	0	0	0	0	0	0	0	0	0	0	0	0	0
1975	1	60	S32.000	32	1	0	KS_000355	2018-03-29	2018	3	1	2018-03-30	3	2018-04-02	4	2022-09-03	NA	0	0	0	1619	0	2022-09-03	NA	1615	0	NA	NA	NA	NA	0	35805.5	2	0	0	0	0	0	0	0	0	0	0	0	0	0	0	0	0
1977	1	75	S72.000	72	1	0	#N/A	2018-03-30	2018	3	4	2018-04-03	13	2018-04-16	17	2022-09-03	NA	0	0	0	1618	0	2022-09-03	NA	1601	0	NA	NA	NA	NA	0	60347.6	3	0	0	0	0	0	0	0	0	0	0	0	0	0	0	0	0
1978	0	63	S52.801	52	1	0	#N/A	2018-03-30	2018	3	3	2018-04-02	7	2018-04-09	10	2022-09-03	NA	0	0	0	1618	0	2022-09-03	NA	1608	0	NA	NA	NA	NA	0	35604.7	5	0	0	0	0	0	0	0	0	0	0	0	0	0	0	0	0
1979	0	77	S22.000	22	1	0	KS_005630	2018-03-31	2018	3	4	2018-04-04	5	2018-04-09	9	2022-09-03	NA	0	0	0	1617	0	2022-09-03	NA	1608	0	NA	NA	NA	NA	0	56573.9	1	0	0	0	0	0	1	0	0	0	0	0	0	0	0	0	0
1980	1	73	S32.000	32	1	0	KS_007953	2018-03-31	2018	3	4	2018-04-04	18	2018-04-22	22	2022-09-03	NA	0	0	0	1617	0	2022-09-03	NA	1595	0	NA	NA	NA	NA	0	43973.6	1	0	0	0	0	0	0	0	0	0	0	0	0	0	0	0	0
1982	1	71	S72.101	72	1	0	#N/A	2018-04-03	2018	4	1	2018-04-04	9	2018-04-13	10	2022-07-11	0	1	1	0	1560	0	2022-07-11	NA	1560	1	NA	NA	NA	NA	0	32599	3	0	0	1	1	0	0	0	0	0	0	0	0	0	0	0	0
1983	0	87	S72.101	72	1	0	#N/A	2018-04-02	2018	4	2	2018-04-04	12	2018-04-16	14	2021-12-10	0	1	1	0	1348	0	2021-12-10	NA	1348	1	NA	NA	NA	NA	0	64703.9	3	0	0	0	0	0	0	0	0	0	0	0	0	0	0	0	0
1984	0	84	S72.000	72	1	0	#N/A	2018-04-03	2018	4	7	2018-04-10	9	2018-04-19	16	2018-07-19	0	1	1	0	107	0	2018-07-19	NA	107	1	NA	NA	NA	NA	0	53032.3	3	0	200	0	0	0	0	0	0	0	0	0	0	0	0	0	0
1985	0	54	S32.000	32	1	0	#N/A	2018-04-02	2018	4	2	2018-04-04	9	2018-04-13	11	2022-09-03	NA	0	0	0	1615	0	2022-09-03	NA	1604	0	NA	NA	NA	NA	0	55555.3	1	0	0	1	0	0	0	0	0	0	0	0	0	0	0	0	0
1986	0	90	S72.101	72	1	0	#N/A	2018-04-03	2018	4	1	2018-04-04	12	2018-04-16	13	2022-09-03	NA	0	0	0	1614	0	2022-09-03	NA	1601	0	NA	NA	NA	NA	0	52780.6	3	0	0	0	0	0	0	0	0	0	0	0	0	0	0	0	0
1987	1	71	S42.202	42	1	0	#N/A	2018-04-03	2018	4	5	2018-04-08	7	2018-04-15	12	2022-09-03	NA	0	0	0	1614	0	2022-09-03	NA	1602	0	NA	NA	NA	NA	0	39726.2	5	0	0	0	0	0	0	0	0	0	0	0	0	0	0	0	0
1989	0	57	S32.000	32	1	0	#N/A	2018-04-05	2018	4	4	2018-04-09	2	2018-04-11	6	2022-09-03	NA	0	0	0	1612	1	2021-04-10	88765.8	1095	2	NA	NA	NA	NA	88765.8	40750.9	2	0	0	0	0	0	1	0	0	0	0	0	0	0	0	0	0
1990	0	69	S42.202	42	1	0	#N/A	2018-04-06	2018	4	4	2018-04-10	8	2018-04-18	12	2022-09-03	NA	0	0	0	1611	0	2022-09-03	NA	1599	0	NA	NA	NA	NA	0	37979.2	5	0	0	1	0	0	0	0	0	0	0	0	0	0	0	0	0
1991	1	59	S52.801	52	1	0	#N/A	2018-04-06	2018	4	4	2018-04-10	5	2018-04-15	9	2022-09-03	NA	0	0	0	1611	0	2022-09-03	NA	1602	0	NA	NA	NA	NA	0	45847.7	5	0	0	0	0	0	0	0	0	0	0	0	0	0	0	0	0
1992	0	67	S22.000	22	1	0	#N/A	2018-04-07	2018	4	3	2018-04-10	3	2018-04-13	6	2022-09-03	NA	0	0	0	1610	0	2022-09-03	NA	1604	0	NA	NA	NA	NA	0	40764.9	2	0	0	0	0	0	1	0	0	0	0	0	0	0	0	0	0
1993	0	66	S72.101	72	1	0	#N/A	2018-04-07	2018	4	3	2018-04-10	11	2018-04-21	14	2022-09-03	NA	0	0	0	1610	0	2022-09-03	NA	1596	0	NA	NA	NA	NA	0	39574.7	3	0	0	1	1	0	0	0	0	0	1	0	0	0	0	0	0
1994	0	66	S32.000	32	1	0	#N/A	2018-04-07	2018	4	9	2018-04-16	2	2018-04-18	11	2022-09-03	NA	0	0	0	1610	0	2022-09-03	NA	1599	0	NA	NA	NA	NA	0	40744.7	2	0	0	0	0	0	1	0	0	0	0	0	0	0	0	0	0
1995	0	69	S32.000	32	1	0	#N/A	2018-04-08	2018	4	2	2018-04-10	2	2018-04-12	4	2022-09-03	NA	0	0	0	1609	1	2019-05-09	6716.64	392	2	NA	NA	NA	NA	6716.64	37240.7	2	0	0	0	0	0	0	0	0	0	0	0	0	0	0	0	0
1996	0	83	S52.500	52	1	0	#N/A	2018-04-08	2018	4	3	2018-04-11	6	2018-04-17	9	2022-09-03	NA	0	0	0	1609	0	2022-09-03	NA	1600	0	NA	NA	NA	NA	0	19447.2	5	0	0	0	0	0	0	0	0	0	0	0	0	0	0	0	0
2003	0	84	S72.101	72	1	0	#N/A	2018-04-13	2018	4	3	2018-04-16	9	2018-04-25	12	2022-01-20	1	1	2	1	1378	1	2021-04-16	3807	1087	2	NA	NA	NA	NA	3807	41155.7	3	0	0	0	0	0	0	0	0	0	0	0	0	0	0	0	0
2004	0	86	S72.101	72	1	0	#N/A	2018-04-14	2018	4	3	2018-04-17	5	2018-04-22	8	2022-09-03	NA	0	0	0	1603	1	2021-03-27	26116.4	1070	2	NA	NA	NA	NA	26116.4	28939.3	3	0	0	0	0	0	0	0	0	0	0	0	0	0	0	0	0
2007	0	84	S72.000	72	1	0	#N/A	2018-04-15	2018	4	3	2018-04-18	7	2018-04-25	10	2020-03-22	0	1	1	0	707	0	2020-03-22	NA	707	1	NA	NA	NA	NA	0	52585.9	3	0	0	0	0	0	0	0	0	0	0	0	0	0	0	0	0
2008	0	83	S72.101	72	1	0	#N/A	2018-04-16	2018	4	3	2018-04-19	7	2018-04-26	10	2022-09-03	NA	0	0	0	1601	0	2022-09-03	NA	1591	0	NA	NA	NA	NA	0	32341.6	3	0	200	0	0	0	0	0	0	0	0	0	0	0	0	0	0
2011	0	77	S32.000	32	1	0	#N/A	2018-04-18	2018	4	2	2018-04-20	9	2018-04-29	11	2022-09-03	NA	0	0	0	1599	0	2022-09-03	NA	1588	0	NA	NA	NA	NA	0	41802.5	1	0	0	0	0	0	0	0	0	0	0	0	0	0	0	0	0
2016	0	89	S72.000	72	1	0	#N/A	2018-04-28	2018	4	4	2018-05-02	9	2018-05-11	13	2018-07-25	1	1	2	1	88	0	2018-07-25	NA	88	1	NA	NA	NA	NA	0	55802.7	3	0	0	0	0	0	0	0	0	0	0	1	0	0	0	0	0
2017	0	83	S32.000	32	1	0	#N/A	2018-04-28	2018	4	4	2018-05-02	1	2018-05-03	5	2022-09-03	NA	0	0	0	1589	0	2022-09-03	NA	1584	0	NA	NA	NA	NA	0	38809.9	2	0	0	0	0	0	1	0	0	0	0	0	0	0	0	0	0
2018	0	89	S72.101	72	1	0	#N/A	2018-04-28	2018	4	4	2018-05-02	13	2018-05-15	17	2022-09-03	NA	0	0	0	1589	0	2022-09-03	NA	1572	0	NA	NA	NA	NA	0	51320.1	3	0	0	0	0	0	0	0	0	0	0	0	0	0	0	0	0
2020	1	77	S72.101	72	1	0	#N/A	2018-04-30	2018	4	4	2018-05-04	13	2018-05-17	17	2019-11-18	0	1	1	0	567	0	2019-11-18	NA	567	1	NA	NA	NA	NA	0	56142.4	3	0	0	1	1	0	0	0	0	0	0	0	0	0	0	0	0
2021	1	63	S32.000	32	1	0	#N/A	2018-04-30	2018	4	3	2018-05-03	12	2018-05-15	15	2022-09-03	NA	0	0	0	1587	0	2022-09-03	NA	1572	0	NA	NA	NA	NA	0	52086.2	1	0	0	0	0	0	0	0	0	0	0	0	0	0	0	0	0
2022	1	88	S72.000	72	1	0	#N/A	2018-04-30	2018	4	4	2018-05-04	13	2018-05-17	17	2022-09-03	NA	0	0	0	1587	0	2022-09-03	NA	1570	0	NA	NA	NA	NA	0	69721.4	3	0	0	0	0	0	0	0	0	0	0	0	0	0	0	0	0
2024	0	79	S42.202	42	1	0	#N/A	2018-05-02	2018	5	1	2018-05-03	4	2018-05-07	5	2022-09-03	NA	0	0	0	1585	0	2022-09-03	NA	1580	0	NA	NA	NA	NA	0	31037.7	1	0	0	0	0	0	0	0	0	0	0	0	0	0	0	0	0
2026	1	60	S32.000	32	1	0	#N/A	2018-05-02	2018	5	2	2018-05-04	1	2018-05-05	3	2022-09-03	NA	0	0	0	1585	0	2022-09-03	NA	1582	0	NA	NA	NA	NA	0	36200.5	2	0	0	0	0	0	1	0	0	0	0	0	0	0	0	0	0
2027	0	64	S22.000	22	1	0	#N/A	2018-05-03	2018	5	2	2018-05-05	5	2018-05-10	7	2022-09-03	NA	0	0	0	1584	0	2022-09-03	NA	1577	0	NA	NA	NA	NA	0	37245	1	0	0	0	0	0	0	0	0	0	0	0	0	0	0	0	0
2029	1	54	S72.000	72	1	0	#N/A	2018-05-04	2018	5	3	2018-05-07	7	2018-05-14	10	2022-09-03	NA	0	0	0	1583	0	2022-09-03	NA	1573	0	NA	NA	NA	NA	0	15549.1	3	0	0	0	0	0	0	0	0	0	0	0	0	0	0	0	0
2031	0	66	S32.000	32	1	0	KS_001800	2018-05-05	2018	5	4	2018-05-09	3	2018-05-12	7	2022-09-03	NA	0	0	0	1582	0	2022-09-03	NA	1575	0	NA	NA	NA	NA	0	38170.9	2	0	0	0	0	0	0	0	0	0	0	0	0	0	0	0	0
2032	0	63	S32.000	32	1	0	#N/A	2018-05-06	2018	5	3	2018-05-09	3	2018-05-12	6	2022-09-03	NA	0	0	0	1581	0	2022-09-03	NA	1575	0	NA	NA	NA	NA	0	34996.1	2	0	0	0	0	0	0	0	0	0	0	0	0	0	0	0	0
2033	1	80	S72.000	72	1	0	#N/A	2018-05-06	2018	5	4	2018-05-10	15	2018-05-25	19	2022-09-03	NA	0	0	0	1581	0	2022-09-03	NA	1562	0	NA	NA	NA	NA	0	65715	3	0	0	1	1	0	0	0	0	0	1	0	0	0	0	0	0
2034	0	77	S32.000	32	1	0	#N/A	2018-05-07	2018	5	4	2018-05-11	3	2018-05-14	7	2022-09-03	NA	0	0	0	1580	0	2022-09-03	NA	1573	0	NA	NA	NA	NA	0	42290.2	2	0	0	0	0	0	0	0	0	0	0	0	0	0	0	0	0
2036	0	81	S72.101	72	1	0	#N/A	2018-05-07	2018	5	2	2018-05-09	17	2018-05-26	19	2022-09-03	NA	0	0	0	1580	0	2022-09-03	NA	1561	0	NA	NA	NA	NA	0	40051.2	3	0	0	1	0	0	0	0	0	0	0	0	0	0	0	0	0
2037	0	77	S52.500	52	1	0	#N/A	2018-05-08	2018	5	3	2018-05-11	7	2018-05-18	10	2022-09-03	NA	0	0	0	1579	0	2022-09-03	NA	1569	0	NA	NA	NA	NA	0	21469.9	5	0	0	0	0	0	0	0	0	0	0	0	0	0	0	0	0
2039	0	67	S32.000	32	1	0	#N/A	2018-05-09	2018	5	1	2018-05-10	2	2018-05-12	3	2022-09-03	NA	0	0	0	1578	0	2022-09-03	NA	1575	0	NA	NA	NA	NA	0	33514.7	1	0	0	0	0	0	0	0	0	0	0	0	0	0	0	0	0
2040	0	67	S22.000	22	1	0	#N/A	2018-05-09	2018	5	2	2018-05-11	3	2018-05-14	5	2022-09-03	NA	0	0	0	1578	0	2022-09-03	NA	1573	0	NA	NA	NA	NA	0	48522.7	2	0	0	0	0	0	1	0	0	0	0	0	0	0	0	0	0
2041	1	60	S32.000	32	1	0	#N/A	2018-05-09	2018	5	5	2018-05-14	3	2018-05-17	8	2022-09-03	NA	0	0	0	1578	0	2022-09-03	NA	1570	0	NA	NA	NA	NA	0	41526.1	1	0	0	0	0	0	0	0	0	0	0	0	0	0	0	0	0
2043	1	72	S32.000	32	1	0	KS_007816	2018-05-10	2018	5	5	2018-05-15	4	2018-05-19	9	2022-09-03	NA	0	0	0	1577	0	2022-09-03	NA	1568	0	NA	NA	NA	NA	0	39429.3	2	0	0	0	0	0	0	0	0	0	0	0	0	0	0	0	0
2045	1	65	S52.500	52	1	0	#N/A	2018-05-11	2018	5	3	2018-05-14	7	2018-05-21	10	2022-09-03	NA	0	0	0	1576	0	2022-09-03	NA	1566	0	NA	NA	NA	NA	0	33100.2	5	0	0	0	0	0	0	0	0	0	0	0	0	0	0	0	0
2047	0	70	S72.900	72	1	0	#N/A	2018-05-13	2018	5	3	2018-05-16	8	2018-05-24	11	2022-09-03	NA	0	0	0	1574	0	2022-09-03	NA	1563	0	NA	NA	NA	NA	0	38549.4	1	0	0	0	0	0	0	0	0	0	0	0	0	0	0	1	0
2048	1	85	S72.000	72	1	0	#N/A	2018-05-13	2018	5	2	2018-05-15	6	2018-05-21	8	2022-09-03	NA	0	0	0	1574	0	2022-09-03	NA	1566	0	NA	NA	NA	NA	0	36126.2	3	0	0	0	0	0	0	0	0	0	0	0	0	0	0	0	0
2049	0	65	S72.101	72	1	0	#N/A	2018-05-13	2018	5	2	2018-05-15	11	2018-05-26	13	2022-09-03	NA	0	0	0	1574	0	2022-09-03	NA	1561	0	NA	NA	NA	NA	0	28916.1	1	0	0	0	0	0	0	0	0	0	0	0	0	0	0	0	0
2051	0	56	S22.000	22	1	0	#N/A	2018-05-16	2018	5	5	2018-05-21	14	2018-06-04	19	2022-09-03	NA	0	0	0	1571	0	2022-09-03	NA	1552	0	NA	NA	NA	NA	0	64898.6	1	0	0	0	0	0	0	0	0	0	0	0	0	0	0	0	0
2052	0	62	S22.000	22	1	0	#N/A	2018-05-16	2018	5	1	2018-05-17	2	2018-05-19	3	2022-09-03	NA	0	0	0	1571	1	2021-11-14	36728.3	1275	2	NA	NA	NA	NA	36728.3	38922.4	2	0	0	0	0	0	1	0	0	0	0	0	0	0	0	0	0
2053	1	66	S72.000	72	1	0	#N/A	2018-05-16	2018	5	3	2018-05-19	14	2018-06-02	17	2022-09-03	NA	0	0	0	1571	0	2022-09-03	NA	1554	0	NA	NA	NA	NA	0	78015.3	3	0	0	0	0	0	0	0	0	0	0	0	0	0	0	0	0
2054	0	89	S22.000	22	1	0	#N/A	2018-05-18	2018	5	3	2018-05-21	1	2018-05-22	4	2022-09-03	NA	0	0	0	1569	0	2022-09-03	NA	1565	0	NA	NA	NA	NA	0	42909.9	2	0	0	0	0	0	1	0	0	0	0	0	0	0	0	0	0
2055	0	61	S52.500	52	1	0	#N/A	2018-05-18	2018	5	3	2018-05-21	8	2018-05-29	11	2022-09-03	NA	0	0	0	1569	0	2022-09-03	NA	1558	0	NA	NA	NA	NA	0	24940.7	5	0	0	0	0	0	0	0	0	0	0	0	0	0	0	0	0
2057	0	87	S72.000	72	1	0	#N/A	2018-05-19	2018	5	6	2018-05-25	13	2018-06-07	19	2022-09-03	NA	0	0	0	1568	0	2022-09-03	NA	1549	0	NA	NA	NA	NA	0	24064.7	3	0	0	1	0	0	1	0	0	0	0	0	0	0	0	0	0
2058	1	71	S32.000	32	1	0	#N/A	2018-05-19	2018	5	7	2018-05-26	3	2018-05-29	10	2022-09-03	NA	0	0	0	1568	0	2022-09-03	NA	1558	0	NA	NA	NA	NA	0	39491.9	1	0	0	0	0	0	0	0	0	0	0	0	0	0	0	0	0
2059	1	51	S52.801	52	1	0	#N/A	2018-05-21	2018	5	1	2018-05-22	4	2018-05-26	5	2022-09-03	NA	0	0	0	1566	0	2022-09-03	NA	1561	0	NA	NA	NA	NA	0	13342.6	5	0	0	0	0	0	0	0	0	0	0	0	0	0	0	0	0
2060	0	76	S22.000	22	1	0	#N/A	2018-05-22	2018	5	1	2018-05-23	3	2018-05-26	4	2022-09-03	NA	0	0	0	1565	0	2022-09-03	NA	1561	0	NA	NA	NA	NA	0	37038.4	2	0	0	0	0	0	0	0	0	0	0	0	0	0	0	0	0
2061	1	63	S22.000	22	1	0	#N/A	2018-05-22	2018	5	8	2018-05-30	14	2018-06-13	22	2022-09-03	NA	0	0	0	1565	0	2022-09-03	NA	1543	0	NA	NA	NA	NA	0	62445.8	1	0	0	0	0	0	0	0	0	0	0	0	0	0	0	0	0
2062	1	65	S32.000	32	1	0	#N/A	2018-05-23	2018	5	3	2018-05-26	4	2018-05-30	7	2022-09-03	NA	0	0	0	1564	0	2022-09-03	NA	1557	0	NA	NA	NA	NA	0	36947.1	2	0	0	0	0	0	0	0	0	0	0	0	0	0	0	0	0
2063	0	84	S52.801	52	1	0	#N/A	2018-05-23	2018	5	3	2018-05-26	4	2018-05-30	7	2022-09-03	NA	0	0	0	1564	1	2021-03-01	40481.4	1006	2	NA	NA	NA	NA	40481.4	37669.2	5	0	0	0	0	0	0	0	0	0	0	0	0	0	0	0	0
2064	1	62	S32.000	32	1	0	KS_204952	2018-05-23	2018	5	5	2018-05-28	3	2018-05-31	8	2022-09-03	NA	0	0	0	1564	0	2022-09-03	NA	1556	0	NA	NA	NA	NA	0	38426.1	2	0	0	0	0	0	0	0	0	0	0	0	0	0	0	0	0
2070	0	92	S72.101	72	1	0	#N/A	2018-05-31	2018	5	4	2018-06-04	14	2018-06-18	18	2022-09-03	NA	0	0	0	1556	0	2022-09-03	NA	1538	0	NA	NA	NA	NA	0	43572	3	0	0	0	0	0	0	0	0	0	0	0	0	0	0	0	0
2071	0	85	S72.101	72	1	0	#N/A	2018-06-01	2018	6	10	2018-06-11	12	2018-06-23	22	2022-09-03	NA	0	0	0	1555	0	2022-09-03	NA	1533	0	NA	NA	NA	NA	0	42680.2	3	0	0	0	0	0	0	0	0	0	0	0	0	0	0	0	0
2072	1	51	S32.000	32	1	0	#N/A	2018-06-01	2018	6	4	2018-06-05	13	2018-06-18	17	2022-09-03	NA	0	0	0	1555	0	2022-09-03	NA	1538	0	NA	NA	NA	NA	0	60284.6	1	0	0	0	0	0	0	0	0	0	0	0	0	0	0	1	0
2075	0	82	S22.000	22	1	0	#N/A	2018-06-04	2018	6	3	2018-06-07	9	2018-06-16	12	2022-09-03	NA	0	0	0	1552	0	2022-09-03	NA	1540	0	NA	NA	NA	NA	0	45617.9	1	0	0	0	0	0	0	0	0	0	1	0	0	0	0	0	0
2076	0	82	S72.101	72	1	0	#N/A	2018-06-04	2018	6	2	2018-06-06	14	2018-06-20	16	2022-09-03	NA	0	0	0	1552	0	2022-09-03	NA	1536	0	NA	NA	NA	NA	0	37042.6	3	0	0	1	0	0	0	0	0	0	0	0	0	0	0	0	0
2077	1	80	S32.000	32	1	0	#N/A	2018-06-04	2018	6	5	2018-06-09	3	2018-06-12	8	2021-09-29	0	1	1	0	1213	0	2021-09-29	NA	1213	1	NA	NA	NA	NA	0	37567.4	2	0	0	0	0	0	0	0	0	0	0	0	0	0	0	0	0
2079	0	67	S42.202	42	1	0	#N/A	2018-06-05	2018	6	3	2018-06-08	8	2018-06-16	11	2022-09-03	NA	0	0	0	1551	0	2022-09-03	NA	1540	0	NA	NA	NA	NA	0	39796.9	5	0	0	1	0	0	0	0	0	0	0	0	0	0	0	0	0
2080	0	85	S72.101	72	1	0	#N/A	2018-06-08	2018	6	13	2018-06-21	6	2018-06-27	19	2022-09-03	NA	0	0	0	1548	0	2022-09-03	NA	1529	0	NA	NA	NA	NA	0	39485.7	3	0	0	0	0	0	0	0	0	0	0	0	0	0	0	0	0
2081	0	74	S32.000	32	1	0	#N/A	2018-06-08	2018	6	3	2018-06-11	3	2018-06-14	6	2021-01-21	0	1	1	0	958	2	2018-07-30	36800.9	46	2	2019-03-12	44240.8	NA	NA	81041.7	37833	2	0	0	0	0	0	0	0	0	0	0	0	0	0	0	0	0
2082	0	66	S32.000	32	1	0	#N/A	2018-06-08	2018	6	3	2018-06-11	2	2018-06-13	5	2022-09-03	NA	0	0	0	1548	0	2022-09-03	NA	1543	0	NA	NA	NA	NA	0	38833.8	2	0	0	0	0	0	0	0	0	0	0	0	0	0	0	0	0
2083	1	82	S72.101	72	1	0	#N/A	2018-06-09	2018	6	3	2018-06-12	16	2018-06-28	19	2022-09-03	NA	0	0	0	1547	0	2022-09-03	NA	1528	0	NA	NA	NA	NA	0	33535.3	3	0	0	0	0	0	0	0	0	1	0	0	0	0	0	0	0
2084	0	83	S72.101	72	1	0	#N/A	2018-06-09	2018	6	3	2018-06-12	16	2018-06-28	19	2018-10-22	0	1	1	0	135	0	2018-10-22	NA	135	1	NA	NA	NA	NA	0	34478.1	4	0	0	0	0	0	0	0	0	0	0	0	0	0	0	0	0
2085	0	69	S42.202	42	1	0	#N/A	2018-06-10	2018	6	5	2018-06-15	12	2018-06-27	17	2022-09-03	NA	0	0	0	1546	0	2022-09-03	NA	1529	0	NA	NA	NA	NA	0	36747.7	5	0	0	0	0	0	0	0	0	0	0	0	0	0	0	0	0
2086	0	81	S22.000	22	1	0	#N/A	2018-06-11	2018	6	5	2018-06-16	2	2018-06-18	7	2022-09-03	NA	0	0	0	1545	0	2022-09-03	NA	1538	0	NA	NA	NA	NA	0	40302.8	2	0	0	0	0	0	0	0	0	0	0	0	0	0	0	0	0
2088	0	55	S32.000	32	1	0	#N/A	2018-06-12	2018	6	2	2018-06-14	8	2018-06-22	10	2022-09-03	NA	0	0	0	1544	0	2022-09-03	NA	1534	0	NA	NA	NA	NA	0	55027.6	1	0	0	0	0	0	0	0	0	0	0	0	0	0	0	0	0
2089	0	54	S32.000	32	1	0	KS_013963	2018-06-13	2018	6	7	2018-06-20	20	2018-07-10	27	2022-09-03	NA	0	0	0	1543	0	2022-09-03	NA	1516	0	NA	NA	NA	NA	0	40106.4	1	0	0	0	0	0	0	0	0	0	0	0	0	0	0	0	0
2090	0	60	S72.000	72	1	0	#N/A	2018-06-14	2018	6	1	2018-06-15	8	2018-06-23	9	2022-09-03	NA	0	0	0	1542	1	2018-12-31	43804.4	191	2	NA	NA	NA	NA	43804.4	13112.5	3	0	0	0	0	0	0	0	0	0	0	0	0	0	0	0	0
2093	1	83	S72.101	72	1	0	KS_020148	2018-06-17	2018	6	3	2018-06-20	12	2018-07-02	15	2022-08-07	0	1	1	0	1512	0	2022-08-07	NA	1512	1	NA	NA	NA	NA	0	43528.6	3	0	0	0	0	0	0	0	0	0	0	0	0	0	0	0	0
2095	1	59	S52.801	52	1	0	#N/A	2018-06-17	2018	6	5	2018-06-22	7	2018-06-29	12	2022-09-03	NA	0	0	0	1539	0	2022-09-03	NA	1527	0	NA	NA	NA	NA	0	21755.8	5	0	0	0	0	0	0	0	0	0	0	0	0	0	0	0	0
2096	0	68	S22.000	22	1	0	#N/A	2018-06-18	2018	6	3	2018-06-21	3	2018-06-24	6	2022-09-03	NA	0	0	0	1538	0	2022-09-03	NA	1532	0	NA	NA	NA	NA	0	37032.4	2	0	0	0	0	0	0	0	0	0	0	0	0	0	0	0	0
2097	0	61	S32.000	32	1	0	#N/A	2018-06-18	2018	6	4	2018-06-22	5	2018-06-27	9	2022-09-03	NA	0	0	0	1538	0	2022-09-03	NA	1529	0	NA	NA	NA	NA	0	38575	2	0	0	0	0	0	0	0	0	0	0	0	0	0	0	0	0
2099	0	74	S72.101	72	1	0	KS_006697	2018-06-18	2018	6	15	2018-07-03	15	2018-07-18	30	2022-09-03	NA	0	0	0	1538	0	2022-09-03	NA	1508	0	NA	NA	NA	NA	0	50989.2	5	0	0	0	0	0	0	0	0	0	1	0	0	0	0	0	0
2100	0	77	S72.101	72	1	0	#N/A	2018-06-18	2018	6	9	2018-06-27	10	2018-07-07	19	2022-09-03	NA	0	0	0	1538	0	2022-09-03	NA	1519	0	NA	NA	NA	NA	0	39672.8	3	0	0	0	0	0	0	0	0	0	0	0	0	0	0	0	0
2101	0	81	S52.801	52	1	0	#N/A	2018-06-19	2018	6	2	2018-06-21	5	2018-06-26	7	2022-09-03	NA	0	0	0	1537	1	2020-10-20	36541.1	847	2	NA	NA	NA	NA	36541.1	18095.2	5	0	0	0	0	0	0	0	0	0	0	0	0	0	0	0	0
2103	1	55	S72.900	72	1	0	#N/A	2018-06-22	2018	6	3	2018-06-25	6	2018-07-01	9	2022-09-03	NA	0	0	0	1534	0	2022-09-03	NA	1525	0	NA	NA	NA	NA	0	11822.4	3	0	0	0	0	0	0	0	0	0	0	0	0	0	0	0	0
2105	0	88	S72.101	72	1	0	#N/A	2018-06-24	2018	6	4	2018-06-28	12	2018-07-10	16	2020-07-06	0	1	1	0	743	0	2020-07-06	NA	743	1	NA	NA	NA	NA	0	43019.7	3	0	0	0	0	1	0	0	0	0	0	0	0	0	0	0	0
2106	0	55	S52.500	52	1	0	#N/A	2018-06-24	2018	6	2	2018-06-26	13	2018-07-09	15	2022-09-03	NA	0	0	0	1532	0	2022-09-03	NA	1517	0	NA	NA	NA	NA	0	45942.7	5	0	0	0	0	0	0	0	0	0	0	0	0	0	0	0	0
2107	0	69	S22.000	22	1	0	KS_020615	2018-06-25	2018	6	9	2018-07-04	3	2018-07-07	12	2022-09-03	NA	0	0	0	1531	0	2022-09-03	NA	1519	0	NA	NA	NA	NA	0	36759.9	2	0	0	0	0	0	0	0	0	0	0	0	0	0	0	0	0
2108	1	60	S22.000	22	1	0	#N/A	2018-06-25	2018	6	5	2018-06-30	4	2018-07-04	9	2022-09-03	NA	0	0	0	1531	0	2022-09-03	NA	1522	0	NA	NA	NA	NA	0	38063.1	2	0	0	1	0	0	0	0	0	0	0	0	0	0	0	0	0
2109	0	61	S32.000	32	1	0	#N/A	2018-06-27	2018	6	3	2018-06-30	3	2018-07-03	6	2022-09-03	NA	0	0	0	1529	0	2022-09-03	NA	1523	0	NA	NA	NA	NA	0	38420.3	2	0	0	0	0	0	1	0	0	0	0	0	0	0	0	0	0
2110	1	51	S72.101	72	1	0	#N/A	2018-06-28	2018	6	4	2018-07-02	10	2018-07-12	14	2022-09-03	NA	0	0	0	1528	0	2022-09-03	NA	1514	0	NA	NA	NA	NA	0	33140.9	3	0	0	0	0	0	0	0	0	0	1	0	0	0	0	0	0
2111	1	50	S32.000	32	1	0	#N/A	2018-06-28	2018	6	2	2018-06-30	12	2018-07-12	14	2022-09-03	NA	0	0	0	1528	0	2022-09-03	NA	1514	0	NA	NA	NA	NA	0	57969.8	1	0	0	0	0	0	0	0	0	0	0	0	0	0	0	0	0
2112	0	75	S52.500	52	1	0	#N/A	2018-06-28	2018	6	2	2018-06-30	4	2018-07-04	6	2022-09-03	NA	0	0	0	1528	0	2022-09-03	NA	1522	0	NA	NA	NA	NA	0	23865.7	5	0	0	0	0	0	0	0	0	0	0	0	0	0	0	0	0
2114	1	54	S22.000	22	1	0	#N/A	2018-06-29	2018	6	3	2018-07-02	3	2018-07-05	6	2022-09-03	NA	0	0	0	1527	0	2022-09-03	NA	1521	0	NA	NA	NA	NA	0	39442.4	2	0	0	0	0	0	0	0	0	0	0	0	0	0	0	0	0
2116	1	50	S32.000	32	1	0	#N/A	2018-06-30	2018	6	4	2018-07-04	11	2018-07-15	15	2022-09-03	NA	0	0	0	1526	0	2022-09-03	NA	1511	0	NA	NA	NA	NA	0	61606.4	1	0	0	0	0	0	0	0	0	0	0	0	0	0	0	0	0
2117	1	57	S72.201	72	1	0	#N/A	2018-06-30	2018	6	4	2018-07-04	10	2018-07-14	14	2022-09-03	NA	0	0	0	1526	0	2022-09-03	NA	1512	0	NA	NA	NA	NA	0	28448.5	1	0	0	0	0	0	0	0	0	0	0	0	0	0	0	0	0
2121	0	63	S22.000	22	1	0	KS_003883	2018-07-02	2018	7	8	2018-07-10	6	2018-07-16	14	2022-09-03	NA	0	0	0	1524	1	2021-07-13	37590.7	1093	2	NA	NA	NA	NA	37590.7	40326.8	2	0	0	0	0	0	0	0	0	0	0	0	0	0	0	0	0
2122	0	62	S32.000	32	1	0	KS_218492	2018-07-03	2018	7	10	2018-07-13	3	2018-07-16	13	2022-09-03	NA	0	0	0	1523	0	2022-09-03	NA	1510	0	NA	NA	NA	NA	0	44030.2	2	0	0	0	0	0	0	0	0	0	1	0	0	0	0	0	0
2123	0	98	S72.101	72	1	0	#N/A	2018-07-04	2018	7	3	2018-07-07	16	2018-07-23	19	2022-01-19	1	1	2	1	1295	0	2022-01-19	NA	1295	1	NA	NA	NA	NA	0	52347.2	3	0	0	0	0	0	0	1	0	0	0	0	0	0	0	0	0
2125	1	84	S72.101	72	1	0	#N/A	2018-07-05	2018	7	4	2018-07-09	15	2018-07-24	19	2022-09-03	NA	0	0	0	1521	0	2022-09-03	NA	1502	0	NA	NA	NA	NA	0	33925.1	3	0	0	0	0	0	0	0	0	0	0	0	0	0	0	0	0
2126	1	54	S32.000	32	1	0	#N/A	2018-07-05	2018	7	7	2018-07-12	10	2018-07-22	17	2022-09-03	NA	0	0	0	1521	0	2022-09-03	NA	1504	0	NA	NA	NA	NA	0	60864.8	1	0	0	0	0	0	0	0	0	0	0	0	0	0	0	0	0
2127	0	62	S22.000	22	1	0	#N/A	2018-07-06	2018	7	6	2018-07-12	2	2018-07-14	8	2022-09-03	NA	0	0	0	1520	0	2022-09-03	NA	1512	0	NA	NA	NA	NA	0	41561.6	2	0	0	0	0	0	0	0	0	0	0	0	0	0	0	0	0
2128	0	54	S22.000	22	1	0	KS_002867	2018-07-06	2018	7	4	2018-07-10	8	2018-07-18	12	2022-09-03	NA	0	0	0	1520	0	2022-09-03	NA	1508	0	NA	NA	NA	NA	0	44321.3	1	0	0	0	0	0	1	0	0	0	0	0	0	0	0	0	0
2129	0	68	S52.500	52	1	0	#N/A	2018-07-06	2018	7	4	2018-07-10	5	2018-07-15	9	2022-09-03	NA	0	0	0	1520	0	2022-09-03	NA	1511	0	NA	NA	NA	NA	0	25198.4	5	0	0	0	0	0	0	0	0	0	0	0	0	0	0	0	0
2130	0	69	S72.000	72	1	0	#N/A	2018-07-06	2018	7	5	2018-07-11	10	2018-07-21	15	2022-09-03	NA	0	0	0	1520	0	2022-09-03	NA	1505	0	NA	NA	NA	NA	0	80456.5	3	0	0	0	0	0	0	0	0	0	0	0	0	0	0	0	0
2131	0	66	S72.000	72	1	0	KS_002077	2018-07-07	2018	7	11	2018-07-18	10	2018-07-28	21	2022-09-03	NA	0	0	0	1519	0	2022-09-03	NA	1498	0	NA	NA	NA	NA	0	22905.9	3	0	0	0	1	0	0	0	0	0	0	0	0	0	0	0	0
2132	0	55	S42.202	42	1	0	#N/A	2018-07-07	2018	7	6	2018-07-13	12	2018-07-25	18	2022-09-03	NA	0	0	0	1519	0	2022-09-03	NA	1501	0	NA	NA	NA	NA	0	50097	1	0	0	0	0	0	0	1	0	0	0	0	0	0	0	0	0
2134	0	53	S72.000	72	1	0	#N/A	2018-07-08	2018	7	2	2018-07-10	13	2018-07-23	15	2022-09-03	NA	0	0	0	1518	0	2022-09-03	NA	1503	0	NA	NA	NA	NA	0	18147.8	5	0	0	0	0	0	0	0	0	0	0	0	0	0	0	0	0
2135	1	55	S52.500	52	1	0	KS_027004	2018-07-08	2018	7	3	2018-07-11	8	2018-07-19	11	2022-09-03	NA	0	0	0	1518	0	2022-09-03	NA	1507	0	NA	NA	NA	NA	0	34210.5	5	0	0	0	0	0	0	0	0	0	0	0	0	0	0	0	0
2136	1	63	S52.500	52	1	0	#N/A	2018-07-08	2018	7	5	2018-07-13	9	2018-07-22	14	2022-09-03	NA	0	0	0	1518	0	2022-09-03	NA	1504	0	NA	NA	NA	NA	0	21674.8	5	0	0	0	0	0	0	0	0	0	0	0	0	0	0	0	0
2138	0	82	S52.500	52	1	0	#N/A	2018-07-09	2018	7	2	2018-07-11	2	2018-07-13	4	2022-09-03	NA	0	0	0	1517	0	2022-09-03	NA	1513	0	NA	NA	NA	NA	0	22462.2	5	0	0	0	0	0	0	0	0	0	0	0	0	0	0	0	0
2139	0	60	S52.500	52	1	0	#N/A	2018-07-10	2018	7	1	2018-07-11	9	2018-07-20	10	2022-09-03	NA	0	0	0	1516	0	2022-09-03	NA	1506	0	NA	NA	NA	NA	0	42450.5	5	0	0	0	0	0	0	0	0	0	0	0	0	0	0	0	0
2141	0	50	S72.000	72	1	0	#N/A	2018-07-11	2018	7	5	2018-07-16	10	2018-07-26	15	2022-09-03	NA	0	0	0	1515	0	2022-09-03	NA	1500	0	NA	NA	NA	NA	0	18518.8	1	0	0	0	0	0	0	0	0	0	0	0	0	0	0	0	0
2142	0	66	S22.000	22	1	0	#N/A	2018-07-11	2018	7	5	2018-07-16	3	2018-07-19	8	2022-09-03	NA	0	0	0	1515	0	2022-09-03	NA	1507	0	NA	NA	NA	NA	0	43239.4	2	0	0	0	0	0	1	0	0	0	0	0	0	0	0	0	0
2144	0	67	S32.000	32	1	0	#N/A	2018-07-12	2018	7	2	2018-07-14	3	2018-07-17	5	2022-09-03	NA	0	0	0	1514	0	2022-09-03	NA	1509	0	NA	NA	NA	NA	0	37096.5	2	0	0	0	0	0	1	0	0	0	0	0	0	0	0	0	0
2145	0	75	S32.000	32	1	0	#N/A	2018-07-12	2018	7	5	2018-07-17	4	2018-07-21	9	2022-09-03	NA	0	0	0	1514	0	2022-09-03	NA	1505	0	NA	NA	NA	NA	0	38055.6	2	0	0	1	0	0	0	0	0	0	0	0	0	0	0	0	0
2147	0	60	S52.801	52	1	0	#N/A	2018-07-13	2018	7	1	2018-07-14	6	2018-07-20	7	2022-09-03	NA	0	0	0	1513	0	2022-09-03	NA	1506	0	NA	NA	NA	NA	0	21494.9	5	0	0	0	0	0	0	0	0	0	0	0	0	0	0	0	0
2148	1	86	S72.101	72	1	0	#N/A	2018-07-13	2018	7	6	2018-07-19	12	2018-07-31	18	2021-04-20	0	1	1	0	1012	0	2021-04-20	NA	1012	1	NA	NA	NA	NA	0	35764.4	1	0	0	0	0	0	0	0	0	0	0	0	0	0	0	0	0
2150	0	54	S52.500	52	1	0	#N/A	2018-07-14	2018	7	2	2018-07-16	3	2018-07-19	5	2022-09-03	NA	0	0	0	1512	1	2019-11-30	44873.8	499	2	NA	NA	NA	NA	44873.8	18753.4	5	0	0	0	0	0	0	0	0	0	0	0	0	0	0	0	0
2151	0	73	S42.202	42	1	0	#N/A	2018-07-15	2018	7	3	2018-07-18	12	2018-07-30	15	2022-09-03	NA	0	0	0	1511	0	2022-09-03	NA	1496	0	NA	NA	NA	NA	0	43540.4	1	0	0	0	1	0	0	0	0	0	0	0	0	0	0	0	0
2152	0	67	S42.202	42	1	0	#N/A	2018-07-15	2018	7	5	2018-07-20	11	2018-07-31	16	2022-09-03	NA	0	0	0	1511	0	2022-09-03	NA	1495	0	NA	NA	NA	NA	0	48921.2	1	0	0	1	1	0	0	0	0	0	0	0	0	0	0	0	0
2155	0	88	S72.101	72	1	0	#N/A	2018-07-17	2018	7	2	2018-07-19	12	2018-07-31	14	2020-08-17	0	1	1	0	762	0	2020-08-17	NA	762	1	NA	NA	NA	NA	0	40752.1	1	0	0	1	0	0	1	0	0	0	0	0	0	0	0	0	0
2156	1	70	S32.000	32	1	0	#N/A	2018-07-17	2018	7	10	2018-07-27	3	2018-07-30	13	2022-09-03	NA	0	0	0	1509	0	2022-09-03	NA	1496	0	NA	NA	NA	NA	0	71593.4	2	0	0	0	0	0	0	0	0	0	0	0	0	0	0	0	0
2158	1	70	S32.000	32	1	0	KS_008698	2018-07-18	2018	7	6	2018-07-24	4	2018-07-28	10	2022-09-03	NA	0	0	0	1508	0	2022-09-03	NA	1498	0	NA	NA	NA	NA	0	40424.6	2	0	0	0	0	0	0	0	0	0	0	0	0	0	0	0	0
2159	0	65	S32.000	32	1	0	#N/A	2018-07-18	2018	7	3	2018-07-21	3	2018-07-24	6	2022-09-03	NA	0	0	0	1508	0	2022-09-03	NA	1502	0	NA	NA	NA	NA	0	37419.4	2	0	0	1	0	0	1	0	0	0	0	0	0	0	0	0	0
2161	0	56	S72.101	72	1	0	#N/A	2018-07-18	2018	7	2	2018-07-20	12	2018-08-01	14	2022-09-03	NA	0	0	0	1508	0	2022-09-03	NA	1494	0	NA	NA	NA	NA	0	31326	3	0	0	0	0	0	0	0	0	0	0	0	0	0	0	0	0
2163	0	84	S72.000	72	1	0	#N/A	2018-07-21	2018	7	7	2018-07-28	9	2018-08-06	16	2022-09-03	NA	0	0	0	1505	0	2022-09-03	NA	1489	0	NA	NA	NA	NA	0	63782.3	3	0	200	0	0	1	0	0	0	0	0	0	0	0	0	0	0
2164	0	64	S52.500	52	1	0	KS_204449	2018-07-23	2018	7	1	2018-07-24	3	2018-07-27	4	2022-09-03	NA	0	0	0	1503	0	2022-09-03	NA	1499	0	NA	NA	NA	NA	0	20754.2	5	0	0	0	0	0	0	0	0	0	0	0	0	0	0	0	0
2166	0	80	S32.000	32	1	0	#N/A	2018-07-23	2018	7	4	2018-07-27	1	2018-07-28	5	2020-12-09	0	1	1	0	870	0	2020-12-09	NA	870	1	NA	NA	NA	NA	0	41899	2	0	0	0	0	0	0	0	0	0	0	0	0	0	0	0	0
2168	0	52	S72.101	72	1	0	#N/A	2018-07-23	2018	7	4	2018-07-27	12	2018-08-08	16	2022-09-03	NA	0	0	0	1503	0	2022-09-03	NA	1487	0	NA	NA	NA	NA	0	55919.9	3	0	0	0	0	0	0	0	0	0	0	0	0	0	0	0	0
2169	1	67	S52.801	52	1	0	#N/A	2018-07-23	2018	7	8	2018-07-31	6	2018-08-06	14	2022-09-03	NA	0	0	0	1503	0	2022-09-03	NA	1489	0	NA	NA	NA	NA	0	34185.8	1	0	0	0	0	0	0	0	0	0	0	0	0	0	0	0	0
2171	0	61	S52.801	52	1	0	KS_013895	2018-07-24	2018	7	2	2018-07-26	11	2018-08-06	13	2022-09-03	NA	0	0	0	1502	0	2022-09-03	NA	1489	0	NA	NA	NA	NA	0	36028.3	5	0	0	0	0	0	0	0	0	0	0	0	0	0	0	0	0
2174	0	52	S52.801	52	1	0	#N/A	2018-07-24	2018	7	2	2018-07-26	8	2018-08-03	10	2022-09-03	NA	0	0	0	1502	0	2022-09-03	NA	1492	0	NA	NA	NA	NA	0	41549.4	5	0	0	0	0	0	0	0	0	0	0	0	0	0	0	0	0
2175	1	69	S22.000	22	1	0	#N/A	2018-07-24	2018	7	3	2018-07-27	4	2018-07-31	7	2022-09-03	NA	0	0	0	1502	0	2022-09-03	NA	1495	0	NA	NA	NA	NA	0	37899.6	2	0	0	1	0	0	1	0	0	0	0	0	0	0	0	0	0
2176	0	75	S72.000	72	1	0	#N/A	2018-07-24	2018	7	6	2018-07-30	12	2018-08-11	18	2021-05-26	0	1	1	0	1037	0	2021-05-26	NA	1037	1	NA	NA	NA	NA	0	75386.5	3	0	0	0	0	0	0	0	0	0	0	0	0	0	0	0	0
2177	1	56	S72.000	72	1	0	#N/A	2018-07-25	2018	7	5	2018-07-30	15	2018-08-14	20	2022-09-03	NA	0	0	0	1501	0	2022-09-03	NA	1481	0	NA	NA	NA	NA	0	88630.9	3	0	0	0	0	0	0	0	0	0	0	0	0	0	0	0	0
2178	0	65	S52.801	52	1	0	#N/A	2018-07-26	2018	7	2	2018-07-28	7	2018-08-04	9	2022-09-03	NA	0	0	0	1500	0	2022-09-03	NA	1491	0	NA	NA	NA	NA	0	22470	5	0	0	0	0	0	0	0	0	0	0	0	0	0	0	0	0
2179	1	55	S52.801	52	1	0	#N/A	2018-07-26	2018	7	5	2018-07-31	10	2018-08-10	15	2022-09-03	NA	0	0	0	1500	0	2022-09-03	NA	1485	0	NA	NA	NA	NA	0	31115.2	5	0	0	0	0	0	0	1	0	0	0	0	0	0	0	0	0
2184	0	64	S22.000	22	1	0	#N/A	2018-07-27	2018	7	1	2018-07-28	2	2018-07-30	3	2022-09-03	NA	0	0	0	1499	0	2022-09-03	NA	1496	0	NA	NA	NA	NA	0	47816.9	2	0	0	0	0	0	0	0	0	0	0	0	0	0	0	0	0
2185	0	54	S22.000	22	1	0	#N/A	2018-07-27	2018	7	3	2018-07-30	6	2018-08-05	9	2022-09-03	NA	0	0	0	1499	0	2022-09-03	NA	1490	0	NA	NA	NA	NA	0	53988.6	1	0	0	0	0	0	0	0	0	0	0	0	0	0	0	0	0
2186	0	62	S72.101	72	1	0	#N/A	2018-07-27	2018	7	3	2018-07-30	10	2018-08-09	13	2022-09-03	NA	0	0	0	1499	0	2022-09-03	NA	1486	0	NA	NA	NA	NA	0	39758.3	1	0	0	0	0	0	0	0	0	0	0	0	0	0	0	0	0
2188	1	59	S32.000	32	1	0	#N/A	2018-07-29	2018	7	4	2018-08-02	5	2018-08-07	9	2022-09-03	NA	0	0	0	1497	0	2022-09-03	NA	1488	0	NA	NA	NA	NA	0	42092.1	1	0	0	0	0	0	0	0	0	0	0	0	0	0	0	0	0
2189	0	54	S22.000	22	1	0	#N/A	2018-07-30	2018	7	2	2018-08-01	7	2018-08-08	9	2022-09-03	NA	0	0	0	1496	0	2022-09-03	NA	1487	0	NA	NA	NA	NA	0	55740	1	0	0	0	0	0	0	0	0	0	0	0	0	0	0	0	0
2190	0	83	S72.101	72	1	0	#N/A	2018-08-01	2018	8	1	2018-08-02	14	2018-08-16	15	2022-01-07	0	1	1	0	1255	0	2022-01-07	NA	1255	1	NA	NA	NA	NA	0	39232.4	4	0	0	0	0	0	0	0	0	0	0	0	0	0	0	0	0
2191	0	81	S72.101	72	1	0	#N/A	2018-08-02	2018	8	4	2018-08-06	12	2018-08-18	16	2022-09-03	NA	0	0	0	1493	0	2022-09-03	NA	1477	0	NA	NA	NA	NA	0	75996.6	3	0	0	0	0	0	0	0	0	0	0	0	1	0	0	0	0
2192	0	65	S22.000	22	1	0	#N/A	2018-08-02	2018	8	4	2018-08-06	2	2018-08-08	6	2022-09-03	NA	0	0	0	1493	0	2022-09-03	NA	1487	0	NA	NA	NA	NA	0	38542.9	2	0	0	0	0	0	0	0	0	0	0	0	0	0	0	0	0
2193	0	65	S72.900	72	1	0	#N/A	2018-08-03	2018	8	5	2018-08-08	16	2018-08-24	21	2022-09-03	NA	0	0	0	1492	1	2019-11-18	63714.8	451	2	NA	NA	NA	NA	63714.8	76484.2	1	0	0	0	0	0	0	0	0	0	0	0	0	0	0	0	0
2194	0	76	S32.000	32	1	0	#N/A	2018-08-03	2018	8	4	2018-08-07	2	2018-08-09	6	2022-09-03	NA	0	0	0	1492	1	2019-08-26	7814	382	2	NA	NA	NA	NA	7814	40386.7	2	0	0	0	0	0	0	0	0	0	0	0	0	0	0	0	0
2195	0	61	S52.801	52	1	0	#N/A	2018-08-03	2018	8	5	2018-08-08	6	2018-08-14	11	2022-09-03	NA	0	0	0	1492	0	2022-09-03	NA	1481	0	NA	NA	NA	NA	0	20437.2	5	0	0	0	0	0	0	0	0	0	0	0	0	0	0	0	0
2196	0	63	S32.000	32	1	0	#N/A	2018-08-03	2018	8	5	2018-08-08	3	2018-08-11	8	2022-09-03	NA	0	0	0	1492	0	2022-09-03	NA	1484	0	NA	NA	NA	NA	0	38892.6	2	0	0	0	0	0	0	0	0	0	0	0	0	0	0	0	0
2197	0	67	S52.801	52	1	0	#N/A	2018-08-04	2018	8	3	2018-08-07	7	2018-08-14	10	2022-09-03	NA	0	0	0	1491	0	2022-09-03	NA	1481	0	NA	NA	NA	NA	0	38534.6	5	0	0	0	0	0	0	0	0	0	0	0	0	0	0	0	0
2198	0	56	S32.000	32	1	0	#N/A	2018-08-04	2018	8	2	2018-08-06	3	2018-08-09	5	2022-09-03	NA	0	0	0	1491	0	2022-09-03	NA	1486	0	NA	NA	NA	NA	0	35802.1	2	0	0	0	0	0	0	0	0	0	0	0	0	0	0	0	0
2199	0	88	S72.101	72	1	0	#N/A	2018-08-05	2018	8	2	2018-08-07	7	2018-08-14	9	2022-04-03	1	1	2	1	1337	0	2022-04-03	NA	1337	1	NA	NA	NA	NA	0	36340.5	3	0	0	0	0	0	0	0	0	0	0	0	0	0	0	0	0
2200	1	87	S72.101	72	1	0	#N/A	2018-08-06	2018	8	4	2018-08-10	3	2018-08-13	7	2018-08-13	0	1	1	0	7	0	2018-08-13	NA	7	1	NA	NA	NA	NA	0	56380	1	0	0	0	1	1	0	1	0	0	1	0	0	0	1	0	0
2201	0	57	S42.202	42	1	0	#N/A	2018-08-06	2018	8	2	2018-08-08	10	2018-08-18	12	2022-09-03	NA	0	0	0	1489	0	2022-09-03	NA	1477	0	NA	NA	NA	NA	0	34206	1	0	0	0	0	0	0	0	0	0	0	0	0	0	0	0	0
2202	1	55	S52.500	52	1	0	#N/A	2018-08-06	2018	8	9	2018-08-15	6	2018-08-21	15	2022-09-03	NA	0	0	0	1489	0	2022-09-03	NA	1474	0	NA	NA	NA	NA	0	33179.6	5	0	0	0	0	0	0	0	0	0	0	0	0	0	0	0	0
2205	0	87	S42.202	42	1	0	#N/A	2018-08-07	2018	8	4	2018-08-11	5	2018-08-16	9	2022-09-03	NA	0	0	0	1488	0	2022-09-03	NA	1479	0	NA	NA	NA	NA	0	28687	3	0	0	0	0	0	0	0	0	0	0	0	0	0	0	0	0
2207	0	54	S32.000	32	1	0	#N/A	2018-08-09	2018	8	4	2018-08-13	8	2018-08-21	12	2022-09-03	NA	0	0	0	1486	0	2022-09-03	NA	1474	0	NA	NA	NA	NA	0	56190.4	1	0	0	0	0	0	0	0	0	0	0	0	0	0	0	0	0
2208	0	63	S32.000	32	1	0	#N/A	2018-08-09	2018	8	4	2018-08-13	3	2018-08-16	7	2022-09-03	NA	0	0	0	1486	0	2022-09-03	NA	1479	0	NA	NA	NA	NA	0	27466.2	2	0	0	0	0	0	0	0	0	0	0	0	0	0	0	0	0
2210	0	72	S32.000	32	1	0	#N/A	2018-08-11	2018	8	3	2018-08-14	4	2018-08-18	7	2022-09-03	NA	0	0	0	1484	0	2022-09-03	NA	1477	0	NA	NA	NA	NA	0	39414.3	2	0	0	0	0	0	0	0	0	0	0	0	0	0	0	0	0
2212	1	50	S52.801	52	1	0	#N/A	2018-08-11	2018	8	4	2018-08-15	16	2018-08-31	20	2022-09-03	NA	0	0	0	1484	0	2022-09-03	NA	1464	0	NA	NA	NA	NA	0	27417.8	5	0	0	0	0	0	0	0	0	0	0	0	0	0	0	0	0
2214	0	69	S72.101	72	1	0	#N/A	2018-08-12	2018	8	6	2018-08-18	14	2018-09-01	20	2022-04-14	1	1	2	1	1341	0	2022-04-14	NA	1341	1	NA	NA	NA	NA	0	42096	5	0	0	0	0	0	0	0	0	0	0	0	0	0	0	0	0
2215	1	70	S72.000	72	1	0	#N/A	2018-08-13	2018	8	3	2018-08-16	10	2018-08-26	13	2018-10-01	0	1	1	0	49	0	2018-10-01	NA	49	1	NA	NA	NA	NA	0	52466.8	3	0	0	0	0	0	0	0	0	0	0	0	0	0	0	0	0
2217	0	83	S72.101	72	1	0	#N/A	2018-08-15	2018	8	2	2018-08-17	5	2018-08-22	7	2022-09-03	NA	0	0	0	1480	0	2022-09-03	NA	1473	0	NA	NA	NA	NA	0	36301.6	3	0	0	0	0	0	0	0	0	0	0	0	0	0	0	0	0
2218	1	84	S72.101	72	1	0	KS_004764	2018-08-15	2018	8	2	2018-08-17	14	2018-08-31	16	2021-12-25	0	1	1	0	1228	0	2021-12-25	NA	1228	1	NA	NA	NA	NA	0	34349.3	3	0	0	0	0	0	1	0	0	0	0	0	0	0	0	0	0
2219	0	50	S52.500	52	1	0	#N/A	2018-08-16	2018	8	5	2018-08-21	6	2018-08-27	11	2022-09-03	NA	0	0	0	1479	0	2022-09-03	NA	1468	0	NA	NA	NA	NA	0	20578.6	5	0	0	1	0	0	0	0	0	0	0	0	0	0	0	0	0
2220	1	61	S52.500	52	1	0	#N/A	2018-08-16	2018	8	5	2018-08-21	6	2018-08-27	11	2022-09-03	NA	0	0	0	1479	0	2022-09-03	NA	1468	0	NA	NA	NA	NA	0	21389.3	5	0	0	0	0	0	0	0	0	0	0	0	0	0	0	0	0
2221	0	67	S52.801	52	1	0	KS_005027	2018-08-16	2018	8	2	2018-08-18	12	2018-08-30	14	2022-09-03	NA	0	0	0	1479	0	2022-09-03	NA	1465	0	NA	NA	NA	NA	0	38200.5	5	0	0	0	0	0	0	0	0	0	0	0	0	0	0	0	0
2222	0	64	S52.801	52	1	0	#N/A	2018-08-16	2018	8	5	2018-08-21	8	2018-08-29	13	2022-09-03	NA	0	0	0	1479	0	2022-09-03	NA	1466	0	NA	NA	NA	NA	0	26478.1	5	0	0	0	0	0	0	0	0	0	0	0	0	0	0	0	0
2223	1	55	S52.500	52	1	0	#N/A	2018-08-16	2018	8	5	2018-08-21	7	2018-08-28	12	2022-09-03	NA	0	0	0	1479	0	2022-09-03	NA	1467	0	NA	NA	NA	NA	0	20542.6	5	0	0	0	0	0	0	0	0	0	0	0	0	0	0	0	0
2224	0	62	S32.000	32	1	0	#N/A	2018-08-17	2018	8	5	2018-08-22	4	2018-08-26	9	2022-09-03	NA	0	0	0	1478	0	2022-09-03	NA	1469	0	NA	NA	NA	NA	0	40033.1	2	0	0	0	0	0	0	0	0	0	0	0	0	0	0	0	0
2226	0	63	S72.101	72	1	0	KS_024492	2018-08-18	2018	8	2	2018-08-20	11	2018-08-31	13	2022-09-03	NA	0	0	0	1477	0	2022-09-03	NA	1464	0	NA	NA	NA	NA	0	37100.7	3	0	0	0	0	0	0	0	0	0	0	0	0	0	0	0	0
2227	0	74	S52.801	52	1	0	KS_018083	2018-08-18	2018	8	4	2018-08-22	3	2018-08-25	7	2022-09-03	NA	0	0	0	1477	2	2021-04-19	33466	968	2	2021-06-22	3554	NA	NA	37020	35527.6	5	0	0	1	0	0	0	0	0	0	0	0	0	0	0	0	0
2230	0	60	S32.000	32	1	0	#N/A	2018-08-20	2018	8	3	2018-08-23	4	2018-08-27	7	2022-09-03	NA	0	0	0	1475	0	2022-09-03	NA	1468	0	NA	NA	NA	NA	0	38316.6	2	0	0	0	0	0	0	0	0	0	0	0	0	0	0	0	0
2231	1	56	S52.801	52	1	0	#N/A	2018-08-20	2018	8	4	2018-08-24	7	2018-08-31	11	2022-09-03	NA	0	0	0	1475	0	2022-09-03	NA	1464	0	NA	NA	NA	NA	0	19906.5	5	0	0	0	0	0	0	0	0	0	0	0	0	0	0	0	0
2234	1	85	S72.101	72	1	0	#N/A	2018-08-21	2018	8	3	2018-08-24	12	2018-09-05	15	2021-06-24	0	1	1	0	1038	0	2021-06-24	NA	1038	1	NA	NA	NA	NA	0	46364.2	3	0	0	0	0	0	0	0	0	0	0	0	0	0	0	0	0
2235	0	74	S32.000	32	1	0	#N/A	2018-08-21	2018	8	3	2018-08-24	12	2018-09-05	15	2022-09-03	NA	0	0	0	1474	0	2022-09-03	NA	1459	0	NA	NA	NA	NA	0	47186.6	1	0	0	0	0	0	0	0	0	0	0	0	0	0	0	0	0
2236	1	68	S72.000	72	1	0	#N/A	2018-08-23	2018	8	2	2018-08-25	12	2018-09-06	14	2022-09-03	NA	0	0	0	1472	0	2022-09-03	NA	1458	0	NA	NA	NA	NA	0	83598.5	1	0	0	1	1	0	0	0	0	0	0	0	0	0	0	0	0
2237	0	75	S22.200	22	1	0	#N/A	2018-08-23	2018	8	5	2018-08-28	5	2018-09-02	10	2021-06-07	0	1	1	0	1019	0	2021-06-07	NA	1019	1	NA	NA	NA	NA	0	31393.3	2	0	0	0	0	0	1	0	0	0	0	0	0	0	0	0	0
2238	0	74	S42.202	42	1	0	#N/A	2018-08-24	2018	8	3	2018-08-27	6	2018-09-02	9	2022-09-03	NA	0	0	0	1471	0	2022-09-03	NA	1462	0	NA	NA	NA	NA	0	25931.4	5	0	0	0	0	0	0	0	0	0	0	0	0	0	0	0	0
2239	0	81	S52.801	52	1	0	#N/A	2018-08-24	2018	8	6	2018-08-30	14	2018-09-13	20	2022-09-03	NA	0	0	0	1471	1	2021-03-27	32880.3	926	2	NA	NA	NA	NA	32880.3	64538.9	5	0	0	0	0	0	0	0	0	0	0	0	0	0	0	0	0
2240	1	64	S32.000	32	1	0	KS_001155	2018-08-25	2018	8	2	2018-08-27	2	2018-08-29	4	2022-09-03	NA	0	0	0	1470	0	2022-09-03	NA	1466	0	NA	NA	NA	NA	0	27666.2	2	0	0	0	0	0	0	0	0	0	0	0	0	0	0	0	0
2241	0	56	S32.000	32	1	0	#N/A	2018-08-26	2018	8	2	2018-08-28	3	2018-08-31	5	2022-09-03	NA	0	0	0	1469	0	2022-09-03	NA	1464	0	NA	NA	NA	NA	0	38810.3	2	0	0	0	0	0	1	0	0	0	0	0	0	0	0	0	0
2242	1	64	S72.101	72	1	0	#N/A	2018-08-26	2018	8	2	2018-08-28	12	2018-09-09	14	2022-09-03	NA	0	0	0	1469	0	2022-09-03	NA	1455	0	NA	NA	NA	NA	0	30418.5	3	0	0	0	0	0	0	0	0	0	0	0	0	0	0	0	0
2244	0	70	S32.000	32	1	0	#N/A	2018-08-27	2018	8	4	2018-08-31	6	2018-09-06	10	2022-09-03	NA	0	0	0	1468	0	2022-09-03	NA	1458	0	NA	NA	NA	NA	0	40566.3	2	0	0	0	0	0	0	0	0	0	0	0	0	0	0	0	0
2245	0	62	S32.000	32	1	0	#N/A	2018-08-28	2018	8	2	2018-08-30	2	2018-09-01	4	2022-09-03	NA	0	0	0	1467	0	2022-09-03	NA	1463	0	NA	NA	NA	NA	0	37971.4	2	0	0	0	0	0	0	0	0	0	0	0	0	0	0	0	0
2247	0	79	S22.000	22	1	0	#N/A	2018-08-29	2018	8	2	2018-08-31	2	2018-09-02	4	2022-09-03	NA	0	0	0	1466	0	2022-09-03	NA	1462	0	NA	NA	NA	NA	0	27664.7	2	0	0	1	0	0	0	0	0	0	0	0	0	0	0	0	0
2248	1	74	S72.101	72	1	0	#N/A	2018-08-29	2018	8	2	2018-08-31	11	2018-09-11	13	2022-09-03	NA	0	0	0	1466	0	2022-09-03	NA	1453	0	NA	NA	NA	NA	0	27628.3	3	0	0	1	0	0	1	0	0	0	0	0	0	0	0	0	0
2249	0	68	S32.000	32	1	0	KS_215621	2018-08-29	2018	8	5	2018-09-03	2	2018-09-05	7	2022-09-03	NA	0	0	0	1466	0	2022-09-03	NA	1459	0	NA	NA	NA	NA	0	44368.7	2	0	0	0	0	0	0	0	0	0	0	0	0	0	0	0	0
2250	0	80	S52.500	52	1	0	#N/A	2018-08-31	2018	8	1	2018-09-01	6	2018-09-07	7	2022-09-03	NA	0	0	0	1464	0	2022-09-03	NA	1457	0	NA	NA	NA	NA	0	40596.5	5	0	0	0	0	0	0	0	0	0	0	0	0	0	0	0	0
2251	0	89	S72.101	72	1	0	#N/A	2018-09-02	2018	9	2	2018-09-04	14	2018-09-18	16	2019-09-18	0	1	1	0	381	0	2019-09-18	NA	381	1	NA	NA	NA	NA	0	42453.5	3	0	0	0	0	0	0	0	0	0	0	0	0	0	0	0	0
2252	0	94	S72.101	72	1	0	#N/A	2018-09-02	2018	9	2	2018-09-04	14	2018-09-18	16	2021-10-20	1	1	2	1	1144	0	2021-10-20	NA	1144	1	NA	NA	NA	NA	0	41016.8	3	0	0	0	0	0	0	0	0	0	0	0	0	0	0	0	0
2253	1	62	S42.202	42	1	0	#N/A	2018-09-03	2018	9	1	2018-09-04	4	2018-09-08	5	2022-09-03	NA	0	0	0	1461	0	2022-09-03	NA	1456	0	NA	NA	NA	NA	0	31165.7	5	0	0	0	0	0	0	0	0	0	0	0	0	0	0	0	0
2254	0	60	S52.801	52	1	0	#N/A	2018-09-03	2018	9	3	2018-09-06	7	2018-09-13	10	2022-09-03	NA	0	0	0	1461	0	2022-09-03	NA	1451	0	NA	NA	NA	NA	0	23150.3	5	0	0	0	0	0	0	0	0	0	0	0	0	0	0	0	0
2255	1	71	S72.101	72	1	0	#N/A	2018-09-03	2018	9	3	2018-09-06	14	2018-09-20	17	2018-11-01	0	1	1	0	59	0	2018-11-01	NA	59	1	NA	NA	NA	NA	0	36616.9	5	0	0	1	1	0	0	0	0	0	0	0	0	0	0	1	0
2256	1	58	S52.500	52	1	0	#N/A	2018-09-03	2018	9	3	2018-09-06	7	2018-09-13	10	2022-09-03	NA	0	0	0	1461	0	2022-09-03	NA	1451	0	NA	NA	NA	NA	0	38769.4	5	0	0	0	0	0	0	0	0	0	0	0	0	0	0	0	0
2257	0	62	S32.000	32	1	0	#N/A	2018-09-03	2018	9	5	2018-09-08	2	2018-09-10	7	2022-09-03	NA	0	0	0	1461	0	2022-09-03	NA	1454	0	NA	NA	NA	NA	0	38900.3	2	0	0	0	0	0	0	0	0	0	0	0	0	0	0	0	0
2258	0	73	S22.000	22	1	0	KS_217157	2018-09-03	2018	9	2	2018-09-05	1	2018-09-06	3	2022-09-03	NA	0	0	0	1461	0	2022-09-03	NA	1458	0	NA	NA	NA	NA	0	41167.1	2	0	0	1	0	0	0	0	0	0	0	0	0	0	0	0	0
2259	0	61	S72.000	72	1	0	#N/A	2018-09-04	2018	9	2	2018-09-06	7	2018-09-13	9	2022-09-03	NA	0	0	0	1460	0	2022-09-03	NA	1451	0	NA	NA	NA	NA	0	20178.1	3	0	0	1	1	0	0	0	0	0	0	0	0	0	0	0	0
2260	1	50	S52.500	52	1	0	#N/A	2018-09-04	2018	9	2	2018-09-06	7	2018-09-13	9	2022-09-03	NA	0	0	0	1460	0	2022-09-03	NA	1451	0	NA	NA	NA	NA	0	17255	5	0	0	0	0	0	0	0	0	0	0	0	0	0	0	0	0
2262	0	77	S32.000	32	1	0	#N/A	2018-09-05	2018	9	5	2018-09-10	3	2018-09-13	8	2022-09-03	NA	0	0	0	1459	0	2022-09-03	NA	1451	0	NA	NA	NA	NA	0	46106.9	2	0	0	0	0	0	1	0	0	0	0	0	0	0	0	0	0
2263	0	79	S72.101	72	1	0	KS_004380	2018-09-05	2018	9	2	2018-09-07	7	2018-09-14	9	2022-02-01	0	1	1	0	1245	0	2022-02-01	NA	1245	1	NA	NA	NA	NA	0	30023.2	3	0	0	1	1	0	0	0	0	0	0	0	0	0	0	0	0
2265	0	89	S72.101	72	1	0	#N/A	2018-09-07	2018	9	5	2018-09-12	12	2018-09-24	17	2020-04-04	1	1	2	1	575	0	2020-04-04	NA	575	1	NA	NA	NA	NA	0	44925.7	3	0	0	0	0	0	0	0	0	0	0	0	0	0	0	0	0
2267	0	68	S72.101	72	1	0	#N/A	2018-09-09	2018	9	8	2018-09-17	7	2018-09-24	15	2022-09-03	NA	0	0	0	1455	0	2022-09-03	NA	1440	0	NA	NA	NA	NA	0	48794.6	1	0	0	0	0	0	0	0	0	0	0	1	0	0	0	0	0
2268	0	86	S72.101	72	1	0	#N/A	2018-09-09	2018	9	2	2018-09-11	12	2018-09-23	14	2022-09-03	NA	0	0	0	1455	1	2021-04-09	8039.67	929	2	NA	NA	NA	NA	8039.67	41642.4	5	0	0	0	0	0	0	0	0	0	0	0	0	0	0	0	0
2269	0	60	S32.000	32	1	0	#N/A	2018-09-09	2018	9	4	2018-09-13	2	2018-09-15	6	2022-09-03	NA	0	0	0	1455	0	2022-09-03	NA	1449	0	NA	NA	NA	NA	0	40261	1	0	0	0	0	0	0	0	0	0	0	0	0	0	0	0	0
2270	0	91	S72.000	72	1	0	#N/A	2018-09-09	2018	9	5	2018-09-14	13	2018-09-27	18	2021-09-16	0	1	1	0	1103	1	2019-07-25	39928.1	301	2	NA	NA	NA	NA	39928.1	72819.6	3	0	0	1	1	0	0	0	0	0	0	0	0	0	0	0	0
2271	0	62	S52.500	52	1	0	#N/A	2018-09-09	2018	9	2	2018-09-11	7	2018-09-18	9	2022-09-03	NA	0	0	0	1455	0	2022-09-03	NA	1446	0	NA	NA	NA	NA	0	29083.7	5	0	0	0	0	0	0	0	0	0	0	0	0	0	0	0	0
2272	1	59	S52.500	52	1	0	#N/A	2018-09-09	2018	9	2	2018-09-11	7	2018-09-18	9	2022-09-03	NA	0	0	0	1455	0	2022-09-03	NA	1446	0	NA	NA	NA	NA	0	25678.4	5	0	0	0	0	0	0	0	0	0	0	0	0	0	0	0	0
2273	0	67	S32.000	32	1	0	#N/A	2018-09-10	2018	9	3	2018-09-13	2	2018-09-15	5	2022-09-03	NA	0	0	0	1454	0	2022-09-03	NA	1449	0	NA	NA	NA	NA	0	37016.9	2	0	0	0	0	0	0	0	0	0	0	0	0	0	0	0	0
2274	0	66	S22.000	22	1	0	#N/A	2018-09-10	2018	9	4	2018-09-14	2	2018-09-16	6	2022-09-03	NA	0	0	0	1454	0	2022-09-03	NA	1448	0	NA	NA	NA	NA	0	39637.6	2	0	0	0	0	0	1	0	0	0	0	0	0	0	0	0	0
2275	1	55	S72.900	72	1	0	#N/A	2018-09-10	2018	9	8	2018-09-18	15	2018-10-03	23	2022-09-03	NA	0	0	0	1454	0	2022-09-03	NA	1431	0	NA	NA	NA	NA	0	56187.6	5	0	0	0	0	0	0	0	0	0	0	0	0	0	0	0	0
2277	0	52	S32.000	32	1	0	#N/A	2018-09-12	2018	9	5	2018-09-17	3	2018-09-20	8	2022-09-03	NA	0	0	0	1452	0	2022-09-03	NA	1444	0	NA	NA	NA	NA	0	38752.7	2	0	0	0	0	0	0	0	0	0	0	0	0	0	0	0	0
2278	0	54	S72.000	72	1	0	#N/A	2018-09-13	2018	9	8	2018-09-21	14	2018-10-05	22	2022-09-03	NA	0	0	0	1451	0	2022-09-03	NA	1429	0	NA	NA	NA	NA	0	94058.1	1	0	400	0	0	0	0	0	0	0	0	0	0	0	0	0	0
2279	1	62	S72.900	72	1	0	#N/A	2018-09-15	2018	9	3	2018-09-18	10	2018-09-28	13	2022-09-03	NA	0	0	0	1449	0	2022-09-03	NA	1436	0	NA	NA	NA	NA	0	28191.4	3	0	0	0	0	0	0	0	0	0	0	0	0	0	0	0	0
2280	0	60	S22.000	22	1	0	#N/A	2018-09-15	2018	9	5	2018-09-20	2	2018-09-22	7	2022-09-03	NA	0	0	0	1449	0	2022-09-03	NA	1442	0	NA	NA	NA	NA	0	49566.2	1	0	0	0	0	0	0	0	0	0	0	0	0	0	0	0	0
2281	0	62	S32.000	32	1	0	#N/A	2018-09-16	2018	9	1	2018-09-17	2	2018-09-19	3	2022-09-03	NA	0	0	0	1448	0	2022-09-03	NA	1445	0	NA	NA	NA	NA	0	35872.7	2	0	0	0	0	0	1	0	0	0	0	0	0	0	0	0	0
2282	1	91	S72.101	72	1	0	#N/A	2018-09-16	2018	9	3	2018-09-19	11	2018-09-30	14	2018-12-09	1	1	2	1	84	0	2018-12-09	NA	84	1	NA	NA	NA	NA	0	44134.3	1	0	0	0	0	0	0	0	0	0	0	0	0	0	0	0	0
2283	0	55	S32.000	32	1	0	#N/A	2018-09-16	2018	9	4	2018-09-20	3	2018-09-23	7	2022-09-03	NA	0	0	0	1448	0	2022-09-03	NA	1441	0	NA	NA	NA	NA	0	41284	2	0	0	0	0	0	0	0	0	0	0	0	0	0	0	0	0
2284	1	58	S32.000	32	1	0	#N/A	2018-09-17	2018	9	3	2018-09-20	7	2018-09-27	10	2022-09-03	NA	0	0	0	1447	0	2022-09-03	NA	1437	0	NA	NA	NA	NA	0	87062.6	1	0	0	0	0	0	0	0	0	0	0	0	0	0	0	0	0
2285	0	78	S72.000	72	1	0	#N/A	2018-09-17	2018	9	4	2018-09-21	14	2018-10-05	18	2022-09-03	NA	0	0	0	1447	0	2022-09-03	NA	1429	0	NA	NA	NA	NA	0	66428.4	3	0	0	0	0	0	0	0	0	0	0	0	0	0	0	0	0
2286	1	84	S72.101	72	1	0	#N/A	2018-09-17	2018	9	3	2018-09-20	4	2018-09-24	7	2019-03-28	1	1	2	1	192	0	2019-03-28	NA	192	1	NA	NA	NA	NA	0	30730.8	5	0	0	0	0	1	0	0	0	0	0	0	0	0	0	0	0
2288	0	64	S22.000	22	1	0	#N/A	2018-09-18	2018	9	2	2018-09-20	6	2018-09-26	8	2022-09-03	NA	0	0	0	1446	0	2022-09-03	NA	1438	0	NA	NA	NA	NA	0	39183.5	2	0	0	0	0	0	1	0	0	0	0	0	0	0	0	0	0
2289	1	52	S72.000	72	1	0	#N/A	2018-09-18	2018	9	3	2018-09-21	12	2018-10-03	15	2022-09-03	NA	0	0	0	1446	0	2022-09-03	NA	1431	0	NA	NA	NA	NA	0	41933.7	1	0	0	0	0	0	0	0	0	0	0	0	0	0	0	0	0
2292	0	60	S72.101	72	1	0	#N/A	2018-09-21	2018	9	1	2018-09-22	5	2018-09-27	6	2022-09-03	NA	0	0	0	1443	0	2022-09-03	NA	1437	0	NA	NA	NA	NA	0	30301	3	0	0	0	0	0	0	0	0	0	0	0	0	0	0	0	0
2293	0	68	S72.000	72	1	0	#N/A	2018-09-22	2018	9	5	2018-09-27	12	2018-10-09	17	2022-09-03	NA	0	0	0	1442	0	2022-09-03	NA	1425	0	NA	NA	NA	NA	0	59969.8	3	0	0	1	1	0	0	0	0	0	1	0	0	0	0	0	0
2294	0	87	S72.101	72	1	0	#N/A	2018-09-23	2018	9	2	2018-09-25	13	2018-10-08	15	2019-09-06	0	1	1	0	348	0	2019-09-06	NA	348	1	NA	NA	NA	NA	0	32980.4	3	0	0	1	0	1	0	0	0	0	0	0	0	0	0	0	0
2295	0	84	S72.101	72	1	0	#N/A	2018-09-24	2018	9	4	2018-09-28	13	2018-10-11	17	2022-09-03	NA	0	0	0	1440	0	2022-09-03	NA	1423	0	NA	NA	NA	NA	0	46487.3	1	0	0	0	0	0	0	0	0	0	0	0	0	0	0	0	0
2296	1	92	S72.000	72	1	0	#N/A	2018-09-24	2018	9	2	2018-09-26	16	2018-10-12	18	2022-02-24	0	1	1	0	1249	0	2022-02-24	NA	1249	1	NA	NA	NA	NA	0	71136.3	3	0	0	0	0	0	0	0	0	0	0	0	0	0	0	0	0
2297	0	82	S72.000	72	1	0	#N/A	2018-09-24	2018	9	2	2018-09-26	10	2018-10-06	12	2022-09-03	NA	0	0	0	1440	0	2022-09-03	NA	1428	0	NA	NA	NA	NA	0	55362.9	3	0	0	0	0	0	0	0	0	0	0	0	0	0	0	0	0
2298	0	84	S72.101	72	1	0	#N/A	2018-09-24	2018	9	2	2018-09-26	11	2018-10-07	13	2019-08-18	1	1	2	1	328	0	2019-08-18	NA	328	1	NA	NA	NA	NA	0	37777.9	3	0	0	0	0	0	0	0	0	0	0	0	0	0	0	0	0
2301	0	60	S22.000	22	1	0	#N/A	2018-09-25	2018	9	2	2018-09-27	3	2018-09-30	5	2022-09-03	NA	0	0	0	1439	0	2022-09-03	NA	1434	0	NA	NA	NA	NA	0	37623.1	2	0	0	0	0	0	0	0	0	0	0	0	0	0	0	0	0
2302	1	51	S22.000	22	1	0	#N/A	2018-09-25	2018	9	2	2018-09-27	11	2018-10-08	13	2022-09-03	NA	0	0	0	1439	0	2022-09-03	NA	1426	0	NA	NA	NA	NA	0	103932	1	0	400	0	0	0	0	0	0	0	0	0	0	0	0	0	0
2303	1	88	S42.202	42	1	0	#N/A	2018-09-27	2018	9	1	2018-09-28	9	2018-10-07	10	2021-10-19	0	1	1	0	1118	0	2021-10-19	NA	1118	1	NA	NA	NA	NA	0	37608.6	5	0	0	0	0	0	0	0	0	0	0	0	0	0	0	0	0
2304	0	64	S72.101	72	1	0	#N/A	2018-09-30	2018	9	6	2018-10-06	14	2018-10-20	20	2022-09-03	NA	0	0	0	1434	0	2022-09-03	NA	1414	0	NA	NA	NA	NA	0	35364.1	3	0	0	0	1	0	0	0	0	0	0	0	0	0	0	0	0
2305	0	82	S72.101	72	1	0	#N/A	2018-09-30	2018	9	6	2018-10-06	12	2018-10-18	18	2022-09-03	NA	0	0	0	1434	0	2022-09-03	NA	1416	0	NA	NA	NA	NA	0	35545.8	3	0	0	1	0	0	0	0	0	0	0	0	0	0	0	0	0
2306	1	66	S32.000	32	1	0	KS_000777	2018-09-30	2018	9	5	2018-10-05	4	2018-10-09	9	2022-09-03	NA	0	0	0	1434	0	2022-09-03	NA	1425	0	NA	NA	NA	NA	0	41128.6	1	0	0	0	0	0	0	0	0	0	0	0	0	0	0	0	0
2307	0	85	S72.101	72	1	0	#N/A	2018-10-01	2018	10	4	2018-10-05	11	2018-10-16	15	2022-09-03	NA	0	0	0	1433	0	2022-09-03	NA	1418	0	NA	NA	NA	NA	0	45395.9	4	0	0	0	0	0	0	0	0	0	0	0	0	0	0	0	0
2310	0	64	S42.202	42	1	0	#N/A	2018-10-02	2018	10	5	2018-10-07	8	2018-10-15	13	2022-09-03	NA	0	0	0	1432	0	2022-09-03	NA	1419	0	NA	NA	NA	NA	0	24068.1	5	0	0	0	0	0	0	0	0	0	0	0	0	0	0	0	0
2311	0	76	S22.000	22	1	0	#N/A	2018-10-02	2018	10	6	2018-10-08	5	2018-10-13	11	2022-09-03	NA	0	0	0	1432	0	2022-09-03	NA	1421	0	NA	NA	NA	NA	0	41268.6	2	0	0	0	0	0	0	0	0	0	0	0	0	0	0	0	0
2312	0	88	S32.000	32	1	0	#N/A	2018-10-04	2018	10	1	2018-10-05	4	2018-10-09	5	2022-09-03	NA	0	0	0	1430	0	2022-09-03	NA	1425	0	NA	NA	NA	NA	0	35912.1	2	0	0	0	0	0	0	0	0	0	0	0	0	0	0	0	0
2313	1	63	S72.201	72	1	0	#N/A	2018-10-04	2018	10	8	2018-10-12	13	2018-10-25	21	2022-09-03	NA	0	0	0	1430	0	2022-09-03	NA	1409	0	NA	NA	NA	NA	0	72749.7	1	0	0	0	0	0	0	0	0	0	0	0	0	0	0	0	0
2314	0	66	S72.000	72	1	0	#N/A	2018-10-04	2018	10	2	2018-10-06	12	2018-10-18	14	2022-09-03	NA	0	0	0	1430	1	2020-03-26	47871.7	525	2	NA	NA	NA	NA	47871.7	82273.2	3	0	0	0	0	0	0	0	0	0	0	0	0	0	0	0	0
2315	0	60	S32.000	32	1	0	#N/A	2018-10-04	2018	10	2	2018-10-06	5	2018-10-11	7	2022-09-03	NA	0	0	0	1430	0	2022-09-03	NA	1423	0	NA	NA	NA	NA	0	37516.2	2	0	0	0	0	0	0	0	0	0	0	0	0	0	0	0	0
2319	1	86	S72.101	72	1	0	#N/A	2018-10-06	2018	10	2	2018-10-08	12	2018-10-20	14	2022-09-03	NA	0	0	0	1428	0	2022-09-03	NA	1414	0	NA	NA	NA	NA	0	61067.4	3	0	0	0	0	0	0	0	0	0	0	0	0	1	0	0	0
2320	0	60	S32.000	32	1	0	#N/A	2018-10-08	2018	10	2	2018-10-10	3	2018-10-13	5	2022-09-03	NA	0	0	0	1426	0	2022-09-03	NA	1421	0	NA	NA	NA	NA	0	38537.2	2	0	0	0	0	0	0	0	0	0	0	0	0	0	0	0	0
2321	0	52	S72.101	72	1	0	#N/A	2018-10-08	2018	10	3	2018-10-11	13	2018-10-24	16	2022-09-03	NA	0	0	0	1426	0	2022-09-03	NA	1410	0	NA	NA	NA	NA	0	34225.1	3	0	0	0	0	0	0	0	0	0	0	0	0	0	0	0	0
2323	0	86	S32.000	32	1	0	#N/A	2018-10-08	2018	10	2	2018-10-10	2	2018-10-12	4	2020-11-04	1	1	2	1	758	0	2020-11-04	NA	758	1	NA	NA	NA	NA	0	37250	2	0	0	0	0	0	1	0	0	0	0	0	0	0	0	0	0
2325	0	86	S72.101	72	1	0	#N/A	2018-10-08	2018	10	3	2018-10-11	8	2018-10-19	11	2022-09-03	NA	0	0	0	1426	0	2022-09-03	NA	1415	0	NA	NA	NA	NA	0	31296.5	3	0	0	0	0	0	0	0	0	0	0	0	0	0	0	0	0
2326	0	85	S22.000	22	1	0	#N/A	2018-10-09	2018	10	3	2018-10-12	2	2018-10-14	5	2022-09-03	NA	0	0	0	1425	0	2022-09-03	NA	1420	0	NA	NA	NA	NA	0	37534.4	2	0	0	0	0	0	0	0	0	0	0	0	0	0	0	0	0
2327	1	65	S22.000	22	1	0	#N/A	2018-10-09	2018	10	2	2018-10-11	7	2018-10-18	9	2022-09-03	NA	0	0	0	1425	0	2022-09-03	NA	1416	0	NA	NA	NA	NA	0	40760.7	2	0	0	0	0	0	0	0	0	0	0	0	0	0	0	0	0
2328	0	84	S72.101	72	1	0	#N/A	2018-10-10	2018	10	6	2018-10-16	13	2018-10-29	19	2019-04-18	0	1	1	0	190	1	2018-11-17	7544.83	19	2	NA	NA	NA	NA	7544.83	38238.5	3	0	0	1	0	1	0	0	0	0	0	0	0	0	0	0	0
2329	1	51	S32.000	32	1	0	#N/A	2018-10-10	2018	10	9	2018-10-19	14	2018-11-02	23	2022-09-03	NA	0	0	0	1424	0	2022-09-03	NA	1401	0	NA	NA	NA	NA	0	104843	1	0	0	0	0	0	0	0	0	0	0	0	0	0	0	0	0
2330	1	66	S32.000	32	1	0	#N/A	2018-10-10	2018	10	5	2018-10-15	10	2018-10-25	15	2022-09-03	NA	0	0	0	1424	0	2022-09-03	NA	1409	0	NA	NA	NA	NA	0	102163	1	0	0	0	0	0	0	0	0	0	0	0	0	0	0	0	0
2331	0	60	S32.000	32	1	0	#N/A	2018-10-11	2018	10	5	2018-10-16	2	2018-10-18	7	2022-09-03	NA	0	0	0	1423	0	2022-09-03	NA	1416	0	NA	NA	NA	NA	0	37549.9	2	0	0	1	1	0	0	0	0	0	0	0	0	0	0	0	0
2332	0	60	S32.000	32	1	0	KS_201766	2018-10-11	2018	10	1	2018-10-12	2	2018-10-14	3	2022-09-03	NA	0	0	0	1423	0	2022-09-03	NA	1420	0	NA	NA	NA	NA	0	38589.8	2	0	0	0	0	0	0	0	0	0	0	0	0	0	0	0	0
2334	0	62	S72.000	72	1	0	#N/A	2018-10-12	2018	10	3	2018-10-15	12	2018-10-27	15	2022-09-03	NA	0	0	0	1422	0	2022-09-03	NA	1407	0	NA	NA	NA	NA	0	86853.6	3	0	0	0	0	0	0	0	0	0	0	0	0	0	0	0	0
2337	0	86	S32.000	32	1	0	#N/A	2018-10-13	2018	10	5	2018-10-18	2	2018-10-20	7	2022-09-03	NA	0	0	0	1421	2	2020-02-29	37587.8	497	2	2022-01-06	36021.9	NA	NA	73609.8	37844.4	2	0	0	0	0	0	0	0	0	0	0	0	0	0	0	0	0
2338	1	64	S52.500	52	1	0	#N/A	2018-10-13	2018	10	4	2018-10-17	9	2018-10-26	13	2022-09-03	NA	0	0	0	1421	0	2022-09-03	NA	1408	0	NA	NA	NA	NA	0	17819.6	5	0	0	0	0	0	0	0	0	0	0	0	0	0	0	0	0
2339	0	77	S72.101	72	1	0	#N/A	2018-10-14	2018	10	2	2018-10-16	2	2018-10-18	4	2022-09-03	NA	0	0	0	1420	0	2022-09-03	NA	1416	0	NA	NA	NA	NA	0	26969.7	3	0	0	1	0	0	0	0	0	0	1	0	0	0	0	0	0
2341	1	50	S32.000	32	1	0	#N/A	2018-10-15	2018	10	3	2018-10-18	7	2018-10-25	10	2022-09-03	NA	0	0	0	1419	0	2022-09-03	NA	1409	0	NA	NA	NA	NA	0	77260.1	1	0	0	0	0	0	0	0	0	0	0	0	0	0	0	0	0
2344	1	68	S22.000	22	1	0	#N/A	2018-10-15	2018	10	4	2018-10-19	3	2018-10-22	7	2022-09-03	NA	0	0	0	1419	0	2022-09-03	NA	1412	0	NA	NA	NA	NA	0	38287.5	5	0	0	1	1	0	0	0	0	0	0	0	0	0	0	0	0
2345	1	71	S42.202	42	1	0	#N/A	2018-10-15	2018	10	2	2018-10-17	7	2018-10-24	9	2022-09-03	NA	0	0	0	1419	0	2022-09-03	NA	1410	0	NA	NA	NA	NA	0	35354.2	1	0	0	0	0	0	0	0	0	0	0	0	0	0	0	0	0
2347	1	84	S72.101	72	1	0	#N/A	2018-10-16	2018	10	2	2018-10-18	13	2018-10-31	15	2020-05-02	0	1	1	0	564	0	2020-05-02	NA	564	1	NA	NA	NA	NA	0	47243.2	3	0	200	0	0	0	0	0	0	0	0	0	0	0	0	0	0
2349	0	82	S72.101	72	1	0	KS_219788	2018-10-16	2018	10	6	2018-10-22	13	2018-11-04	19	2022-09-03	NA	0	0	0	1418	0	2022-09-03	NA	1399	0	NA	NA	NA	NA	0	43999.6	3	0	0	0	0	0	0	0	0	0	0	0	0	0	0	0	0
2350	1	63	S72.000	72	1	0	#N/A	2018-10-16	2018	10	2	2018-10-18	5	2018-10-23	7	2022-09-03	NA	0	0	0	1418	0	2022-09-03	NA	1411	0	NA	NA	NA	NA	0	18961.8	3	0	0	0	0	0	0	0	0	0	0	0	0	0	0	0	0
2351	0	67	S22.000	22	1	0	#N/A	2018-10-17	2018	10	6	2018-10-23	19	2018-11-11	25	2022-09-03	NA	0	0	0	1417	0	2022-09-03	NA	1392	0	NA	NA	NA	NA	0	44910.3	1	0	0	0	0	0	0	0	0	0	0	0	0	0	0	0	0
2352	1	60	S32.000	32	1	0	#N/A	2018-10-17	2018	10	5	2018-10-22	10	2018-11-01	15	2022-09-03	NA	0	0	0	1417	0	2022-09-03	NA	1402	0	NA	NA	NA	NA	0	62169.3	1	0	0	0	0	0	0	0	0	0	0	0	0	0	0	0	0
2353	0	85	S72.101	72	1	0	#N/A	2018-10-17	2018	10	2	2018-10-19	14	2018-11-02	16	2020-11-07	0	1	1	0	752	0	2020-11-07	NA	752	1	NA	NA	NA	NA	0	44553.5	3	0	0	0	0	0	0	0	0	0	0	0	0	0	0	0	0
2354	1	79	S72.101	72	1	0	#N/A	2018-10-17	2018	10	5	2018-10-22	14	2018-11-05	19	2022-09-03	NA	0	0	0	1417	0	2022-09-03	NA	1398	0	NA	NA	NA	NA	0	45915.9	3	0	0	1	1	0	0	0	0	0	0	1	0	0	0	0	0
2356	0	84	S22.000	22	1	0	#N/A	2018-10-18	2018	10	5	2018-10-23	2	2018-10-25	7	2022-09-03	NA	0	0	0	1416	0	2022-09-03	NA	1409	0	NA	NA	NA	NA	0	37984.7	2	0	0	0	0	0	0	0	0	0	0	0	0	0	0	0	0
2357	1	75	S42.202	42	1	0	#N/A	2018-10-18	2018	10	6	2018-10-24	18	2018-11-11	24	2022-09-03	NA	0	0	0	1416	0	2022-09-03	NA	1392	0	NA	NA	NA	NA	0	36793.2	5	0	0	0	0	0	0	0	0	0	0	0	0	0	0	0	0
2358	1	67	S72.101	72	1	0	#N/A	2018-10-18	2018	10	2	2018-10-20	14	2018-11-03	16	2022-09-03	NA	0	0	0	1416	0	2022-09-03	NA	1400	0	NA	NA	NA	NA	0	34257.4	3	0	200	0	0	0	0	0	0	0	0	0	0	0	0	0	0
2360	0	55	S72.000	72	1	0	#N/A	2018-10-18	2018	10	2	2018-10-20	10	2018-10-30	12	2022-09-03	NA	0	0	0	1416	0	2022-09-03	NA	1404	0	NA	NA	NA	NA	0	19912.7	3	0	0	0	0	0	0	0	0	0	0	0	0	0	0	0	0
2364	0	54	S52.801	52	1	0	#N/A	2018-10-20	2018	10	3	2018-10-23	6	2018-10-29	9	2022-09-03	NA	0	0	0	1414	0	2022-09-03	NA	1405	0	NA	NA	NA	NA	0	19796.8	5	0	0	0	0	0	0	0	0	0	0	0	0	0	0	0	0
2366	1	67	S72.101	72	1	0	KS_012022	2018-10-22	2018	10	2	2018-10-24	13	2018-11-06	15	2022-09-03	NA	0	0	0	1412	0	2022-09-03	NA	1397	0	NA	NA	NA	NA	0	42867.2	3	0	0	0	0	0	0	0	0	0	0	0	0	0	0	0	0
2367	0	83	S32.000	32	1	0	#N/A	2018-10-22	2018	10	4	2018-10-26	3	2018-10-29	7	2022-03-06	0	1	1	0	1231	0	2022-03-06	NA	1231	1	NA	NA	NA	NA	0	53425.2	2	0	0	1	0	0	0	0	0	0	0	0	0	0	0	0	0
2368	0	61	S22.000	22	1	0	#N/A	2018-10-23	2018	10	2	2018-10-25	4	2018-10-29	6	2022-09-03	NA	0	0	0	1411	0	2022-09-03	NA	1405	0	NA	NA	NA	NA	0	39423.5	2	0	0	0	0	0	0	0	0	0	0	0	0	0	0	0	0
2371	0	64	S32.000	32	1	0	#N/A	2018-10-24	2018	10	2	2018-10-26	2	2018-10-28	4	2022-09-03	NA	0	0	0	1410	0	2022-09-03	NA	1406	0	NA	NA	NA	NA	0	39021.4	2	0	0	0	0	0	1	0	0	0	0	0	0	0	0	0	0
2373	0	53	S32.000	32	1	0	#N/A	2018-10-25	2018	10	4	2018-10-29	12	2018-11-10	16	2022-09-03	NA	0	0	0	1409	0	2022-09-03	NA	1393	0	NA	NA	NA	NA	0	63877.8	1	0	0	0	0	0	0	0	0	0	0	0	0	0	0	0	0
2375	1	82	S72.101	72	1	0	#N/A	2018-10-27	2018	10	3	2018-10-30	9	2018-11-08	12	2018-12-27	1	1	2	1	61	0	2018-12-27	NA	61	1	NA	NA	NA	NA	0	34202	3	0	0	0	0	0	0	0	0	0	0	0	0	0	0	0	0
2376	0	68	S52.801	52	1	0	KS_010893	2018-10-28	2018	10	8	2018-11-05	3	2018-11-08	11	2022-09-03	NA	0	0	0	1406	0	2022-09-03	NA	1395	0	NA	NA	NA	NA	0	13618.1	5	0	0	0	0	0	0	0	0	0	0	0	0	0	0	0	0
2377	1	66	S72.000	72	1	0	#N/A	2018-10-28	2018	10	2	2018-10-30	11	2018-11-10	13	2022-09-03	NA	0	0	0	1406	0	2022-09-03	NA	1393	0	NA	NA	NA	NA	0	56806.7	3	0	0	0	0	0	0	0	0	0	1	0	0	0	0	0	0
2378	0	69	S32.000	32	1	0	#N/A	2018-10-28	2018	10	4	2018-11-01	11	2018-11-12	15	2020-01-19	0	1	1	0	448	0	2020-01-19	NA	448	1	NA	NA	NA	NA	0	57325.1	5	0	0	0	0	0	0	0	0	0	0	0	0	0	0	0	0
2379	0	80	S32.000	32	1	0	#N/A	2018-10-29	2018	10	3	2018-11-01	2	2018-11-03	5	2022-09-03	NA	0	0	0	1405	1	2020-01-13	7013.7	436	2	NA	NA	NA	NA	7013.7	38739.8	2	0	0	0	0	0	0	0	0	0	0	0	0	0	0	0	0
2380	0	86	S32.000	32	1	0	#N/A	2018-10-29	2018	10	7	2018-11-05	2	2018-11-07	9	2020-02-27	1	1	2	1	486	1	2019-12-30	43510.2	418	2	NA	NA	NA	NA	43510.2	39697.7	2	0	0	0	0	1	0	0	0	0	0	0	0	0	0	0	0
2381	0	68	S32.000	32	1	0	#N/A	2018-10-30	2018	10	7	2018-11-06	3	2018-11-09	10	2022-09-03	NA	0	0	0	1404	0	2022-09-03	NA	1394	0	NA	NA	NA	NA	0	40179.2	2	0	0	0	0	0	0	0	0	0	0	0	0	0	0	0	0
2382	0	52	S52.801	52	1	0	#N/A	2018-11-01	2018	11	2	2018-11-03	10	2018-11-13	12	2022-09-03	NA	0	0	0	1402	0	2022-09-03	NA	1390	0	NA	NA	NA	NA	0	26329.2	5	0	0	0	0	0	0	0	0	0	0	0	0	0	0	0	0
2383	1	65	S22.000	22	1	0	#N/A	2018-11-01	2018	11	5	2018-11-06	2	2018-11-08	7	2022-09-03	NA	0	0	0	1402	0	2022-09-03	NA	1395	0	NA	NA	NA	NA	0	40890.1	2	0	0	0	0	0	0	0	0	0	0	0	0	0	0	0	0
2384	0	85	S32.000	32	1	0	#N/A	2018-11-04	2018	11	2	2018-11-06	2	2018-11-08	4	2021-12-03	1	1	2	1	1125	0	2021-12-03	NA	1125	1	NA	NA	NA	NA	0	39057.4	2	0	0	0	0	0	0	0	0	0	0	0	0	0	0	0	0
2387	0	62	S32.000	32	1	0	#N/A	2018-11-05	2018	11	3	2018-11-08	2	2018-11-10	5	2022-09-03	NA	0	0	0	1398	0	2022-09-03	NA	1393	0	NA	NA	NA	NA	0	38495.2	2	0	0	0	0	0	0	0	0	0	0	0	0	0	0	0	0
2388	0	72	S72.000	72	1	0	KS_023673	2018-11-05	2018	11	2	2018-11-07	11	2018-11-18	13	2022-09-03	NA	0	0	0	1398	0	2022-09-03	NA	1385	0	NA	NA	NA	NA	0	59666.6	3	0	0	1	0	0	0	0	0	0	1	0	0	0	0	0	0
2389	0	55	S72.101	72	1	0	#N/A	2018-11-06	2018	11	1	2018-11-07	16	2018-11-23	17	2019-03-10	0	1	1	0	124	0	2019-03-10	NA	124	1	NA	NA	NA	NA	0	93248.9	3	0	2100	0	0	0	0	0	1	0	0	0	0	0	0	0	0
2390	0	63	S72.000	72	1	0	#N/A	2018-11-06	2018	11	2	2018-11-08	14	2018-11-22	16	2022-09-03	NA	0	0	0	1397	0	2022-09-03	NA	1381	0	NA	NA	NA	NA	0	79390.6	3	0	0	0	0	0	0	0	0	0	0	0	0	0	0	0	0
2391	1	72	S72.101	72	1	0	#N/A	2018-11-06	2018	11	2	2018-11-08	14	2018-11-22	16	2022-09-03	NA	0	0	0	1397	0	2022-09-03	NA	1381	0	NA	NA	NA	NA	0	36996.1	3	0	0	0	0	0	0	0	0	0	0	0	0	0	0	0	0
2392	0	58	S22.000	22	1	0	#N/A	2018-11-07	2018	11	5	2018-11-12	19	2018-12-01	24	2022-09-03	NA	0	0	0	1396	0	2022-09-03	NA	1372	0	NA	NA	NA	NA	0	97621.4	1	0	0	0	0	0	0	0	0	0	0	0	0	0	0	0	0
2393	0	73	S72.101	72	1	0	#N/A	2018-11-08	2018	11	4	2018-11-12	15	2018-11-27	19	2022-09-03	NA	0	0	0	1395	1	2020-01-17	30075.6	416	2	NA	NA	NA	NA	30075.6	31319.3	1	0	0	0	0	0	0	0	0	0	0	0	0	0	0	0	0
2394	0	71	S72.000	72	1	0	#N/A	2018-11-08	2018	11	5	2018-11-13	12	2018-11-25	17	2022-09-03	NA	0	0	0	1395	0	2022-09-03	NA	1378	0	NA	NA	NA	NA	0	80043	3	0	0	0	0	0	0	0	0	0	0	0	0	0	0	0	0
2395	0	77	S72.101	72	1	0	#N/A	2018-11-09	2018	11	3	2018-11-12	10	2018-11-22	13	2022-09-03	NA	0	0	0	1394	0	2022-09-03	NA	1381	0	NA	NA	NA	NA	0	32281.4	3	0	0	0	0	0	0	0	0	0	0	0	0	0	0	0	0
2397	0	80	S22.000	22	1	0	#N/A	2018-11-10	2018	11	4	2018-11-14	2	2018-11-16	6	2022-09-03	NA	0	0	0	1393	0	2022-09-03	NA	1387	0	NA	NA	NA	NA	0	48523.6	2	0	0	0	0	0	0	0	0	0	0	0	0	0	0	0	0
2398	0	57	S22.000	22	1	0	#N/A	2018-11-10	2018	11	3	2018-11-13	3	2018-11-16	6	2022-09-03	NA	0	0	0	1393	0	2022-09-03	NA	1387	0	NA	NA	NA	NA	0	41192.9	2	0	0	0	0	0	0	0	0	0	0	0	0	0	0	0	0
2400	0	83	S72.101	72	1	0	#N/A	2018-11-10	2018	11	4	2018-11-14	11	2018-11-25	15	2022-09-03	NA	0	0	0	1393	0	2022-09-03	NA	1378	0	NA	NA	NA	NA	0	29501.5	3	0	0	0	0	0	0	0	0	0	0	0	0	0	0	0	0
2401	0	85	S72.000	72	1	0	#N/A	2018-11-11	2018	11	6	2018-11-17	14	2018-12-01	20	2022-09-03	NA	0	0	0	1392	0	2022-09-03	NA	1372	0	NA	NA	NA	NA	0	63762.1	3	0	0	0	0	0	0	0	0	0	0	0	0	0	0	0	0
2402	0	91	S72.000	72	1	0	#N/A	2018-11-11	2018	11	2	2018-11-13	12	2018-11-25	14	2022-03-08	0	1	1	0	1213	0	2022-03-08	NA	1213	1	NA	NA	NA	NA	0	58563.9	3	0	0	0	0	0	0	0	0	0	0	0	0	0	0	0	0
2403	0	80	S42.202	42	1	0	#N/A	2018-11-12	2018	11	3	2018-11-15	6	2018-11-21	9	2022-09-03	NA	0	0	0	1391	0	2022-09-03	NA	1382	0	NA	NA	NA	NA	0	29694.2	5	0	0	0	0	0	0	0	0	0	0	0	0	0	0	0	0
2404	0	62	S72.000	72	1	0	#N/A	2018-11-12	2018	11	4	2018-11-16	12	2018-11-28	16	2022-09-03	NA	0	0	0	1391	0	2022-09-03	NA	1375	0	NA	NA	NA	NA	0	86690.4	3	0	0	0	0	0	0	0	0	0	0	0	0	0	0	0	0
2406	0	69	S22.000	22	1	0	KS_210603	2018-11-13	2018	11	3	2018-11-16	12	2018-11-28	15	2022-09-03	NA	0	0	0	1390	0	2022-09-03	NA	1375	0	NA	NA	NA	NA	0	108012	1	0	0	0	0	0	0	0	0	0	0	0	0	0	0	0	0
2407	0	76	S72.101	72	1	0	#N/A	2018-11-14	2018	11	6	2018-11-20	7	2018-11-27	13	2022-09-03	NA	0	0	0	1389	0	2022-09-03	NA	1376	0	NA	NA	NA	NA	0	38940.3	3	0	0	0	0	0	0	0	0	0	1	0	0	0	0	0	0
2408	1	52	S52.801	52	1	0	#N/A	2018-11-15	2018	11	4	2018-11-19	9	2018-11-28	13	2022-09-03	NA	0	0	0	1388	0	2022-09-03	NA	1375	0	NA	NA	NA	NA	0	22406.1	5	0	0	0	0	0	0	0	0	0	0	0	0	0	0	0	0
2409	0	68	S32.000	32	1	0	#N/A	2018-11-15	2018	11	1	2018-11-16	1	2018-11-17	2	2022-09-03	NA	0	0	0	1388	0	2022-09-03	NA	1386	0	NA	NA	NA	NA	0	29499.1	2	0	0	0	0	0	0	0	0	0	0	0	0	0	0	0	0
2411	0	62	S32.000	32	1	0	#N/A	2018-11-16	2018	11	1	2018-11-17	3	2018-11-20	4	2022-09-03	NA	0	0	0	1387	0	2022-09-03	NA	1383	0	NA	NA	NA	NA	0	34568.4	2	0	0	0	0	0	0	0	0	0	0	0	0	0	0	0	0
2413	0	86	S72.000	72	1	0	#N/A	2018-11-16	2018	11	3	2018-11-19	11	2018-11-30	14	2022-09-03	NA	0	0	0	1387	0	2022-09-03	NA	1373	0	NA	NA	NA	NA	0	59656.6	3	0	0	0	0	0	0	0	0	0	0	0	0	0	0	0	0
2414	1	58	S32.000	32	1	0	#N/A	2018-11-16	2018	11	3	2018-11-19	29	2018-12-18	32	2022-09-03	NA	0	0	0	1387	0	2022-09-03	NA	1355	0	NA	NA	NA	NA	0	77808.1	1	0	0	0	0	0	0	0	0	0	0	0	0	0	0	0	0
2416	0	64	S72.101	72	1	0	#N/A	2018-11-17	2018	11	3	2018-11-20	8	2018-11-28	11	2022-09-03	NA	0	0	0	1386	1	2020-08-15	35951	626	2	NA	NA	NA	NA	35951	34695.8	3	0	200	0	0	0	0	0	0	0	0	0	0	0	0	0	0
2417	1	50	S32.000	32	1	0	#N/A	2018-11-17	2018	11	4	2018-11-21	4	2018-11-25	8	2022-09-03	NA	0	0	0	1386	0	2022-09-03	NA	1378	0	NA	NA	NA	NA	0	52668.8	1	0	0	0	0	0	0	0	0	0	0	0	0	0	0	0	0
2418	1	72	S72.000	72	1	0	#N/A	2018-11-18	2018	11	3	2018-11-21	8	2018-11-29	11	2022-09-03	NA	0	0	0	1385	0	2022-09-03	NA	1374	0	NA	NA	NA	NA	0	56214.4	3	0	0	1	0	0	0	0	0	0	0	0	0	0	0	0	0
2419	0	70	S32.000	32	1	0	KS_209813	2018-11-18	2018	11	3	2018-11-21	2	2018-11-23	5	2022-09-03	NA	0	0	0	1385	0	2022-09-03	NA	1380	0	NA	NA	NA	NA	0	39818.6	2	0	0	0	0	0	0	0	0	0	0	0	0	0	0	0	0
2420	0	53	S72.000	72	1	0	#N/A	2018-11-19	2018	11	2	2018-11-21	9	2018-11-30	11	2022-09-03	NA	0	0	0	1384	0	2022-09-03	NA	1373	0	NA	NA	NA	NA	0	26393.6	1	0	0	0	0	0	0	0	0	0	0	0	0	0	0	0	0
2421	0	51	S52.500	52	1	0	#N/A	2018-11-19	2018	11	3	2018-11-22	8	2018-11-30	11	2022-09-03	NA	0	0	0	1384	0	2022-09-03	NA	1373	0	NA	NA	NA	NA	0	20178.2	3	0	0	0	0	0	0	0	0	0	0	0	0	0	0	0	0
2422	0	64	S32.000	32	1	0	#N/A	2018-11-20	2018	11	2	2018-11-22	5	2018-11-27	7	2022-09-03	NA	0	0	0	1383	0	2022-09-03	NA	1376	0	NA	NA	NA	NA	0	46667.3	2	0	0	0	0	0	0	0	0	0	0	0	0	0	0	0	0
2423	0	54	S32.000	32	1	0	#N/A	2018-11-20	2018	11	3	2018-11-23	16	2018-12-09	19	2022-09-03	NA	0	0	0	1383	0	2022-09-03	NA	1364	0	NA	NA	NA	NA	0	38801.3	1	0	0	0	0	0	0	0	0	0	0	0	0	0	0	0	0
2424	0	55	S52.801	52	1	0	#N/A	2018-11-21	2018	11	5	2018-11-26	4	2018-11-30	9	2022-09-03	NA	0	0	0	1382	0	2022-09-03	NA	1373	0	NA	NA	NA	NA	0	38601.6	5	0	0	0	0	0	0	0	0	0	0	0	0	0	0	0	0
2425	0	60	S22.000	22	1	0	#N/A	2018-11-21	2018	11	5	2018-11-26	2	2018-11-28	7	2022-09-03	NA	0	0	0	1382	0	2022-09-03	NA	1375	0	NA	NA	NA	NA	0	39388.7	2	0	0	0	0	0	0	0	0	0	0	0	0	0	0	0	0
2426	1	63	S32.000	32	1	0	#N/A	2018-11-22	2018	11	4	2018-11-26	2	2018-11-28	6	2022-09-03	NA	0	0	0	1381	0	2022-09-03	NA	1375	0	NA	NA	NA	NA	0	39172.6	2	0	0	0	0	0	0	0	0	0	0	0	0	0	0	0	0
2427	0	65	S42.202	42	1	0	KS_200068	2018-11-22	2018	11	5	2018-11-27	10	2018-12-07	15	2022-09-03	NA	0	0	0	1381	0	2022-09-03	NA	1366	0	NA	NA	NA	NA	0	32701.6	5	0	0	1	1	0	0	0	0	0	0	0	0	0	0	0	0
2428	0	61	S32.000	32	1	0	#N/A	2018-11-23	2018	11	4	2018-11-27	3	2018-11-30	7	2022-09-03	NA	0	0	0	1380	0	2022-09-03	NA	1373	0	NA	NA	NA	NA	0	37800.3	2	0	0	0	0	0	0	0	0	0	0	0	0	0	0	0	0
2429	0	74	S22.000	22	1	0	#N/A	2018-11-24	2018	11	3	2018-11-27	3	2018-11-30	6	2022-09-03	NA	0	0	0	1379	0	2022-09-03	NA	1373	0	NA	NA	NA	NA	0	39065.9	2	0	0	0	0	0	0	0	0	0	0	0	0	0	0	0	0
2430	0	80	S32.000	32	1	0	#N/A	2018-11-24	2018	11	3	2018-11-27	3	2018-11-30	6	2022-09-03	NA	0	0	0	1379	0	2022-09-03	NA	1373	0	NA	NA	NA	NA	0	38116.6	2	0	0	0	0	0	0	0	0	0	0	0	0	0	0	0	0
2432	0	71	S72.101	72	1	0	#N/A	2018-11-25	2018	11	3	2018-11-28	11	2018-12-09	14	2022-09-03	NA	0	0	0	1378	0	2022-09-03	NA	1364	0	NA	NA	NA	NA	0	36065	3	0	0	0	1	0	0	0	0	0	0	0	0	0	0	0	0
2433	1	88	S72.000	72	1	0	#N/A	2018-11-25	2018	11	4	2018-11-29	13	2018-12-12	17	2022-07-22	0	1	1	0	1335	1	2022-03-02	4812.7	1176	2	NA	NA	NA	NA	4812.7	64300.9	3	0	0	0	0	0	0	0	0	0	0	0	0	0	0	0	0
2434	0	61	S22.000	22	1	0	#N/A	2018-11-25	2018	11	4	2018-11-29	4	2018-12-03	8	2022-09-03	NA	0	0	0	1378	0	2022-09-03	NA	1370	0	NA	NA	NA	NA	0	39598.1	1	0	0	0	0	0	0	0	0	0	0	0	0	0	0	0	0
2435	1	73	S72.000	72	1	0	#N/A	2018-11-25	2018	11	2	2018-11-27	6	2018-12-03	8	2022-09-03	NA	0	0	0	1378	0	2022-09-03	NA	1370	0	NA	NA	NA	NA	0	27340.4	3	0	0	0	0	0	0	0	0	0	0	0	0	0	0	0	0
2436	1	52	S22.000	22	1	0	#N/A	2018-11-26	2018	11	5	2018-12-01	14	2018-12-15	19	2022-09-03	NA	0	0	0	1377	0	2022-09-03	NA	1358	0	NA	NA	NA	NA	0	61759	1	0	0	1	0	0	0	0	0	0	0	0	0	0	0	0	0
2437	0	85	S32.000	32	1	0	#N/A	2018-11-26	2018	11	3	2018-11-29	2	2018-12-01	5	2022-09-03	NA	0	0	0	1377	0	2022-09-03	NA	1372	0	NA	NA	NA	NA	0	41993.3	1	0	0	0	0	0	0	0	0	0	0	0	0	0	0	0	0
2438	0	69	S72.000	72	1	0	#N/A	2018-11-26	2018	11	2	2018-11-28	11	2018-12-09	13	2022-09-03	NA	0	0	0	1377	0	2022-09-03	NA	1364	0	NA	NA	NA	NA	0	68752.6	1	0	0	0	0	0	0	0	0	0	0	0	0	0	0	0	0
2439	1	82	S72.000	72	1	0	#N/A	2018-11-26	2018	11	2	2018-11-28	14	2018-12-12	16	2022-09-03	NA	0	0	0	1377	0	2022-09-03	NA	1361	0	NA	NA	NA	NA	0	69644	3	0	0	0	0	0	0	0	0	0	0	0	0	0	0	0	0
2440	1	67	S72.000	72	1	0	KS_205817	2018-11-27	2018	11	3	2018-11-30	7	2018-12-07	10	2022-09-03	NA	0	0	0	1376	0	2022-09-03	NA	1366	0	NA	NA	NA	NA	0	15442.6	3	0	0	0	0	0	0	0	0	0	0	0	0	0	0	0	0
2441	0	68	S32.000	32	1	0	#N/A	2018-11-28	2018	11	3	2018-12-01	7	2018-12-08	10	2022-09-03	NA	0	0	0	1375	0	2022-09-03	NA	1365	0	NA	NA	NA	NA	0	57997.8	1	0	0	0	0	0	0	0	0	0	0	0	0	0	0	0	0
2442	1	94	S72.101	72	1	0	#N/A	2018-11-29	2018	11	2	2018-12-01	19	2018-12-20	21	2019-02-06	1	1	2	1	69	0	2019-02-06	NA	69	1	NA	NA	NA	NA	0	52109.7	3	0	1200	1	0	1	0	1	0	0	0	0	0	0	1	0	0
2443	1	73	S72.101	72	1	0	#N/A	2018-11-29	2018	11	2	2018-12-01	8	2018-12-09	10	2022-09-03	NA	0	0	0	1374	0	2022-09-03	NA	1364	0	NA	NA	NA	NA	0	30805	3	0	0	0	0	0	0	0	0	0	0	0	0	0	0	0	0
2445	0	58	S32.000	32	1	0	#N/A	2018-11-29	2018	11	5	2018-12-04	2	2018-12-06	7	2022-09-03	NA	0	0	0	1374	0	2022-09-03	NA	1367	0	NA	NA	NA	NA	0	55678.9	2	0	0	0	0	0	0	0	0	0	0	0	0	0	0	0	0
2446	1	85	S72.101	72	1	0	#N/A	2018-11-29	2018	11	2	2018-12-01	8	2018-12-09	10	2020-01-26	1	1	2	1	423	0	2020-01-26	NA	423	1	NA	NA	NA	NA	0	29003.1	5	0	0	1	0	0	0	0	0	0	0	0	0	0	0	0	0
2447	1	66	S72.101	72	1	0	#N/A	2018-11-30	2018	11	3	2018-12-03	10	2018-12-13	13	2022-09-03	NA	0	0	0	1373	0	2022-09-03	NA	1360	0	NA	NA	NA	NA	0	32071.4	3	0	0	0	0	0	0	0	0	0	0	0	0	0	0	0	0
2449	0	68	S22.000	22	1	0	#N/A	2018-11-30	2018	11	5	2018-12-05	2	2018-12-07	7	2022-09-03	NA	0	0	0	1373	0	2022-09-03	NA	1366	0	NA	NA	NA	NA	0	30123.8	2	0	0	0	0	0	0	0	0	0	0	0	0	0	0	0	0
2450	0	55	S22.000	22	1	0	#N/A	2018-11-30	2018	11	5	2018-12-05	2	2018-12-07	7	2022-09-03	NA	0	0	0	1373	0	2022-09-03	NA	1366	0	NA	NA	NA	NA	0	40945.5	2	0	0	0	0	0	0	0	0	0	0	0	0	0	0	0	0
2451	0	70	S72.000	72	1	0	KS_024214	2018-12-01	2018	12	4	2018-12-05	10	2018-12-15	14	2022-09-03	NA	0	0	0	1372	0	2022-09-03	NA	1358	0	NA	NA	NA	NA	0	114888	1	0	0	1	0	0	0	0	0	0	0	0	0	0	0	0	0
2452	0	83	S52.801	52	1	0	KS_005153	2018-12-02	2018	12	5	2018-12-07	5	2018-12-12	10	2022-09-03	NA	0	0	0	1371	0	2022-09-03	NA	1361	0	NA	NA	NA	NA	0	15835	5	0	0	0	0	0	0	0	0	0	0	0	0	0	0	0	0
2453	0	73	S32.000	32	1	0	#N/A	2018-12-03	2018	12	2	2018-12-05	7	2018-12-12	9	2022-09-03	NA	0	0	0	1370	0	2022-09-03	NA	1361	0	NA	NA	NA	NA	0	56762	1	0	0	0	0	0	0	0	0	0	0	0	0	0	0	0	0
2454	0	50	S72.101	72	1	0	#N/A	2018-12-03	2018	12	1	2018-12-04	12	2018-12-16	13	2022-09-03	NA	0	0	0	1370	0	2022-09-03	NA	1357	0	NA	NA	NA	NA	0	29074.1	3	0	0	0	0	0	0	0	0	0	0	0	0	0	0	0	0
2455	0	60	S52.500	52	1	0	#N/A	2018-12-03	2018	12	3	2018-12-06	5	2018-12-11	8	2022-09-03	NA	0	0	0	1370	1	2019-10-26	68891	319	2	NA	NA	NA	NA	68891	27121.5	5	0	0	0	0	0	0	0	0	0	0	0	0	0	0	0	0
2456	1	81	S42.202	42	1	0	#N/A	2018-12-03	2018	12	3	2018-12-06	5	2018-12-11	8	2021-02-12	0	1	1	0	802	0	2021-02-12	NA	802	1	NA	NA	NA	NA	0	34656.7	5	0	0	0	0	0	1	0	0	0	0	0	0	0	0	0	0
2460	1	62	S72.101	72	1	0	#N/A	2018-12-05	2018	12	2	2018-12-07	7	2018-12-14	9	2022-09-03	NA	0	0	0	1368	0	2022-09-03	NA	1359	0	NA	NA	NA	NA	0	28549.3	3	0	0	0	0	0	0	0	0	0	0	0	0	0	0	0	0
2461	0	53	S22.000	22	1	0	#N/A	2018-12-06	2018	12	4	2018-12-10	1	2018-12-11	5	2022-09-03	NA	0	0	0	1367	0	2022-09-03	NA	1362	0	NA	NA	NA	NA	0	41080.8	2	0	0	0	0	0	0	0	0	0	0	0	0	0	0	0	0
2462	0	67	S22.000	22	1	0	#N/A	2018-12-07	2018	12	6	2018-12-13	2	2018-12-15	8	2022-09-03	NA	0	0	0	1366	0	2022-09-03	NA	1358	0	NA	NA	NA	NA	0	37307.5	2	0	0	0	0	0	0	0	0	0	0	0	0	0	0	0	0
2463	0	78	S72.101	72	1	0	#N/A	2018-12-07	2018	12	4	2018-12-11	6	2018-12-17	10	2022-09-03	NA	0	0	0	1366	1	2020-08-28	32313.8	620	2	NA	NA	NA	NA	32313.8	30131.6	3	0	0	1	0	0	0	0	0	0	0	0	0	0	0	0	0
2464	0	64	S32.000	32	1	0	#N/A	2018-12-08	2018	12	4	2018-12-12	9	2018-12-21	13	2022-09-03	NA	0	0	0	1365	1	2020-02-24	34984.6	430	2	NA	NA	NA	NA	34984.6	60266.8	1	0	0	0	0	0	0	0	0	0	0	0	0	0	0	0	0
2466	0	69	S42.202	42	1	0	KS_009148	2018-12-09	2018	12	2	2018-12-11	4	2018-12-15	6	2022-09-03	NA	0	0	0	1364	0	2022-09-03	NA	1358	0	NA	NA	NA	NA	0	30185	5	0	0	0	0	0	0	0	0	0	0	0	0	0	0	0	0
2467	0	94	S22.000	22	1	0	#N/A	2018-12-09	2018	12	2	2018-12-11	3	2018-12-14	5	2022-04-25	1	1	2	1	1233	0	2022-04-25	NA	1233	1	NA	NA	NA	NA	0	42476.8	2	0	0	0	0	0	0	0	0	0	0	0	0	0	0	0	0
2468	0	63	S32.000	32	1	0	#N/A	2018-12-09	2018	12	3	2018-12-12	1	2018-12-13	4	2022-09-03	NA	0	0	0	1364	0	2022-09-03	NA	1360	0	NA	NA	NA	NA	0	39266.7	2	0	0	0	0	0	0	0	0	0	0	0	0	0	0	0	0
2469	0	65	S32.000	32	1	0	#N/A	2018-12-09	2018	12	2	2018-12-11	3	2018-12-14	5	2022-09-03	NA	0	0	0	1364	0	2022-09-03	NA	1359	0	NA	NA	NA	NA	0	38226.7	2	0	0	0	0	0	0	0	0	0	0	0	0	0	0	0	0
2470	1	83	S72.000	72	1	0	#N/A	2018-12-09	2018	12	2	2018-12-11	10	2018-12-21	12	2022-09-03	NA	0	0	0	1364	0	2022-09-03	NA	1352	0	NA	NA	NA	NA	0	59041.3	3	0	0	0	0	0	0	0	0	0	0	0	0	0	0	0	0
2471	1	72	S72.101	72	1	0	#N/A	2018-12-09	2018	12	3	2018-12-12	17	2018-12-29	20	2022-09-03	NA	0	0	0	1364	0	2022-09-03	NA	1344	0	NA	NA	NA	NA	0	45631.4	3	0	0	0	0	0	0	0	0	0	0	0	0	0	0	0	0
2474	1	83	S22.000	22	1	0	#N/A	2018-12-10	2018	12	4	2018-12-14	4	2018-12-18	8	2022-09-03	NA	0	0	0	1363	0	2022-09-03	NA	1355	0	NA	NA	NA	NA	0	41304.3	2	0	0	0	0	0	0	0	0	0	0	0	0	0	0	0	0
2475	0	56	S72.900	72	1	0	#N/A	2018-12-11	2018	12	4	2018-12-15	9	2018-12-24	13	2022-09-03	NA	0	0	0	1362	0	2022-09-03	NA	1349	0	NA	NA	NA	NA	0	36626.4	3	0	0	0	0	0	0	0	0	0	0	0	0	0	0	0	0
2477	0	52	S72.000	72	1	0	#N/A	2018-12-12	2018	12	3	2018-12-15	15	2018-12-30	18	2022-09-03	NA	0	0	0	1361	0	2022-09-03	NA	1343	0	NA	NA	NA	NA	0	76673.1	3	0	0	0	0	0	0	0	0	0	0	0	0	0	0	0	0
2478	0	67	S32.000	32	1	0	#N/A	2018-12-13	2018	12	5	2018-12-18	2	2018-12-20	7	2022-09-03	NA	0	0	0	1360	0	2022-09-03	NA	1353	0	NA	NA	NA	NA	0	39183.8	2	0	0	0	0	0	0	0	0	0	0	0	0	0	0	0	0
2479	0	54	S32.000	32	1	0	#N/A	2018-12-14	2018	12	1	2018-12-15	3	2018-12-18	4	2022-09-03	NA	0	0	0	1359	0	2022-09-03	NA	1355	0	NA	NA	NA	NA	0	28637.7	2	0	0	0	0	0	0	0	0	0	0	0	0	0	0	0	0
2480	0	78	S32.000	32	1	0	#N/A	2018-12-14	2018	12	4	2018-12-18	3	2018-12-21	7	2022-09-03	NA	0	0	0	1359	0	2022-09-03	NA	1352	0	NA	NA	NA	NA	0	39815.5	2	0	0	0	0	0	0	0	0	0	0	0	0	0	0	0	0
2481	0	60	S52.500	52	1	0	#N/A	2018-12-15	2018	12	3	2018-12-18	3	2018-12-21	6	2022-09-03	NA	0	0	0	1358	0	2022-09-03	NA	1352	0	NA	NA	NA	NA	0	20918	5	0	0	0	0	0	0	0	0	0	0	0	0	0	0	0	0
2482	1	70	S22.000	22	1	0	#N/A	2018-12-15	2018	12	4	2018-12-19	9	2018-12-28	13	2019-05-25	1	1	2	1	161	0	2019-05-25	NA	161	1	NA	NA	NA	NA	0	49442.9	2	0	0	1	0	0	0	0	0	0	0	0	0	0	0	0	0
2483	0	54	S32.000	32	1	0	#N/A	2018-12-15	2018	12	5	2018-12-20	3	2018-12-23	8	2022-09-03	NA	0	0	0	1358	0	2022-09-03	NA	1350	0	NA	NA	NA	NA	0	41018.4	1	0	0	0	0	0	0	0	0	0	0	0	0	0	0	0	0
2484	0	55	S52.801	52	1	0	#N/A	2018-12-15	2018	12	3	2018-12-18	5	2018-12-23	8	2022-09-03	NA	0	0	0	1358	0	2022-09-03	NA	1350	0	NA	NA	NA	NA	0	22971.8	5	0	0	0	0	0	0	0	0	0	0	0	0	0	0	0	0
2485	0	53	S72.000	72	1	0	#N/A	2018-12-15	2018	12	4	2018-12-19	8	2018-12-27	12	2022-09-03	NA	0	0	0	1358	0	2022-09-03	NA	1346	0	NA	NA	NA	NA	0	17586.1	1	0	0	0	0	0	0	0	0	0	0	0	0	0	0	0	0
2487	0	71	S22.000	22	1	0	KS_021798	2018-12-16	2018	12	2	2018-12-18	3	2018-12-21	5	2022-09-03	NA	0	0	0	1357	0	2022-09-03	NA	1352	0	NA	NA	NA	NA	0	41584.9	2	0	0	1	0	0	0	0	0	0	0	0	0	0	0	0	0
2488	0	64	S22.000	22	1	0	#N/A	2018-12-16	2018	12	2	2018-12-18	4	2018-12-22	6	2022-09-03	NA	0	0	0	1357	0	2022-09-03	NA	1351	0	NA	NA	NA	NA	0	41424.5	2	0	0	0	0	0	0	0	0	0	0	0	0	0	0	0	0
2489	0	59	S52.500	52	1	0	#N/A	2018-12-16	2018	12	5	2018-12-21	5	2018-12-26	10	2022-09-03	NA	0	0	0	1357	0	2022-09-03	NA	1347	0	NA	NA	NA	NA	0	21072.4	5	0	0	0	0	0	0	0	0	0	0	0	0	0	0	0	0
2490	0	52	S72.000	72	1	0	#N/A	2018-12-17	2018	12	2	2018-12-19	7	2018-12-26	9	2022-09-03	NA	0	0	0	1356	0	2022-09-03	NA	1347	0	NA	NA	NA	NA	0	22718.5	3	0	0	0	0	0	0	0	0	0	0	0	0	0	0	0	0
2491	0	71	S22.000	22	1	0	KS_004422	2018-12-17	2018	12	2	2018-12-19	2	2018-12-21	4	2022-09-03	NA	0	0	0	1356	0	2022-09-03	NA	1352	0	NA	NA	NA	NA	0	28704.6	2	0	0	0	0	0	0	0	0	0	0	0	0	0	0	0	0
2492	1	85	S72.101	72	1	0	#N/A	2018-12-18	2018	12	2	2018-12-20	7	2018-12-27	9	2021-01-19	0	1	1	0	763	0	2021-01-19	NA	763	1	NA	NA	NA	NA	0	30005.2	3	0	500	0	0	0	1	0	0	0	0	0	0	0	0	0	0
2493	1	77	S72.101	72	1	0	#N/A	2018-12-18	2018	12	2	2018-12-20	17	2019-01-06	19	2022-09-03	NA	0	0	0	1355	0	2022-09-03	NA	1336	0	NA	NA	NA	NA	0	40727.3	5	0	0	0	0	0	0	0	0	0	0	0	0	0	0	0	0
2494	0	73	S72.000	72	1	0	#N/A	2018-12-19	2018	12	9	2018-12-28	10	2019-01-07	19	2022-09-03	NA	0	0	0	1354	0	2022-09-03	NA	1335	0	NA	NA	NA	NA	0	78789.5	1	0	0	0	0	0	0	1	0	0	0	0	0	0	1	0	0
2497	0	67	S22.000	22	1	0	#N/A	2018-12-20	2018	12	1	2018-12-21	1	2018-12-22	2	2022-09-03	NA	0	0	0	1353	1	2020-12-29	38020.3	738	2	NA	NA	NA	NA	38020.3	27897	2	0	0	0	0	0	0	0	0	0	0	0	0	0	0	0	0
2499	1	71	S32.000	32	1	0	#N/A	2018-12-20	2018	12	8	2018-12-28	3	2018-12-31	11	2022-09-03	NA	0	0	0	1353	2	2021-01-04	49544.9	735	2	2021-02-19	36913.4	NA	NA	86458.4	41534.8	2	0	0	0	0	0	0	0	0	0	0	0	0	0	0	0	0
2500	0	58	S32.000	32	1	0	#N/A	2018-12-21	2018	12	4	2018-12-25	7	2019-01-01	11	2022-09-03	NA	0	0	0	1352	0	2022-09-03	NA	1341	0	NA	NA	NA	NA	0	60495.9	1	0	0	1	0	0	0	0	0	0	0	0	0	0	0	0	0
2503	1	69	S72.101	72	1	0	#N/A	2018-12-21	2018	12	4	2018-12-25	14	2019-01-08	18	2022-09-03	NA	0	0	0	1352	0	2022-09-03	NA	1334	0	NA	NA	NA	NA	0	35694.8	3	0	800	0	0	0	0	0	0	0	0	0	0	0	0	0	0
2504	0	55	S32.000	32	1	0	#N/A	2018-12-22	2018	12	3	2018-12-25	14	2019-01-08	17	2022-09-03	NA	0	0	0	1351	0	2022-09-03	NA	1334	0	NA	NA	NA	NA	0	39758.4	1	0	0	0	0	0	0	0	0	0	0	0	0	0	0	0	0
2505	0	56	S72.900	72	1	0	#N/A	2018-12-22	2018	12	8	2018-12-30	32	2019-01-31	40	2022-09-03	NA	0	0	0	1351	0	2022-09-03	NA	1311	0	NA	NA	NA	NA	0	86805.1	1	0	400	0	0	0	0	1	0	0	0	0	0	0	0	0	0
2507	0	65	S72.101	72	1	0	#N/A	2018-12-25	2018	12	2	2018-12-27	8	2019-01-04	10	2022-09-03	NA	0	0	0	1348	0	2022-09-03	NA	1338	0	NA	NA	NA	NA	0	34083.6	3	0	0	0	0	0	0	0	0	0	0	0	0	0	0	0	0
2509	0	74	S72.000	72	1	0	#N/A	2018-12-26	2018	12	2	2018-12-28	13	2019-01-10	15	2020-02-23	0	1	1	0	424	0	2020-02-23	NA	424	1	NA	NA	NA	NA	0	90533.9	3	0	200	0	0	0	0	0	0	0	0	0	0	0	0	0	0
2510	0	83	S42.202	42	1	0	#N/A	2018-12-27	2018	12	2	2018-12-29	4	2019-01-02	6	2022-09-03	NA	0	0	0	1346	0	2022-09-03	NA	1340	0	NA	NA	NA	NA	0	25230.5	5	0	200	0	0	0	1	0	0	0	0	0	0	0	0	0	0
2512	1	62	S32.000	32	1	0	#N/A	2018-12-28	2018	12	2	2018-12-30	14	2019-01-13	16	2022-09-03	NA	0	0	0	1345	0	2022-09-03	NA	1329	0	NA	NA	NA	NA	0	47698.5	1	0	0	0	0	0	0	0	0	0	0	0	0	0	0	0	0
2513	1	79	S32.000	32	1	0	#N/A	2018-12-29	2018	12	1	2018-12-30	7	2019-01-06	8	2022-09-03	NA	0	0	0	1344	0	2022-09-03	NA	1336	0	NA	NA	NA	NA	0	37988.9	2	0	0	0	0	0	0	0	0	0	0	0	0	0	0	0	0
2514	0	67	S32.000	32	1	0	#N/A	2018-12-30	2018	12	3	2019-01-02	3	2019-01-05	6	2022-09-03	NA	0	0	0	1343	0	2022-09-03	NA	1337	0	NA	NA	NA	NA	0	37204.3	2	0	0	0	0	0	0	0	0	0	0	0	0	0	0	0	0
2515	0	76	S72.000	72	1	0	#N/A	2018-12-30	2018	12	4	2019-01-03	2	2019-01-05	6	2022-09-03	NA	0	0	0	1343	1	2019-02-26	17505.1	52	2	NA	NA	NA	NA	17505.1	13019.1	3	0	0	0	0	0	0	0	0	0	0	0	0	0	0	0	0
2516	0	75	S32.000	32	1	0	#N/A	2018-12-31	2018	12	3	2019-01-03	4	2019-01-07	7	2022-09-03	NA	0	0	0	1342	0	2022-09-03	NA	1335	0	NA	NA	NA	NA	0	38596.9	2	0	0	0	0	0	0	0	0	0	0	0	0	0	0	0	0
2517	0	61	S22.000	22	1	0	#N/A	2018-12-31	2018	12	3	2019-01-03	4	2019-01-07	7	2022-09-03	NA	0	0	0	1342	0	2022-09-03	NA	1335	0	NA	NA	NA	NA	0	37509.8	2	0	0	0	0	0	0	0	0	0	0	0	0	0	0	0	0
2518	1	61	S22.000	22	1	0	#N/A	2019-01-01	2019	1	4	2019-01-05	2	2019-01-07	6	2022-09-03	NA	0	0	0	1341	0	2022-09-03	NA	1335	0	NA	NA	NA	NA	0	27259.7	2	0	0	0	0	0	0	0	0	0	0	0	0	0	0	0	0
2519	0	84	S72.101	72	1	0	#N/A	2019-01-02	2019	1	3	2019-01-05	4	2019-01-09	7	2019-01-09	1	1	2	1	7	0	2019-01-09	NA	7	1	NA	NA	NA	NA	0	30782.5	3	0	0	0	0	1	0	1	0	0	1	0	0	0	0	0	0
2520	0	62	S22.000	22	1	0	#N/A	2019-01-04	2019	1	5	2019-01-09	14	2019-01-23	19	2022-09-03	NA	0	0	0	1338	0	2022-09-03	NA	1319	0	NA	NA	NA	NA	0	78158.3	1	0	0	0	0	0	0	0	0	0	0	0	0	0	0	0	0
2521	0	91	S32.000	32	1	0	#N/A	2019-01-04	2019	1	3	2019-01-07	3	2019-01-10	6	2021-09-30	1	1	2	1	1000	1	2020-11-28	33568.5	688	2	NA	NA	NA	NA	33568.5	59721.8	2	0	0	0	0	0	0	0	0	0	0	0	0	0	0	0	0
2522	0	84	S72.101	72	1	0	#N/A	2019-01-05	2019	1	4	2019-01-09	11	2019-01-20	15	2022-09-03	NA	0	0	0	1337	0	2022-09-03	NA	1322	0	NA	NA	NA	NA	0	44444.5	3	0	0	0	0	0	0	0	0	0	0	0	0	0	0	0	0
2523	1	59	S72.101	72	1	0	#N/A	2019-01-08	2019	1	1	2019-01-09	11	2019-01-20	12	2022-09-03	NA	0	0	0	1334	0	2022-09-03	NA	1322	0	NA	NA	NA	NA	0	31215.5	3	0	0	0	0	0	0	0	0	0	0	0	0	0	0	0	0
2525	0	55	S32.000	32	1	0	#N/A	2019-01-08	2019	1	3	2019-01-11	4	2019-01-15	7	2022-09-03	NA	0	0	0	1334	0	2022-09-03	NA	1327	0	NA	NA	NA	NA	0	40586.3	1	0	0	0	0	0	0	0	0	0	0	0	0	0	0	0	0
2526	0	75	S72.000	72	1	0	#N/A	2019-01-09	2019	1	5	2019-01-14	13	2019-01-27	18	2022-09-03	NA	0	0	0	1333	0	2022-09-03	NA	1315	0	NA	NA	NA	NA	0	60473.2	3	0	0	0	0	0	0	0	0	0	0	0	0	0	0	0	0
2527	0	60	S52.801	52	1	0	#N/A	2019-01-09	2019	1	3	2019-01-12	4	2019-01-16	7	2022-09-03	NA	0	0	0	1333	0	2022-09-03	NA	1326	0	NA	NA	NA	NA	0	21924	5	0	0	0	0	0	0	0	0	0	0	0	0	0	0	0	0
2528	0	80	S72.101	72	1	0	#N/A	2019-01-09	2019	1	3	2019-01-12	6	2019-01-18	9	2022-09-03	NA	0	0	0	1333	0	2022-09-03	NA	1324	0	NA	NA	NA	NA	0	37884.1	3	0	0	0	0	0	0	1	0	0	0	0	0	0	1	0	0
2529	0	55	S52.801	52	1	0	#N/A	2019-01-10	2019	1	5	2019-01-15	5	2019-01-20	10	2022-09-03	NA	0	0	0	1332	0	2022-09-03	NA	1322	0	NA	NA	NA	NA	0	22414	5	0	0	0	0	0	0	0	0	0	0	0	0	0	0	0	0
2530	1	50	S32.000	32	1	0	#N/A	2019-01-10	2019	1	4	2019-01-14	10	2019-01-24	14	2022-09-03	NA	0	0	0	1332	0	2022-09-03	NA	1318	0	NA	NA	NA	NA	0	65260.6	1	0	0	0	0	0	0	0	0	0	0	0	0	0	0	0	0
2531	1	75	S72.101	72	1	0	#N/A	2019-01-10	2019	1	2	2019-01-12	7	2019-01-19	9	2022-09-03	NA	0	0	0	1332	0	2022-09-03	NA	1323	0	NA	NA	NA	NA	0	27375.2	3	0	0	0	0	0	0	0	0	0	0	0	0	0	0	0	0
2532	1	81	S72.101	72	1	0	#N/A	2019-01-11	2019	1	1	2019-01-12	6	2019-01-18	7	2020-06-10	1	1	2	1	516	0	2020-06-10	NA	516	1	NA	NA	NA	NA	0	34055.7	3	0	0	0	0	0	0	0	0	0	0	0	0	0	0	0	0
2533	1	80	S42.202	42	1	0	#N/A	2019-01-11	2019	1	5	2019-01-16	14	2019-01-30	19	2022-09-03	NA	0	0	0	1331	1	2021-05-08	9719.7	829	2	NA	NA	NA	NA	9719.7	29829.2	5	0	0	0	0	0	0	0	0	0	0	0	0	0	0	0	0
2534	1	54	S32.000	32	1	0	#N/A	2019-01-11	2019	1	4	2019-01-15	10	2019-01-25	14	2022-09-03	NA	0	0	0	1331	0	2022-09-03	NA	1317	0	NA	NA	NA	NA	0	91906.5	1	0	0	0	0	0	0	0	0	0	0	0	0	0	0	0	0
2536	0	58	S72.000	72	1	0	#N/A	2019-01-12	2019	1	2	2019-01-14	5	2019-01-19	7	2022-09-03	NA	0	0	0	1330	0	2022-09-03	NA	1323	0	NA	NA	NA	NA	0	13493.6	3	0	0	0	0	0	0	0	0	0	0	0	0	0	0	0	0
2538	0	72	S22.000	22	1	0	KS_007945	2019-01-12	2019	1	4	2019-01-16	3	2019-01-19	7	2022-09-03	NA	0	0	0	1330	0	2022-09-03	NA	1323	0	NA	NA	NA	NA	0	39054.8	2	0	0	0	0	0	0	0	0	0	0	0	0	0	0	0	0
2539	1	66	S42.202	42	1	0	#N/A	2019-01-13	2019	1	1	2019-01-14	4	2019-01-18	5	2022-09-03	NA	0	0	0	1329	0	2022-09-03	NA	1324	0	NA	NA	NA	NA	0	33728.1	5	0	0	0	0	0	0	0	0	0	0	0	0	0	0	0	0
2540	1	90	S32.000	32	1	0	#N/A	2019-01-13	2019	1	4	2019-01-17	2	2019-01-19	6	2022-09-03	NA	0	0	0	1329	0	2022-09-03	NA	1323	0	NA	NA	NA	NA	0	38313	2	0	0	0	0	0	0	0	0	0	0	0	0	0	0	0	0
2541	0	52	S32.000	32	1	0	#N/A	2019-01-14	2019	1	2	2019-01-16	9	2019-01-25	11	2022-09-03	NA	0	0	0	1328	0	2022-09-03	NA	1317	0	NA	NA	NA	NA	0	41454	1	0	0	0	0	0	0	0	0	0	0	0	0	0	0	0	0
2542	0	64	S22.000	22	1	0	KS_208989	2019-01-14	2019	1	2	2019-01-16	3	2019-01-19	5	2022-09-03	NA	0	0	0	1328	0	2022-09-03	NA	1323	0	NA	NA	NA	NA	0	36903.3	2	0	0	0	0	0	0	0	0	0	0	0	0	0	0	0	0
2543	1	81	S72.101	72	1	0	#N/A	2019-01-15	2019	1	2	2019-01-17	4	2019-01-21	6	2022-09-03	NA	0	0	0	1327	0	2022-09-03	NA	1321	0	NA	NA	NA	NA	0	31007	3	0	0	1	0	1	0	0	0	0	0	0	0	0	0	0	0
2544	1	81	S32.000	32	1	0	#N/A	2019-01-15	2019	1	4	2019-01-19	3	2019-01-22	7	2022-09-03	NA	0	0	0	1327	0	2022-09-03	NA	1320	0	NA	NA	NA	NA	0	44570.1	2	0	0	0	0	0	0	0	0	0	0	0	0	0	0	0	0
2545	0	92	S72.101	72	1	0	#N/A	2019-01-15	2019	1	2	2019-01-17	7	2019-01-24	9	2019-05-18	0	1	1	0	123	0	2019-05-18	NA	123	1	NA	NA	NA	NA	0	35142.1	3	0	200	1	0	0	0	1	0	0	0	0	0	0	0	1	0
2546	0	92	S72.000	72	1	0	#N/A	2019-01-17	2019	1	4	2019-01-21	8	2019-01-29	12	2020-05-20	1	1	2	1	489	0	2020-05-20	NA	489	1	NA	NA	NA	NA	0	48821.4	3	0	0	1	0	0	0	0	0	0	0	0	0	0	0	0	0
2548	1	54	S72.101	72	1	0	#N/A	2019-01-17	2019	1	2	2019-01-19	6	2019-01-25	8	2022-09-03	NA	0	0	0	1325	0	2022-09-03	NA	1317	0	NA	NA	NA	NA	0	40647.1	3	0	0	0	0	0	0	0	0	0	0	0	0	0	0	0	0
2549	0	86	S22.000	22	1	0	#N/A	2019-01-18	2019	1	4	2019-01-22	2	2019-01-24	6	2022-09-03	NA	0	0	0	1324	0	2022-09-03	NA	1318	0	NA	NA	NA	NA	0	38789.8	2	0	0	0	0	0	0	0	0	0	0	0	0	0	0	0	0
2550	0	80	S22.000	22	1	0	#N/A	2019-01-18	2019	1	4	2019-01-22	2	2019-01-24	6	2022-09-03	NA	0	0	0	1324	0	2022-09-03	NA	1318	0	NA	NA	NA	NA	0	40302.2	2	0	0	0	0	0	0	0	0	0	0	0	0	0	0	0	0
2551	0	55	S22.000	22	1	0	#N/A	2019-01-19	2019	1	3	2019-01-22	3	2019-01-25	6	2022-09-03	NA	0	0	0	1323	0	2022-09-03	NA	1317	0	NA	NA	NA	NA	0	38312.1	2	0	0	0	0	0	0	0	0	0	0	0	0	0	0	0	0
2552	0	89	S72.101	72	1	0	#N/A	2019-01-21	2019	1	1	2019-01-22	8	2019-01-30	9	2022-09-03	NA	0	0	0	1321	0	2022-09-03	NA	1312	0	NA	NA	NA	NA	0	30006.7	3	0	0	1	0	0	0	0	0	0	0	0	0	0	0	0	0
2553	0	67	S22.000	22	1	0	#N/A	2019-01-21	2019	1	2	2019-01-23	2	2019-01-25	4	2022-09-03	NA	0	0	0	1321	0	2022-09-03	NA	1317	0	NA	NA	NA	NA	0	63864.5	2	0	0	0	0	0	0	0	0	0	0	0	0	0	0	0	0
2554	1	67	S52.801	52	1	0	#N/A	2019-01-21	2019	1	3	2019-01-24	5	2019-01-29	8	2022-09-03	NA	0	0	0	1321	0	2022-09-03	NA	1313	0	NA	NA	NA	NA	0	33255.4	5	0	0	0	0	0	0	0	0	0	0	0	0	0	0	0	0
2555	1	78	S72.101	72	1	0	#N/A	2019-01-21	2019	1	3	2019-01-24	6	2019-01-30	9	2022-09-03	NA	0	0	0	1321	0	2022-09-03	NA	1312	0	NA	NA	NA	NA	0	28080.5	3	0	0	1	0	0	0	0	0	0	0	0	0	0	0	0	0
2557	0	70	S22.000	22	1	0	#N/A	2019-01-24	2019	1	2	2019-01-26	2	2019-01-28	4	2022-09-03	NA	0	0	0	1318	0	2022-09-03	NA	1314	0	NA	NA	NA	NA	0	41157.3	2	0	0	0	0	0	0	0	0	0	0	0	0	0	0	0	0
2558	1	66	S72.101	72	1	0	#N/A	2019-01-24	2019	1	1	2019-01-25	10	2019-02-04	11	2022-09-03	NA	0	0	0	1318	0	2022-09-03	NA	1307	0	NA	NA	NA	NA	0	43220.8	3	0	0	0	0	0	0	0	0	0	0	0	0	0	0	0	0
2559	0	77	S52.500	52	1	0	#N/A	2019-01-25	2019	1	4	2019-01-29	5	2019-02-03	9	2019-06-09	0	1	1	0	135	0	2019-06-09	NA	135	1	NA	NA	NA	NA	0	38637.9	5	0	0	0	0	0	0	0	0	0	0	0	0	0	0	0	0
2560	0	81	S72.101	72	1	0	#N/A	2019-01-26	2019	1	3	2019-01-29	4	2019-02-02	7	2020-09-24	0	1	1	0	607	0	2020-09-24	NA	607	1	NA	NA	NA	NA	0	34577.5	3	0	0	0	0	0	0	0	0	0	0	0	0	0	0	0	0
2561	0	63	S32.000	32	1	0	KS_000188	2019-01-26	2019	1	4	2019-01-30	2	2019-02-01	6	2022-09-03	NA	0	0	0	1316	0	2022-09-03	NA	1310	0	NA	NA	NA	NA	0	37658.6	1	0	0	0	0	0	0	0	0	0	0	0	0	0	0	0	0
2562	1	75	S72.000	72	1	0	#N/A	2019-01-26	2019	1	4	2019-01-30	4	2019-02-03	8	2022-09-03	NA	0	0	0	1316	0	2022-09-03	NA	1308	0	NA	NA	NA	NA	0	15732.1	3	0	0	1	0	0	0	0	0	0	0	0	0	0	0	0	0
2563	0	83	S42.202	42	1	0	#N/A	2019-01-27	2019	1	4	2019-01-31	3	2019-02-03	7	2022-09-03	NA	0	0	0	1315	0	2022-09-03	NA	1308	0	NA	NA	NA	NA	0	38971.6	5	0	0	0	0	0	0	0	0	0	0	0	0	0	0	0	0
2564	0	87	S72.101	72	1	0	#N/A	2019-01-30	2019	1	1	2019-01-31	4	2019-02-04	5	2020-07-06	1	1	2	1	523	0	2020-07-06	NA	523	1	NA	NA	NA	NA	0	25894.2	3	0	0	1	0	1	0	0	0	0	1	0	0	0	0	0	0
2565	1	89	S32.000	32	1	0	#N/A	2019-01-31	2019	1	2	2019-02-02	1	2019-02-03	3	2022-03-10	0	1	1	0	1134	0	2022-03-10	NA	1134	1	NA	NA	NA	NA	0	44129.6	2	0	300	0	0	0	0	0	0	0	0	0	0	0	0	0	0
2566	0	70	S72.000	72	1	0	#N/A	2019-02-01	2019	2	1	2019-02-02	2	2019-02-04	3	2022-09-03	NA	0	0	0	1310	0	2022-09-03	NA	1307	0	NA	NA	NA	NA	0	52281.2	3	0	0	1	0	0	0	0	0	0	0	0	0	0	0	0	0
2567	0	55	S52.801	52	1	0	#N/A	2019-02-02	2019	2	11	2019-02-13	6	2019-02-19	17	2022-09-03	NA	0	0	0	1309	0	2022-09-03	NA	1292	0	NA	NA	NA	NA	0	24087.2	5	0	0	0	0	0	0	0	0	0	0	0	0	0	0	0	0
2568	1	53	S32.000	32	1	0	KS_029658	2019-02-02	2019	2	0	2019-02-02	1	2019-02-03	1	2022-09-03	NA	0	0	0	1309	0	2022-09-03	NA	1308	0	NA	NA	NA	NA	0	36818.2	2	0	0	0	0	0	0	0	0	0	0	0	0	0	0	0	0
2570	0	78	S22.000	22	1	0	#N/A	2019-02-06	2019	2	3	2019-02-09	2	2019-02-11	5	2022-09-03	NA	0	0	0	1305	1	2019-12-08	48666.7	300	2	NA	NA	NA	NA	48666.7	83921.5	2	0	0	0	0	0	0	0	0	0	0	0	0	0	0	0	0
2571	1	61	S32.000	32	1	0	#N/A	2019-02-06	2019	2	5	2019-02-11	8	2019-02-19	13	2022-09-03	NA	0	0	0	1305	0	2022-09-03	NA	1292	0	NA	NA	NA	NA	0	58539.4	1	0	0	0	0	0	0	0	0	0	0	0	0	0	0	0	0
2572	0	92	S72.101	72	1	0	#N/A	2019-02-06	2019	2	5	2019-02-11	11	2019-02-22	16	2020-07-14	0	1	1	0	524	0	2020-07-14	NA	524	1	NA	NA	NA	NA	0	31383.2	3	0	0	0	0	0	0	0	0	0	0	0	0	0	0	0	0
2573	0	69	S72.000	72	1	0	#N/A	2019-02-07	2019	2	3	2019-02-10	7	2019-02-17	10	2022-09-03	NA	0	0	0	1304	1	2019-09-05	59915.8	200	2	NA	NA	NA	NA	59915.8	59456.4	3	0	0	0	0	0	0	0	0	0	0	0	0	0	0	0	0
2574	1	84	S72.000	72	1	0	#N/A	2019-02-08	2019	2	2	2019-02-10	23	2019-03-05	25	2022-09-03	NA	0	0	0	1303	0	2022-09-03	NA	1278	0	NA	NA	NA	NA	0	75512.9	3	0	0	1	1	0	0	1	0	0	0	0	0	0	1	0	0
2575	0	76	S72.101	72	1	0	#N/A	2019-02-09	2019	2	2	2019-02-11	16	2019-02-27	18	2022-09-03	NA	0	0	0	1302	0	2022-09-03	NA	1284	0	NA	NA	NA	NA	0	43462.6	3	0	0	1	0	0	0	0	0	0	1	0	0	0	0	0	0
2576	0	81	S72.000	72	1	0	#N/A	2019-02-09	2019	2	2	2019-02-11	14	2019-02-25	16	2022-09-03	NA	0	0	0	1302	0	2022-09-03	NA	1286	0	NA	NA	NA	NA	0	58372.2	3	0	0	1	0	0	0	0	0	0	0	0	0	0	0	0	0
2577	0	55	S42.202	42	1	0	#N/A	2019-02-10	2019	2	3	2019-02-13	7	2019-02-20	10	2022-09-03	NA	0	0	0	1301	0	2022-09-03	NA	1291	0	NA	NA	NA	NA	0	26309.2	5	0	0	0	0	0	0	0	0	0	0	0	0	0	0	0	0
2578	0	74	S22.000	22	1	0	#N/A	2019-02-10	2019	2	2	2019-02-12	2	2019-02-14	4	2022-09-03	NA	0	0	0	1301	1	2022-07-20	23082	1252	2	NA	NA	NA	NA	23082	42333.6	2	0	0	0	0	0	0	0	0	0	0	0	0	0	0	0	0
2579	1	89	S72.101	72	1	0	#N/A	2019-02-10	2019	2	2	2019-02-12	7	2019-02-19	9	2022-09-03	NA	0	0	0	1301	0	2022-09-03	NA	1292	0	NA	NA	NA	NA	0	35032.1	3	0	0	1	0	1	0	0	0	0	0	0	0	0	0	0	0
2580	1	69	S52.801	52	1	0	#N/A	2019-02-11	2019	2	4	2019-02-15	13	2019-02-28	17	2020-02-18	0	1	1	0	372	0	2020-02-18	NA	372	1	NA	NA	NA	NA	0	26327.2	5	0	0	0	0	0	0	0	0	0	0	0	0	0	0	0	0
2581	0	81	S72.101	72	1	0	#N/A	2019-02-11	2019	2	11	2019-02-22	13	2019-03-07	24	2022-09-03	NA	0	0	0	1300	0	2022-09-03	NA	1276	0	NA	NA	NA	NA	0	48666.1	3	0	900	0	0	0	0	0	0	0	1	0	0	0	0	0	0
2582	0	85	S72.101	72	1	0	#N/A	2019-02-12	2019	2	2	2019-02-14	5	2019-02-19	7	2021-11-19	0	1	1	0	1011	0	2021-11-19	NA	1011	1	NA	NA	NA	NA	0	34706.7	3	0	0	1	0	1	0	0	0	0	0	0	0	0	0	0	0
2583	1	86	S72.000	72	1	0	#N/A	2019-02-12	2019	2	2	2019-02-14	14	2019-02-28	16	2022-09-03	NA	0	0	0	1299	0	2022-09-03	NA	1283	0	NA	NA	NA	NA	0	60286.5	3	0	0	0	0	0	0	0	0	0	0	0	0	0	0	0	0
2584	0	70	S32.000	32	1	0	#N/A	2019-02-13	2019	2	2	2019-02-15	3	2019-02-18	5	2022-09-03	NA	0	0	0	1298	0	2022-09-03	NA	1293	0	NA	NA	NA	NA	0	38013.4	1	0	0	0	0	0	0	0	0	0	0	0	0	0	0	0	0
2585	1	72	S72.000	72	1	0	#N/A	2019-02-13	2019	2	2	2019-02-15	15	2019-03-02	17	2019-04-03	0	1	1	0	49	0	2019-04-03	NA	49	1	NA	NA	NA	NA	0	62473	5	0	0	1	0	0	0	0	0	0	0	0	0	0	0	0	0
2586	0	66	S32.000	32	1	0	#N/A	2019-02-13	2019	2	2	2019-02-15	2	2019-02-17	4	2022-09-03	NA	0	0	0	1298	0	2022-09-03	NA	1294	0	NA	NA	NA	NA	0	41833.9	2	0	0	0	0	0	0	0	0	0	0	0	0	0	0	0	0
2587	0	76	S32.000	32	1	0	#N/A	2019-02-13	2019	2	2	2019-02-15	2	2019-02-17	4	2022-09-03	NA	0	0	0	1298	0	2022-09-03	NA	1294	0	NA	NA	NA	NA	0	40795.7	2	0	0	0	0	0	0	0	0	0	0	0	0	0	0	0	0
2588	0	51	S32.000	32	1	0	#N/A	2019-02-14	2019	2	2	2019-02-16	3	2019-02-19	5	2022-09-03	NA	0	0	0	1297	0	2022-09-03	NA	1292	0	NA	NA	NA	NA	0	41126.7	2	0	0	0	0	0	0	0	0	0	0	0	0	0	0	0	0
2590	0	73	S72.000	72	1	0	#N/A	2019-02-14	2019	2	4	2019-02-18	9	2019-02-27	13	2022-09-03	NA	0	0	0	1297	0	2022-09-03	NA	1284	0	NA	NA	NA	NA	0	52308.2	3	0	0	0	0	0	0	0	0	0	0	0	0	0	0	0	0
2591	0	51	S72.000	72	1	0	#N/A	2019-02-15	2019	2	1	2019-02-16	7	2019-02-23	8	2022-09-03	NA	0	0	0	1296	0	2022-09-03	NA	1288	0	NA	NA	NA	NA	0	19233	1	0	0	0	0	0	0	0	0	0	0	0	0	0	0	0	0
2592	0	96	S72.101	72	1	0	#N/A	2019-02-16	2019	2	5	2019-02-21	10	2019-03-03	15	2019-03-09	1	1	2	1	21	0	2019-03-09	NA	21	1	NA	NA	NA	NA	0	45760.5	5	0	200	0	0	0	1	0	0	0	1	0	0	0	0	0	0
2593	0	50	S52.801	52	1	0	#N/A	2019-02-16	2019	2	3	2019-02-19	7	2019-02-26	10	2022-09-03	NA	0	0	0	1295	0	2022-09-03	NA	1285	0	NA	NA	NA	NA	0	11194.7	5	0	0	0	0	0	0	0	0	0	0	0	0	0	0	0	0
2594	0	70	S52.801	52	1	0	#N/A	2019-02-17	2019	2	2	2019-02-19	5	2019-02-24	7	2022-09-03	NA	0	0	0	1294	0	2022-09-03	NA	1287	0	NA	NA	NA	NA	0	34747.1	5	0	0	0	0	0	0	0	0	0	0	0	0	0	0	0	0
2595	1	72	S22.000	22	1	0	#N/A	2019-02-18	2019	2	1	2019-02-19	4	2019-02-23	5	2022-09-03	NA	0	0	0	1293	0	2022-09-03	NA	1288	0	NA	NA	NA	NA	0	40915.6	1	0	0	0	0	0	0	0	0	0	0	0	0	0	0	0	0
2596	0	82	S72.101	72	1	0	#N/A	2019-02-20	2019	2	2	2019-02-22	12	2019-03-06	14	2022-09-03	NA	0	0	0	1291	0	2022-09-03	NA	1277	0	NA	NA	NA	NA	0	49474.8	3	0	0	0	0	0	0	0	0	0	0	0	0	0	0	0	0
2597	0	77	S72.101	72	1	0	#N/A	2019-02-20	2019	2	5	2019-02-25	14	2019-03-11	19	2022-09-03	NA	0	0	0	1291	0	2022-09-03	NA	1272	0	NA	NA	NA	NA	0	45497.8	3	0	0	1	1	0	0	0	0	0	0	0	0	0	0	0	0
2598	1	60	S32.000	32	1	0	#N/A	2019-02-20	2019	2	2	2019-02-22	2	2019-02-24	4	2022-09-03	NA	0	0	0	1291	0	2022-09-03	NA	1287	0	NA	NA	NA	NA	0	38255.8	2	0	0	0	0	0	0	0	0	0	0	0	0	0	0	0	0
2600	1	58	S52.500	52	1	0	#N/A	2019-02-20	2019	2	6	2019-02-26	7	2019-03-05	13	2022-09-03	NA	0	0	0	1291	0	2022-09-03	NA	1278	0	NA	NA	NA	NA	0	26672.7	5	0	0	0	0	0	0	0	0	0	0	0	0	0	0	0	0
2601	0	68	S52.500	52	1	0	#N/A	2019-02-21	2019	2	5	2019-02-26	7	2019-03-05	12	2022-09-03	NA	0	0	0	1290	0	2022-09-03	NA	1278	0	NA	NA	NA	NA	0	25748.1	5	0	0	0	0	0	0	0	0	0	0	0	0	0	0	0	0
2602	0	92	S72.101	72	1	0	#N/A	2019-02-21	2019	2	2	2019-02-23	14	2019-03-09	16	2020-07-28	0	1	1	0	523	0	2020-07-28	NA	523	1	NA	NA	NA	NA	0	33536.8	3	0	0	1	0	0	0	0	0	0	0	0	0	0	0	0	0
2603	1	68	S22.000	22	1	0	#N/A	2019-02-21	2019	2	6	2019-02-27	16	2019-03-15	22	2022-09-03	NA	0	0	0	1290	0	2022-09-03	NA	1268	0	NA	NA	NA	NA	0	83537.5	2	0	0	0	0	0	0	1	0	0	1	0	0	0	1	0	0
2604	0	54	S22.000	22	1	0	#N/A	2019-02-22	2019	2	5	2019-02-27	7	2019-03-06	12	2022-09-03	NA	0	0	0	1289	0	2022-09-03	NA	1277	0	NA	NA	NA	NA	0	41784.7	2	0	0	0	0	0	0	0	0	0	0	0	0	0	0	0	0
2605	0	62	S52.500	52	1	0	#N/A	2019-02-22	2019	2	3	2019-02-25	8	2019-03-05	11	2022-09-03	NA	0	0	0	1289	0	2022-09-03	NA	1278	0	NA	NA	NA	NA	0	13634.3	5	0	0	0	0	0	0	0	0	0	0	0	0	0	0	0	0
2606	1	73	S32.000	32	1	0	KS_007676	2019-02-23	2019	2	3	2019-02-26	4	2019-03-02	7	2022-09-03	NA	0	0	0	1288	0	2022-09-03	NA	1281	0	NA	NA	NA	NA	0	39361.1	2	0	0	0	0	0	0	0	0	0	0	0	0	0	0	0	0
2608	0	79	S32.000	32	1	0	#N/A	2019-02-25	2019	2	5	2019-03-02	2	2019-03-04	7	2022-09-03	NA	0	0	0	1286	0	2022-09-03	NA	1279	0	NA	NA	NA	NA	0	43047.1	2	0	0	0	0	0	0	0	0	0	0	0	0	0	0	0	0
2609	1	88	S72.101	72	1	0	#N/A	2019-02-24	2019	2	6	2019-03-02	1	2019-03-03	7	2019-03-03	1	1	2	1	7	0	2019-03-03	NA	7	1	NA	NA	NA	NA	0	30644.6	5	0	0	1	0	1	0	0	0	1	0	0	0	0	0	0	0
2610	0	61	S32.000	32	1	0	#N/A	2019-02-24	2019	2	3	2019-02-27	8	2019-03-07	11	2022-09-03	NA	0	0	0	1287	0	2022-09-03	NA	1276	0	NA	NA	NA	NA	0	40901	1	0	0	0	0	0	0	0	0	0	0	0	0	0	0	0	0
2611	0	80	S32.000	32	1	0	#N/A	2019-02-24	2019	2	3	2019-02-27	4	2019-03-03	7	2022-09-03	NA	0	0	0	1287	0	2022-09-03	NA	1280	0	NA	NA	NA	NA	0	41236.2	2	0	0	1	0	0	0	0	0	0	0	0	0	0	0	0	0
2612	1	72	S52.500	52	1	0	#N/A	2019-02-24	2019	2	3	2019-02-27	3	2019-03-02	6	2022-09-03	NA	0	0	0	1287	0	2022-09-03	NA	1281	0	NA	NA	NA	NA	0	34681.2	5	0	0	0	0	0	1	0	0	0	0	0	0	0	0	0	0
2613	0	72	S32.000	32	1	0	KS_028873	2019-02-24	2019	2	3	2019-02-27	6	2019-03-05	9	2022-09-03	NA	0	0	0	1287	0	2022-09-03	NA	1278	0	NA	NA	NA	NA	0	42161.8	2	0	0	1	0	0	0	0	0	0	0	0	0	0	0	0	0
2614	1	53	S32.000	32	1	0	#N/A	2019-02-25	2019	2	5	2019-03-02	17	2019-03-19	22	2022-09-03	NA	0	0	0	1286	0	2022-09-03	NA	1264	0	NA	NA	NA	NA	0	66815.1	1	0	0	0	0	0	0	0	0	0	0	0	0	0	0	0	0
2615	1	83	S72.101	72	1	0	#N/A	2019-02-25	2019	2	2	2019-02-27	17	2019-03-16	19	2020-04-11	0	1	1	0	411	0	2020-04-11	NA	411	1	NA	NA	NA	NA	0	42743.7	3	0	0	1	0	0	0	1	0	0	0	0	0	0	0	0	0
2616	1	73	S32.000	32	1	0	#N/A	2019-02-26	2019	2	2	2019-02-28	3	2019-03-03	5	2022-09-03	NA	0	0	0	1285	0	2022-09-03	NA	1280	0	NA	NA	NA	NA	0	40169.8	2	0	0	0	0	0	0	0	0	0	0	0	0	0	0	0	0
2617	0	66	S32.000	32	1	0	#N/A	2019-02-26	2019	2	4	2019-03-02	5	2019-03-07	9	2022-09-03	NA	0	0	0	1285	0	2022-09-03	NA	1276	0	NA	NA	NA	NA	0	41418.7	1	0	0	0	0	0	0	0	0	0	0	0	0	0	0	0	0
2618	0	74	S52.801	52	1	0	#N/A	2019-02-28	2019	2	2	2019-03-02	3	2019-03-05	5	2022-09-03	NA	0	0	0	1283	0	2022-09-03	NA	1278	0	NA	NA	NA	NA	0	32905.8	5	0	0	0	0	0	0	0	0	0	0	0	0	0	0	0	0
2619	0	57	S32.000	32	1	0	KS_020947	2019-02-28	2019	2	2	2019-03-02	2	2019-03-04	4	2022-09-03	NA	0	0	0	1283	0	2022-09-03	NA	1279	0	NA	NA	NA	NA	0	40653.1	1	0	0	1	1	0	0	0	0	0	0	0	0	0	0	0	0
2620	1	77	S22.000	22	1	0	#N/A	2019-03-01	2019	3	4	2019-03-05	4	2019-03-09	8	2022-09-03	NA	0	0	0	1282	0	2022-09-03	NA	1274	0	NA	NA	NA	NA	0	41041.6	2	0	0	0	0	0	0	0	0	0	0	0	0	0	0	0	0
2622	0	68	S32.000	32	1	0	#N/A	2019-03-01	2019	3	4	2019-03-05	7	2019-03-12	11	2022-09-03	NA	0	0	0	1282	0	2022-09-03	NA	1271	0	NA	NA	NA	NA	0	32990.2	2	0	0	1	0	0	0	0	0	0	0	0	0	0	0	0	0
2623	0	72	S22.000	22	1	0	#N/A	2019-03-02	2019	3	5	2019-03-07	4	2019-03-11	9	2022-09-03	NA	0	0	0	1281	0	2022-09-03	NA	1272	0	NA	NA	NA	NA	0	40677.3	2	0	0	0	0	0	0	0	0	0	0	0	0	0	0	0	0
2624	0	78	S72.000	72	1	0	#N/A	2019-03-03	2019	3	4	2019-03-07	9	2019-03-16	13	2022-09-03	NA	0	0	0	1280	0	2022-09-03	NA	1267	0	NA	NA	NA	NA	0	60253.7	3	0	0	1	1	0	0	0	0	0	0	0	0	0	0	0	0
2625	0	77	S32.000	32	1	0	#N/A	2019-03-04	2019	3	2	2019-03-06	3	2019-03-09	5	2022-09-03	NA	0	0	0	1279	0	2022-09-03	NA	1274	0	NA	NA	NA	NA	0	41720.8	2	0	0	0	0	0	1	0	0	0	0	0	0	0	0	0	0
2627	0	80	S72.000	72	1	0	#N/A	2019-03-04	2019	3	2	2019-03-06	14	2019-03-20	16	2022-09-03	NA	0	0	0	1279	0	2022-09-03	NA	1263	0	NA	NA	NA	NA	0	54007.3	3	0	0	0	0	0	0	0	0	0	0	0	0	0	0	0	0
2628	0	57	S32.000	32	1	0	#N/A	2019-03-04	2019	3	2	2019-03-06	4	2019-03-10	6	2022-09-03	NA	0	0	0	1279	0	2022-09-03	NA	1273	0	NA	NA	NA	NA	0	39005.3	2	0	0	0	0	0	1	0	0	0	0	0	0	0	0	0	0
2630	0	55	S52.500	52	1	0	#N/A	2019-03-04	2019	3	2	2019-03-06	9	2019-03-15	11	2022-09-03	NA	0	0	0	1279	1	2022-04-17	32456.5	1129	2	NA	NA	NA	NA	32456.5	20490.2	5	0	0	0	0	0	0	0	0	0	0	0	0	0	0	0	0
2631	0	85	S42.202	42	1	0	#N/A	2019-03-05	2019	3	2	2019-03-07	8	2019-03-15	10	2022-09-03	NA	0	0	0	1278	0	2022-09-03	NA	1268	0	NA	NA	NA	NA	0	30840.7	5	0	200	0	0	0	0	0	0	0	0	0	0	0	0	0	0
2632	1	51	S72.900	72	1	0	#N/A	2019-03-05	2019	3	6	2019-03-11	9	2019-03-20	15	2022-09-03	NA	0	0	0	1278	0	2022-09-03	NA	1263	0	NA	NA	NA	NA	0	61370.9	1	0	400	0	0	0	0	0	0	0	0	0	0	0	0	0	0
2633	0	66	S22.000	22	1	0	KS_207496	2019-03-06	2019	3	1	2019-03-07	2	2019-03-09	3	2022-09-03	NA	0	0	0	1277	0	2022-09-03	NA	1274	0	NA	NA	NA	NA	0	38103	2	0	0	0	0	0	0	0	0	0	0	0	0	0	0	0	0
2634	0	76	S72.101	72	1	0	KS_006114	2019-03-06	2019	3	5	2019-03-11	11	2019-03-22	16	2022-09-03	NA	0	0	0	1277	0	2022-09-03	NA	1261	0	NA	NA	NA	NA	0	41763.6	3	0	0	1	1	1	0	0	0	0	0	0	0	0	0	0	0
2635	0	72	S72.000	72	1	0	#N/A	2019-03-06	2019	3	6	2019-03-12	15	2019-03-27	21	2022-09-03	NA	0	0	0	1277	0	2022-09-03	NA	1256	0	NA	NA	NA	NA	0	63155.2	3	0	0	0	0	0	0	0	0	0	0	0	0	0	0	0	0
2636	1	71	S32.000	32	1	0	#N/A	2019-03-07	2019	3	4	2019-03-11	3	2019-03-14	7	2022-09-03	NA	0	0	0	1276	0	2022-09-03	NA	1269	0	NA	NA	NA	NA	0	57656.7	1	0	0	0	0	0	0	0	0	0	0	0	0	0	0	0	0
2637	1	53	S52.500	52	1	0	#N/A	2019-03-07	2019	3	5	2019-03-12	13	2019-03-25	18	2022-09-03	NA	0	0	0	1276	0	2022-09-03	NA	1258	0	NA	NA	NA	NA	0	114457	1	0	0	0	0	0	0	0	0	0	0	0	0	0	0	0	0
2638	0	63	S32.000	32	1	0	#N/A	2019-03-08	2019	3	4	2019-03-12	3	2019-03-15	7	2022-09-03	NA	0	0	0	1275	1	2022-06-21	41246.4	1194	2	NA	NA	NA	NA	41246.4	40664.4	2	0	0	0	0	0	0	0	0	0	0	0	0	0	0	0	0
2639	0	59	S42.202	42	1	0	KS_014799	2019-03-08	2019	3	3	2019-03-11	6	2019-03-17	9	2022-09-03	NA	0	0	0	1275	0	2022-09-03	NA	1266	0	NA	NA	NA	NA	0	34207.6	5	0	0	0	0	0	0	0	0	0	0	0	0	0	0	0	0
2641	0	62	S72.101	72	1	0	#N/A	2019-03-09	2019	3	3	2019-03-12	12	2019-03-24	15	2022-09-03	NA	0	0	0	1274	0	2022-09-03	NA	1259	0	NA	NA	NA	NA	0	34607	3	0	0	0	0	0	0	0	0	0	0	0	0	0	0	0	0
2642	0	78	S32.000	32	1	0	#N/A	2019-03-09	2019	3	2	2019-03-11	7	2019-03-18	9	2022-09-03	NA	0	0	0	1274	1	2020-08-10	49064.6	511	2	NA	NA	NA	NA	49064.6	41430.3	2	0	0	0	0	0	0	0	0	0	0	0	0	0	0	0	0
2643	0	64	S52.801	52	1	0	#N/A	2019-03-09	2019	3	3	2019-03-12	7	2019-03-19	10	2022-09-03	NA	0	0	0	1274	0	2022-09-03	NA	1264	0	NA	NA	NA	NA	0	10179.5	5	0	0	0	0	0	0	0	0	0	0	0	0	0	0	0	0
2644	0	67	S32.000	32	1	0	#N/A	2019-03-10	2019	3	8	2019-03-18	5	2019-03-23	13	2022-09-03	NA	0	0	0	1273	0	2022-09-03	NA	1260	0	NA	NA	NA	NA	0	52055.8	2	0	0	1	0	0	0	0	0	0	0	0	0	0	0	0	0
2645	1	66	S72.101	72	1	0	#N/A	2019-03-10	2019	3	2	2019-03-12	10	2019-03-22	12	2022-09-03	NA	0	0	0	1273	0	2022-09-03	NA	1261	0	NA	NA	NA	NA	0	29197.6	5	0	0	0	0	0	0	0	0	0	0	0	0	0	0	0	0
2647	0	84	S72.101	72	1	0	KS_020392	2019-03-12	2019	3	2	2019-03-14	12	2019-03-26	14	2022-09-03	NA	0	0	0	1271	0	2022-09-03	NA	1257	0	NA	NA	NA	NA	0	48656.6	3	0	0	0	0	0	0	0	0	0	0	0	0	0	0	0	0
2648	1	50	S32.000	32	1	0	#N/A	2019-03-12	2019	3	2	2019-03-14	11	2019-03-25	13	2022-09-03	NA	0	0	0	1271	0	2022-09-03	NA	1258	0	NA	NA	NA	NA	0	44053.9	1	0	0	0	0	0	0	0	0	0	0	0	0	0	0	0	0
2649	0	84	S72.101	72	1	0	#N/A	2019-03-13	2019	3	5	2019-03-18	8	2019-03-26	13	2022-09-03	NA	0	0	0	1270	0	2022-09-03	NA	1257	0	NA	NA	NA	NA	0	46343.2	3	0	0	0	0	0	0	0	0	0	0	0	0	0	0	0	0
2650	0	66	S72.000	72	1	0	#N/A	2019-03-13	2019	3	2	2019-03-15	3	2019-03-18	5	2022-09-03	NA	0	0	0	1270	0	2022-09-03	NA	1265	0	NA	NA	NA	NA	0	14666.8	2	0	0	1	0	0	0	0	0	0	0	0	0	0	0	0	0
2651	1	64	S22.000	22	1	0	#N/A	2019-03-15	2019	3	3	2019-03-18	2	2019-03-20	5	2022-09-03	NA	0	0	0	1268	0	2022-09-03	NA	1263	0	NA	NA	NA	NA	0	56884	2	0	0	0	0	0	0	0	0	0	0	0	0	0	0	0	0
2652	0	79	S72.101	72	1	0	KS_207655	2019-03-15	2019	3	3	2019-03-18	9	2019-03-27	12	2022-09-03	NA	0	0	0	1268	1	2019-05-17	33159.9	51	2	NA	NA	NA	NA	33159.9	70186.4	1	0	0	0	0	0	0	0	0	0	0	0	0	0	0	0	0
2653	0	58	S32.000	32	1	0	#N/A	2019-03-16	2019	3	3	2019-03-19	2	2019-03-21	5	2022-09-03	NA	0	0	0	1267	0	2022-09-03	NA	1262	0	NA	NA	NA	NA	0	40195.4	1	0	0	0	0	0	0	0	0	0	0	0	0	0	0	0	0
2654	0	81	S72.101	72	1	0	#N/A	2019-03-17	2019	3	4	2019-03-21	6	2019-03-27	10	2019-12-04	0	1	1	0	262	0	2019-12-04	NA	262	1	NA	NA	NA	NA	0	34433.7	3	0	0	1	0	0	0	0	0	0	0	0	0	0	0	0	0
2655	1	56	S72.101	72	1	0	#N/A	2019-03-18	2019	3	1	2019-03-19	8	2019-03-27	9	2022-09-03	NA	0	0	0	1265	0	2022-09-03	NA	1256	0	NA	NA	NA	NA	0	35152.3	3	0	0	0	0	0	0	0	0	0	0	0	0	0	0	0	0
2657	1	87	S32.000	32	1	0	#N/A	2019-03-18	2019	3	3	2019-03-21	1	2019-03-22	4	2022-09-03	NA	0	0	0	1265	0	2022-09-03	NA	1261	0	NA	NA	NA	NA	0	38802	2	0	0	0	0	0	0	0	0	0	0	0	0	0	0	0	0
2658	0	73	S42.202	42	1	0	#N/A	2019-03-18	2019	3	1	2019-03-19	3	2019-03-22	4	2022-09-03	NA	0	0	0	1265	0	2022-09-03	NA	1261	0	NA	NA	NA	NA	0	23936.4	5	0	0	0	0	0	0	0	0	0	0	0	0	0	0	0	0
2659	0	83	S32.000	32	1	0	#N/A	2019-03-18	2019	3	2	2019-03-20	2	2019-03-22	4	2022-09-03	NA	0	0	0	1265	0	2022-09-03	NA	1261	0	NA	NA	NA	NA	0	60488.4	2	0	0	0	0	0	1	0	0	0	0	0	0	0	0	0	0
2660	0	67	S52.500	52	1	0	#N/A	2019-03-18	2019	3	9	2019-03-27	3	2019-03-30	12	2022-09-03	NA	0	0	0	1265	0	2022-09-03	NA	1253	0	NA	NA	NA	NA	0	44653	5	0	0	0	0	0	0	0	0	0	0	0	0	0	0	0	0
2661	0	66	S52.801	52	1	0	#N/A	2019-03-19	2019	3	2	2019-03-21	5	2019-03-26	7	2022-09-03	NA	0	0	0	1264	0	2022-09-03	NA	1257	0	NA	NA	NA	NA	0	35454.4	5	0	0	0	0	0	1	0	0	0	0	0	0	0	0	0	0
2662	1	53	S72.000	72	1	0	KS_021389	2019-03-20	2019	3	2	2019-03-22	6	2019-03-28	8	2022-09-03	NA	0	0	0	1263	0	2022-09-03	NA	1255	0	NA	NA	NA	NA	0	14453.7	3	0	0	0	0	0	0	0	0	0	0	0	0	0	0	0	0
2663	0	80	S22.000	22	1	0	#N/A	2019-03-24	2019	3	3	2019-03-27	3	2019-03-30	6	2022-09-03	NA	0	0	0	1259	0	2022-09-03	NA	1253	0	NA	NA	NA	NA	0	38187.3	2	0	0	0	0	0	0	0	0	0	0	0	0	0	0	0	0
2664	1	53	S22.000	22	1	0	#N/A	2019-03-21	2019	3	5	2019-03-26	13	2019-04-08	18	2022-09-03	NA	0	0	0	1262	0	2022-09-03	NA	1244	0	NA	NA	NA	NA	0	87781	1	0	0	0	0	0	0	0	0	0	0	0	0	0	0	0	0
2666	0	62	S32.000	32	1	0	#N/A	2019-03-22	2019	3	4	2019-03-26	2	2019-03-28	6	2022-09-03	NA	0	0	0	1261	0	2022-09-03	NA	1255	0	NA	NA	NA	NA	0	38576.6	2	0	0	0	0	0	0	0	0	0	0	0	0	0	0	0	0
2668	0	82	S52.801	52	1	0	KS_208062	2019-03-23	2019	3	4	2019-03-27	7	2019-04-03	11	2022-06-24	0	1	1	0	1189	0	2022-06-24	NA	1189	1	NA	NA	NA	NA	0	23021.7	5	0	0	0	0	0	0	0	0	0	0	0	0	0	0	0	0
2670	0	66	S22.000	22	1	0	#N/A	2019-03-23	2019	3	3	2019-03-26	4	2019-03-30	7	2022-09-03	NA	0	0	0	1260	0	2022-09-03	NA	1253	0	NA	NA	NA	NA	0	39112.8	1	0	0	0	0	0	0	0	0	0	0	0	0	0	0	0	0
2673	0	71	S22.000	22	1	0	#N/A	2019-03-25	2019	3	2	2019-03-27	4	2019-03-31	6	2022-09-03	NA	0	0	0	1258	0	2022-09-03	NA	1252	0	NA	NA	NA	NA	0	36754.1	2	0	0	1	0	0	0	0	0	0	0	0	0	0	0	0	0
2674	0	87	S52.500	52	1	0	#N/A	2019-03-25	2019	3	3	2019-03-28	3	2019-03-31	6	2022-09-03	NA	0	0	0	1258	0	2022-09-03	NA	1252	0	NA	NA	NA	NA	0	11668.3	5	0	0	0	0	0	0	0	0	0	0	0	0	0	0	0	0
2675	0	55	S72.000	72	1	0	#N/A	2019-03-26	2019	3	2	2019-03-28	14	2019-04-11	16	2022-09-03	NA	0	0	0	1257	0	2022-09-03	NA	1241	0	NA	NA	NA	NA	0	24684	3	0	0	0	0	0	0	0	0	0	0	0	0	0	0	0	0
2676	0	66	S52.801	52	1	0	#N/A	2019-03-26	2019	3	2	2019-03-28	6	2019-04-03	8	2022-09-03	NA	0	0	0	1257	0	2022-09-03	NA	1249	0	NA	NA	NA	NA	0	23663.8	5	0	0	0	0	0	0	0	0	0	0	0	0	0	0	0	0
2678	1	75	S72.000	72	1	0	#N/A	2019-03-26	2019	3	4	2019-03-30	13	2019-04-12	17	2019-08-20	1	1	2	1	147	0	2019-08-20	NA	147	1	NA	NA	NA	NA	0	61474.7	3	0	0	0	0	0	1	0	0	0	0	1	0	0	0	0	0
2680	0	73	S72.900	72	1	0	KS_007565	2019-03-27	2019	3	5	2019-04-01	14	2019-04-15	19	2022-09-03	NA	0	0	0	1256	0	2022-09-03	NA	1237	0	NA	NA	NA	NA	0	75034	3	0	0	0	0	0	0	0	0	0	0	0	0	0	0	0	0
2681	0	66	S42.202	42	1	0	KS_206584	2019-03-28	2019	3	3	2019-03-31	11	2019-04-11	14	2022-09-03	NA	0	0	0	1255	0	2022-09-03	NA	1241	0	NA	NA	NA	NA	0	39333.1	5	0	0	0	0	0	0	0	0	0	0	0	0	0	0	0	0
2682	0	71	S72.900	72	1	0	#N/A	2019-03-29	2019	3	4	2019-04-02	20	2019-04-22	24	2022-09-03	NA	0	0	0	1254	0	2022-09-03	NA	1230	0	NA	NA	NA	NA	0	60259.4	1	0	0	0	0	0	0	0	0	0	0	0	0	0	1	0	0
2684	0	54	S22.000	22	1	0	#N/A	2019-03-31	2019	3	4	2019-04-04	2	2019-04-06	6	2022-09-03	NA	0	0	0	1252	0	2022-09-03	NA	1246	0	NA	NA	NA	NA	0	57399.2	1	0	0	0	0	0	0	0	0	0	0	0	0	0	0	0	0
2685	0	86	S72.101	72	1	0	#N/A	2019-03-31	2019	3	3	2019-04-03	11	2019-04-14	14	2019-08-01	1	1	2	1	123	0	2019-08-01	NA	123	1	NA	NA	NA	NA	0	39153.4	3	0	0	0	0	0	0	0	0	0	0	0	0	0	0	0	0
2686	1	68	S72.000	72	1	0	#N/A	2019-03-31	2019	3	3	2019-04-03	12	2019-04-15	15	2022-09-03	NA	0	0	0	1252	0	2022-09-03	NA	1237	0	NA	NA	NA	NA	0	71887.6	3	0	0	0	0	0	0	0	0	0	0	0	0	0	0	0	0
2688	0	84	S72.000	72	1	0	#N/A	2019-04-02	2019	4	2	2019-04-04	11	2019-04-15	13	2022-09-03	NA	0	0	0	1250	0	2022-09-03	NA	1237	0	NA	NA	NA	NA	0	56382.3	3	0	0	0	0	0	0	0	0	0	0	0	0	0	0	0	0
2689	0	73	S32.000	32	1	0	#N/A	2019-04-03	2019	4	3	2019-04-06	3	2019-04-09	6	2022-09-03	NA	0	0	0	1249	0	2022-09-03	NA	1243	0	NA	NA	NA	NA	0	40391.9	2	0	0	0	0	0	1	0	0	0	0	0	0	0	0	0	0
2690	0	67	S72.101	72	1	0	#N/A	2019-04-03	2019	4	5	2019-04-08	9	2019-04-17	14	2022-09-03	NA	0	0	0	1249	0	2022-09-03	NA	1235	0	NA	NA	NA	NA	0	31439.1	1	0	0	0	0	0	1	0	0	0	0	0	0	0	0	0	0
2691	0	80	S72.101	72	1	0	#N/A	2019-04-04	2019	4	4	2019-04-08	10	2019-04-18	14	2022-09-03	NA	0	0	0	1248	0	2022-09-03	NA	1234	0	NA	NA	NA	NA	0	31352.1	3	0	0	1	0	0	0	0	0	0	0	0	0	0	0	0	0
2692	0	64	S32.000	32	1	0	#N/A	2019-04-04	2019	4	6	2019-04-10	5	2019-04-15	11	2022-09-03	NA	0	0	0	1248	0	2022-09-03	NA	1237	0	NA	NA	NA	NA	0	43113.7	1	0	0	0	0	0	0	0	0	0	0	0	0	0	0	0	0
2693	1	62	S72.000	72	1	0	#N/A	2019-04-05	2019	4	1	2019-04-06	3	2019-04-09	4	2022-09-03	NA	0	0	0	1247	0	2022-09-03	NA	1243	0	NA	NA	NA	NA	0	18299.9	3	0	0	0	0	0	0	0	0	0	0	0	0	0	0	0	0
2694	1	74	S22.000	22	1	0	KS_210316	2019-04-05	2019	4	5	2019-04-10	4	2019-04-14	9	2022-06-28	0	1	1	0	1180	0	2022-06-28	NA	1180	1	NA	NA	NA	NA	0	33021.4	2	0	0	0	0	0	0	0	0	0	0	0	0	0	0	0	0
2696	0	70	S22.000	22	1	0	#N/A	2019-04-06	2019	4	3	2019-04-09	4	2019-04-13	7	2021-07-28	0	1	1	0	844	1	2020-08-20	7587	495	2	NA	NA	NA	NA	7587	34152.6	2	0	0	0	0	0	0	0	0	0	0	0	0	0	0	0	0
2697	0	85	S72.101	72	1	0	#N/A	2019-04-06	2019	4	3	2019-04-09	14	2019-04-23	17	2019-05-09	0	1	1	0	33	0	2019-05-09	NA	33	1	NA	NA	NA	NA	0	34575.9	3	0	0	1	0	0	1	0	0	0	0	0	0	0	0	0	0
2698	0	73	S72.101	72	1	0	KS_209916	2019-04-06	2019	4	3	2019-04-09	10	2019-04-19	13	2022-09-03	NA	0	0	0	1246	0	2022-09-03	NA	1233	0	NA	NA	NA	NA	0	32069.8	3	0	0	0	0	0	0	0	0	0	1	0	0	0	0	0	0
2699	1	53	S52.500	52	1	0	#N/A	2019-04-07	2019	4	4	2019-04-11	14	2019-04-25	18	2022-09-03	NA	0	0	0	1245	0	2022-09-03	NA	1227	0	NA	NA	NA	NA	0	98519.1	1	0	200	0	0	0	0	0	0	0	0	0	0	0	0	0	0
2703	0	69	S52.801	52	1	0	#N/A	2019-04-08	2019	4	3	2019-04-11	5	2019-04-16	8	2022-09-03	NA	0	0	0	1244	0	2022-09-03	NA	1236	0	NA	NA	NA	NA	0	22919.9	5	0	0	0	0	0	0	0	0	0	0	0	0	0	0	0	0
2704	0	56	S32.000	32	1	0	#N/A	2019-04-09	2019	4	3	2019-04-12	6	2019-04-18	9	2022-09-03	NA	0	0	0	1243	0	2022-09-03	NA	1234	0	NA	NA	NA	NA	0	42425.7	1	0	0	0	0	0	0	0	0	0	0	0	0	0	0	0	0
2705	0	69	S52.801	52	1	0	#N/A	2019-04-10	2019	4	2	2019-04-12	4	2019-04-16	6	2022-09-03	NA	0	0	0	1242	0	2022-09-03	NA	1236	0	NA	NA	NA	NA	0	23175.9	5	0	0	0	0	0	0	0	0	0	0	0	0	0	0	0	0
2706	0	61	S32.000	32	1	0	#N/A	2019-04-11	2019	4	1	2019-04-12	4	2019-04-16	5	2022-09-03	NA	0	0	0	1241	0	2022-09-03	NA	1236	0	NA	NA	NA	NA	0	56329.3	1	0	0	0	0	0	0	0	0	0	0	0	0	0	0	0	0
2707	0	82	S32.000	32	1	0	#N/A	2019-04-12	2019	4	5	2019-04-17	14	2019-05-01	19	2021-09-22	0	1	1	0	894	0	2021-09-22	NA	894	1	NA	NA	NA	NA	0	42954.2	1	0	0	0	0	0	0	0	0	0	0	0	0	0	0	0	0
2708	0	90	S72.101	72	1	0	#N/A	2019-04-12	2019	4	3	2019-04-15	8	2019-04-23	11	2022-09-03	NA	0	0	0	1240	0	2022-09-03	NA	1229	0	NA	NA	NA	NA	0	37759.4	3	0	0	0	0	0	0	0	0	0	0	0	0	0	0	0	0
2709	0	80	S72.000	72	1	0	#N/A	2019-04-12	2019	4	3	2019-04-15	7	2019-04-22	10	2019-11-07	0	1	1	0	209	0	2019-11-07	NA	209	1	NA	NA	NA	NA	0	57155.8	3	0	0	1	0	0	0	0	0	0	0	0	0	0	0	0	0
2710	0	71	S52.500	52	1	0	KS_008306	2019-04-13	2019	4	3	2019-04-16	4	2019-04-20	7	2022-09-03	NA	0	0	0	1239	1	2021-07-16	47540.6	818	2	NA	NA	NA	NA	47540.6	36055.3	1	0	0	0	0	0	0	0	0	0	0	0	0	0	0	0	0
2711	1	64	S22.000	22	1	0	#N/A	2019-04-13	2019	4	2	2019-04-15	2	2019-04-17	4	2022-09-03	NA	0	0	0	1239	0	2022-09-03	NA	1235	0	NA	NA	NA	NA	0	37162.3	2	0	0	0	0	0	0	0	0	0	0	0	0	0	0	0	0
2713	1	74	S22.000	22	1	0	#N/A	2019-04-13	2019	4	4	2019-04-17	3	2019-04-20	7	2022-09-03	NA	0	0	0	1239	0	2022-09-03	NA	1232	0	NA	NA	NA	NA	0	79829.4	1	0	0	0	0	0	0	0	0	0	0	0	0	0	0	0	0
2714	0	82	S32.000	32	1	0	#N/A	2019-04-13	2019	4	2	2019-04-15	3	2019-04-18	5	2022-09-03	NA	0	0	0	1239	1	2019-11-15	60362.8	211	2	NA	NA	NA	NA	60362.8	38989.4	2	0	0	1	1	0	0	0	0	0	0	0	0	0	0	0	0
2715	0	55	S32.000	32	1	0	#N/A	2019-04-13	2019	4	3	2019-04-16	4	2019-04-20	7	2022-09-03	NA	0	0	0	1239	0	2022-09-03	NA	1232	0	NA	NA	NA	NA	0	62003.3	1	0	0	1	0	0	1	1	0	0	0	0	0	0	0	1	0
2716	0	75	S72.101	72	1	0	KS_006905	2019-04-14	2019	4	3	2019-04-17	10	2019-04-27	13	2022-09-03	NA	0	0	0	1238	0	2022-09-03	NA	1225	0	NA	NA	NA	NA	0	24139.6	3	0	0	0	0	0	0	0	0	0	0	0	0	0	0	0	0
2717	1	56	S32.000	32	1	0	#N/A	2019-04-15	2019	4	3	2019-04-18	12	2019-04-30	15	2022-09-03	NA	0	0	0	1237	0	2022-09-03	NA	1222	0	NA	NA	NA	NA	0	51170.4	1	0	0	0	0	0	0	0	0	0	0	0	0	0	0	0	0
2718	0	78	S32.000	32	1	0	#N/A	2019-04-15	2019	4	4	2019-04-19	2	2019-04-21	6	2021-06-23	0	1	1	0	800	1	2020-01-07	39504.4	261	2	NA	NA	NA	NA	39504.4	42419.9	2	0	0	0	0	0	0	0	0	0	0	0	0	0	0	0	0
2719	0	68	S52.500	52	1	0	#N/A	2019-04-15	2019	4	2	2019-04-17	4	2019-04-21	6	2021-09-01	0	1	1	0	870	0	2021-09-01	NA	870	1	NA	NA	NA	NA	0	12128.4	5	0	0	1	0	0	0	0	0	0	0	0	0	0	0	0	0
2720	1	73	S72.101	72	1	0	#N/A	2019-04-17	2019	4	2	2019-04-19	10	2019-04-29	12	2022-09-03	NA	0	0	0	1235	0	2022-09-03	NA	1223	0	NA	NA	NA	NA	0	43235.6	1	0	0	1	0	0	0	0	0	0	1	0	0	0	0	0	0
2722	0	72	S32.000	32	1	0	#N/A	2019-04-18	2019	4	2	2019-04-20	2	2019-04-22	4	2022-09-03	NA	0	0	0	1234	0	2022-09-03	NA	1230	0	NA	NA	NA	NA	0	38409.7	2	0	0	0	0	0	0	0	0	0	0	0	0	0	0	0	0
2723	0	55	S52.801	52	1	0	#N/A	2019-04-18	2019	4	5	2019-04-23	6	2019-04-29	11	2022-09-03	NA	0	0	0	1234	0	2022-09-03	NA	1223	0	NA	NA	NA	NA	0	30068.7	5	0	0	0	0	0	0	0	0	0	0	0	0	0	0	0	0
2725	0	67	S42.202	42	1	0	#N/A	2019-04-19	2019	4	6	2019-04-25	16	2019-05-11	22	2022-09-03	NA	0	0	0	1233	0	2022-09-03	NA	1211	0	NA	NA	NA	NA	0	56562.6	3	0	0	0	0	0	0	0	0	0	0	0	0	0	0	0	0
2726	0	72	S32.000	32	1	0	#N/A	2019-04-19	2019	4	4	2019-04-23	3	2019-04-26	7	2022-09-03	NA	0	0	0	1233	0	2022-09-03	NA	1226	0	NA	NA	NA	NA	0	39237.8	2	0	0	0	0	0	0	0	0	0	0	0	0	0	0	0	0
2728	0	68	S32.000	32	1	0	#N/A	2019-04-20	2019	4	2	2019-04-22	4	2019-04-26	6	2021-01-25	0	1	1	0	646	0	2021-01-25	NA	646	1	NA	NA	NA	NA	0	38329.2	2	0	0	0	0	0	0	0	0	0	0	0	0	0	0	0	0
2729	0	62	S22.000	22	1	0	#N/A	2019-04-20	2019	4	3	2019-04-23	3	2019-04-26	6	2022-09-03	NA	0	0	0	1232	0	2022-09-03	NA	1226	0	NA	NA	NA	NA	0	32323.3	2	0	0	0	0	0	0	0	0	0	0	0	0	0	0	0	0
2730	1	50	S52.500	52	1	0	#N/A	2019-04-20	2019	4	10	2019-04-30	5	2019-05-05	15	2022-09-03	NA	0	0	0	1232	0	2022-09-03	NA	1217	0	NA	NA	NA	NA	0	70521.9	1	0	0	0	0	0	0	1	0	0	0	0	0	0	0	0	0
2731	0	72	S72.101	72	1	0	#N/A	2019-04-20	2019	4	4	2019-04-24	9	2019-05-03	13	2022-09-03	NA	0	0	0	1232	0	2022-09-03	NA	1219	0	NA	NA	NA	NA	0	28777.5	3	0	0	0	0	0	0	0	0	0	0	0	0	0	0	0	0
2732	0	74	S32.000	32	1	0	#N/A	2019-04-21	2019	4	3	2019-04-24	4	2019-04-28	7	2022-09-03	NA	0	0	0	1231	1	2021-12-25	39632.7	972	2	NA	NA	NA	NA	39632.7	34845.1	2	0	0	0	0	0	0	0	0	0	0	0	0	0	0	0	0
2734	1	82	S72.000	72	1	0	#N/A	2019-04-21	2019	4	2	2019-04-23	7	2019-04-30	9	2022-09-03	NA	0	0	0	1231	0	2022-09-03	NA	1222	0	NA	NA	NA	NA	0	54875.1	3	0	0	1	0	0	0	0	0	0	0	0	0	0	0	0	0
2735	1	86	S72.101	72	1	0	#N/A	2019-04-21	2019	4	4	2019-04-25	10	2019-05-05	14	2022-04-17	0	1	1	0	1092	0	2022-04-17	NA	1092	1	NA	NA	NA	NA	0	41790.9	3	0	0	0	0	0	0	0	0	0	0	0	0	0	0	0	0
2736	1	53	S72.000	72	1	0	#N/A	2019-04-21	2019	4	3	2019-04-24	3	2019-04-27	6	2022-09-03	NA	0	0	0	1231	0	2022-09-03	NA	1225	0	NA	NA	NA	NA	0	13324.4	1	0	0	0	0	0	0	0	0	0	0	0	0	0	0	0	0
2738	0	67	S22.000	22	1	0	KS_000791	2019-04-22	2019	4	4	2019-04-26	3	2019-04-29	7	2022-09-03	NA	0	0	0	1230	0	2022-09-03	NA	1223	0	NA	NA	NA	NA	0	41228.6	1	0	0	0	0	0	0	0	0	0	0	0	0	0	0	0	0
2739	0	66	S32.000	32	1	0	#N/A	2019-04-22	2019	4	2	2019-04-24	3	2019-04-27	5	2022-09-03	NA	0	0	0	1230	0	2022-09-03	NA	1225	0	NA	NA	NA	NA	0	36792.3	2	0	0	1	0	0	0	0	0	0	0	0	0	0	0	0	0
2740	0	71	S32.000	32	1	0	#N/A	2019-04-22	2019	4	3	2019-04-25	2	2019-04-27	5	2022-09-03	NA	0	0	0	1230	1	2020-06-19	37574.2	419	2	NA	NA	NA	NA	37574.2	38579.2	2	0	0	0	0	0	0	0	0	0	0	0	0	0	0	0	0
2742	0	72	S32.000	32	1	0	#N/A	2019-04-23	2019	4	4	2019-04-27	3	2019-04-30	7	2022-09-03	NA	0	0	0	1229	0	2022-09-03	NA	1222	0	NA	NA	NA	NA	0	39764.5	2	0	0	0	0	0	0	0	0	0	0	0	0	0	0	0	0
2743	0	56	S72.000	72	1	0	#N/A	2019-04-23	2019	4	2	2019-04-25	9	2019-05-04	11	2022-09-03	NA	0	0	0	1229	0	2022-09-03	NA	1218	0	NA	NA	NA	NA	0	19309.1	3	0	0	0	0	0	0	0	0	0	0	0	0	0	0	0	0
2745	1	73	S72.101	72	1	0	#N/A	2019-04-25	2019	4	2	2019-04-27	7	2019-05-04	9	2022-09-03	NA	0	0	0	1227	0	2022-09-03	NA	1218	0	NA	NA	NA	NA	0	39186.7	3	0	200	0	0	0	0	0	0	0	0	0	0	0	0	0	0
2747	0	80	S22.000	22	1	0	#N/A	2019-04-26	2019	4	4	2019-04-30	5	2019-05-05	9	2022-09-03	NA	0	0	0	1226	0	2022-09-03	NA	1217	0	NA	NA	NA	NA	0	49866.9	2	0	0	0	0	0	0	0	0	0	0	0	0	0	0	0	0
2748	0	80	S72.900	72	1	0	#N/A	2019-04-26	2019	4	9	2019-05-05	13	2019-05-18	22	2022-09-03	NA	0	0	0	1226	0	2022-09-03	NA	1204	0	NA	NA	NA	NA	0	33857.6	3	0	600	0	0	0	0	0	0	0	0	0	0	0	0	0	0
2749	1	62	S52.801	52	1	0	KS_013514	2019-04-27	2019	4	3	2019-04-30	8	2019-05-08	11	2022-09-03	NA	0	0	0	1225	0	2022-09-03	NA	1214	0	NA	NA	NA	NA	0	43827.3	5	0	0	0	0	0	0	0	0	0	0	0	0	0	0	0	0
2750	0	69	S22.000	22	1	0	#N/A	2019-04-27	2019	4	3	2019-04-30	3	2019-05-03	6	2022-09-03	NA	0	0	0	1225	0	2022-09-03	NA	1219	0	NA	NA	NA	NA	0	40570.2	2	0	0	1	0	0	0	0	0	0	0	0	0	0	0	0	0
2753	0	62	S42.202	42	1	0	#N/A	2019-04-28	2019	4	8	2019-05-06	7	2019-05-13	15	2022-09-03	NA	0	0	0	1224	0	2022-09-03	NA	1209	0	NA	NA	NA	NA	0	38716.9	1	0	0	0	0	0	0	0	0	0	0	0	0	0	0	0	0
2754	1	67	S32.000	32	1	0	#N/A	2019-04-28	2019	4	7	2019-05-05	9	2019-05-14	16	2022-09-03	NA	0	0	0	1224	0	2022-09-03	NA	1208	0	NA	NA	NA	NA	0	76548	1	0	0	0	0	0	0	0	0	0	0	0	0	0	0	0	0
2756	0	75	S52.500	52	1	0	#N/A	2019-04-29	2019	4	6	2019-05-05	6	2019-05-11	12	2022-09-03	NA	0	0	0	1223	0	2022-09-03	NA	1211	0	NA	NA	NA	NA	0	23076.9	5	0	0	0	0	0	0	0	0	0	0	0	0	0	0	0	0
2757	0	76	S72.000	72	1	0	#N/A	2019-04-30	2019	4	6	2019-05-06	9	2019-05-15	15	2022-09-03	NA	0	0	0	1222	0	2022-09-03	NA	1207	0	NA	NA	NA	NA	0	62598.8	3	0	0	1	0	0	0	0	0	0	0	0	0	0	0	0	0
2758	1	60	S32.000	32	1	0	#N/A	2019-04-30	2019	4	6	2019-05-06	4	2019-05-10	10	2022-09-03	NA	0	0	0	1222	0	2022-09-03	NA	1212	0	NA	NA	NA	NA	0	41817.6	1	0	0	0	0	0	0	0	0	0	0	0	0	0	0	0	0
2760	0	56	S32.000	32	1	0	#N/A	2019-05-01	2019	5	3	2019-05-04	4	2019-05-08	7	2022-09-03	NA	0	0	0	1221	0	2022-09-03	NA	1214	0	NA	NA	NA	NA	0	41537.1	2	0	0	0	0	0	0	0	0	0	0	0	0	0	0	0	0
2761	0	79	S72.000	72	1	0	#N/A	2019-05-01	2019	5	3	2019-05-04	7	2019-05-11	10	2022-09-03	NA	0	0	0	1221	0	2022-09-03	NA	1211	0	NA	NA	NA	NA	0	55275.2	3	0	0	0	0	0	0	0	0	0	0	0	0	0	0	0	0
2762	1	65	S72.900	72	1	0	#N/A	2019-05-02	2019	5	6	2019-05-08	14	2019-05-22	20	2022-09-03	NA	0	0	0	1220	0	2022-09-03	NA	1200	0	NA	NA	NA	NA	0	68294.7	1	0	0	0	0	0	0	0	0	0	0	0	0	0	0	0	0
2763	0	72	S72.101	72	1	0	#N/A	2019-05-03	2019	5	5	2019-05-08	14	2019-05-22	19	2022-09-03	NA	0	0	0	1219	0	2022-09-03	NA	1200	0	NA	NA	NA	NA	0	30999.7	3	0	0	0	0	0	0	0	0	0	0	0	0	0	0	0	0
2764	0	62	S42.202	42	1	0	#N/A	2019-05-03	2019	5	5	2019-05-08	8	2019-05-16	13	2022-09-03	NA	0	0	0	1219	0	2022-09-03	NA	1206	0	NA	NA	NA	NA	0	38395.4	1	0	0	0	0	0	1	0	0	0	0	0	0	0	0	0	0
2765	0	56	S22.000	22	1	0	#N/A	2019-05-04	2019	5	4	2019-05-08	4	2019-05-12	8	2022-09-03	NA	0	0	0	1218	0	2022-09-03	NA	1210	0	NA	NA	NA	NA	0	39939	2	0	0	0	0	0	0	0	0	0	0	0	0	0	0	0	0
2766	1	61	S32.000	32	1	0	#N/A	2019-05-04	2019	5	4	2019-05-08	16	2019-05-24	20	2022-09-03	NA	0	0	0	1218	0	2022-09-03	NA	1198	0	NA	NA	NA	NA	0	64141.8	1	0	0	0	0	0	0	0	0	0	0	0	0	0	0	0	0
2767	0	50	S32.000	32	1	0	#N/A	2019-05-05	2019	5	3	2019-05-08	4	2019-05-12	7	2021-02-12	0	1	1	0	649	0	2021-02-12	NA	649	1	NA	NA	NA	NA	0	40395.3	1	0	0	0	0	0	0	0	0	0	0	0	0	0	0	0	0
2768	0	62	S22.000	22	1	0	#N/A	2019-05-06	2019	5	3	2019-05-09	11	2019-05-20	14	2022-09-03	NA	0	0	0	1216	0	2022-09-03	NA	1202	0	NA	NA	NA	NA	0	66380.2	1	0	0	0	0	0	0	0	0	0	0	0	0	0	0	0	0
2769	0	68	S22.000	22	1	0	#N/A	2019-05-07	2019	5	4	2019-05-11	5	2019-05-16	9	2022-09-03	NA	0	0	0	1215	0	2022-09-03	NA	1206	0	NA	NA	NA	NA	0	42924.3	1	0	0	0	0	0	0	0	0	0	0	0	0	0	0	0	0
2770	0	67	S32.000	32	1	0	#N/A	2019-05-07	2019	5	7	2019-05-14	11	2019-05-25	18	2022-09-03	NA	0	0	0	1215	0	2022-09-03	NA	1197	0	NA	NA	NA	NA	0	55219.2	1	0	0	0	0	0	0	0	0	0	0	0	0	0	0	0	0
2771	0	79	S72.101	72	1	0	#N/A	2019-05-07	2019	5	6	2019-05-13	7	2019-05-20	13	2021-05-18	0	1	1	0	742	0	2021-05-18	NA	742	1	NA	NA	NA	NA	0	45399	3	0	0	1	0	0	0	0	0	0	0	0	0	0	0	0	0
2772	0	61	S32.000	32	1	0	#N/A	2019-05-08	2019	5	2	2019-05-10	3	2019-05-13	5	2022-09-03	NA	0	0	0	1214	0	2022-09-03	NA	1209	0	NA	NA	NA	NA	0	40290.4	2	0	0	0	0	0	0	0	0	0	0	0	0	0	0	0	0
2773	0	54	S22.000	22	1	0	#N/A	2019-05-08	2019	5	2	2019-05-10	5	2019-05-15	7	2022-09-03	NA	0	0	0	1214	0	2022-09-03	NA	1207	0	NA	NA	NA	NA	0	37538.8	2	0	0	0	0	0	0	0	0	0	0	0	0	0	0	0	0
2774	0	66	S32.000	32	1	0	KS_025586	2019-05-08	2019	5	2	2019-05-10	3	2019-05-13	5	2022-09-03	NA	0	0	0	1214	0	2022-09-03	NA	1209	0	NA	NA	NA	NA	0	38167.4	1	0	0	0	0	0	0	0	0	0	0	0	0	0	0	0	0
2775	0	86	S72.101	72	1	0	#N/A	2019-05-08	2019	5	3	2019-05-11	11	2019-05-22	14	2022-09-03	NA	0	0	0	1214	0	2022-09-03	NA	1200	0	NA	NA	NA	NA	0	58753.4	3	0	0	0	0	0	0	0	0	0	0	0	0	0	0	0	0
2777	0	52	S32.000	32	1	0	#N/A	2019-05-09	2019	5	6	2019-05-15	9	2019-05-24	15	2022-09-03	NA	0	0	0	1213	0	2022-09-03	NA	1198	0	NA	NA	NA	NA	0	44809.4	2	0	0	0	0	0	0	0	0	0	0	0	0	0	0	0	0
2779	1	67	S32.000	32	1	0	#N/A	2019-05-10	2019	5	8	2019-05-18	7	2019-05-25	15	2022-09-03	NA	0	0	0	1212	0	2022-09-03	NA	1197	0	NA	NA	NA	NA	0	44358.7	1	0	0	0	0	0	0	0	0	0	0	0	0	0	0	0	0
2780	0	87	S32.000	32	1	0	#N/A	2019-05-11	2019	5	3	2019-05-14	5	2019-05-19	8	2022-09-03	NA	0	0	0	1211	1	2022-06-23	35513.6	1131	2	NA	NA	NA	NA	35513.6	42583.7	2	0	0	0	0	0	0	0	0	0	0	0	0	0	0	0	0
2781	0	67	S52.801	52	1	0	#N/A	2019-05-12	2019	5	3	2019-05-15	7	2019-05-22	10	2022-09-03	NA	0	0	0	1210	0	2022-09-03	NA	1200	0	NA	NA	NA	NA	0	50873.3	5	0	0	0	0	0	0	0	0	0	0	0	0	0	0	0	0
2782	0	88	S32.000	32	1	0	#N/A	2019-05-13	2019	5	2	2019-05-15	4	2019-05-19	6	2022-09-03	NA	0	0	0	1209	0	2022-09-03	NA	1203	0	NA	NA	NA	NA	0	37803.4	2	0	0	0	0	0	0	0	0	0	0	0	0	0	0	0	0
2783	0	69	S32.000	32	1	0	KS_212775	2019-05-13	2019	5	7	2019-05-20	5	2019-05-25	12	2022-09-03	NA	0	0	0	1209	0	2022-09-03	NA	1197	0	NA	NA	NA	NA	0	44104.7	1	0	0	0	0	0	0	0	0	0	0	0	0	0	0	0	0
2784	1	54	S22.000	22	1	0	#N/A	2019-05-13	2019	5	3	2019-05-16	7	2019-05-23	10	2022-09-03	NA	0	0	0	1209	0	2022-09-03	NA	1199	0	NA	NA	NA	NA	0	58476.8	1	0	0	1	0	0	0	0	0	0	0	0	0	0	0	0	0
2785	0	84	S72.000	72	1	0	#N/A	2019-05-13	2019	5	8	2019-05-21	10	2019-05-31	18	2022-09-03	NA	0	0	0	1209	0	2022-09-03	NA	1191	0	NA	NA	NA	NA	0	60646.3	3	0	0	0	0	0	0	0	0	0	0	0	0	0	0	0	0
2790	0	82	S72.101	72	1	0	#N/A	2019-05-14	2019	5	6	2019-05-20	13	2019-06-02	19	2022-09-03	NA	0	0	0	1208	0	2022-09-03	NA	1189	0	NA	NA	NA	NA	0	45548.2	3	0	0	0	0	0	0	0	0	0	0	0	0	0	0	0	0
2792	0	51	S32.000	32	1	0	KS_029596	2019-05-15	2019	5	6	2019-05-21	3	2019-05-24	9	2022-09-03	NA	0	0	0	1207	0	2022-09-03	NA	1198	0	NA	NA	NA	NA	0	35511.3	2	0	0	0	0	0	0	0	0	0	0	0	0	0	0	0	0
2793	0	64	S22.000	22	1	0	#N/A	2019-05-16	2019	5	6	2019-05-22	3	2019-05-25	9	2019-11-12	0	1	1	0	180	0	2019-11-12	NA	180	1	NA	NA	NA	NA	0	43481.9	2	0	0	0	0	0	0	0	0	0	0	0	0	0	0	0	0
2794	1	91	S72.101	72	1	0	#N/A	2019-05-17	2019	5	2	2019-05-19	10	2019-05-29	12	2019-11-03	0	1	1	0	170	1	2019-06-14	3745.4	16	2	NA	NA	NA	NA	3745.4	50576.1	3	0	0	0	0	1	1	0	0	0	0	0	0	0	0	0	0
2795	0	68	S22.000	22	1	0	#N/A	2019-05-17	2019	5	5	2019-05-22	3	2019-05-25	8	2022-09-03	NA	0	0	0	1205	0	2022-09-03	NA	1197	0	NA	NA	NA	NA	0	41916.1	1	0	0	0	0	0	0	0	0	0	0	0	0	0	0	0	0
2796	1	55	S22.000	22	1	0	#N/A	2019-05-18	2019	5	2	2019-05-20	11	2019-05-31	13	2022-09-03	NA	0	0	0	1204	0	2022-09-03	NA	1191	0	NA	NA	NA	NA	0	43308.8	1	0	0	0	0	0	0	0	0	0	0	0	0	0	0	0	0
2797	0	78	S72.101	72	1	0	#N/A	2019-05-18	2019	5	4	2019-05-22	6	2019-05-28	10	2022-09-03	NA	0	0	0	1204	0	2022-09-03	NA	1194	0	NA	NA	NA	NA	0	41627.6	3	0	0	0	0	0	0	0	0	0	0	0	0	0	0	0	0
2799	0	69	S22.000	22	1	0	#N/A	2019-05-19	2019	5	3	2019-05-22	3	2019-05-25	6	2022-09-03	NA	0	0	0	1203	0	2022-09-03	NA	1197	0	NA	NA	NA	NA	0	38908.1	2	0	0	0	0	0	0	0	0	0	0	0	0	0	0	0	0
2801	0	85	S22.000	22	1	0	#N/A	2019-05-20	2019	5	2	2019-05-22	3	2019-05-25	5	2022-09-03	NA	0	0	0	1202	0	2022-09-03	NA	1197	0	NA	NA	NA	NA	0	56542.7	1	0	0	0	0	0	0	0	0	0	0	0	0	0	0	0	0
2802	0	71	S72.000	72	1	0	#N/A	2019-05-21	2019	5	2	2019-05-23	8	2019-05-31	10	2022-09-03	NA	0	0	0	1201	0	2022-09-03	NA	1191	0	NA	NA	NA	NA	0	64805.9	3	0	0	0	0	0	0	0	0	0	0	0	0	0	0	0	0
2805	0	80	S22.000	22	1	0	#N/A	2019-05-25	2019	5	7	2019-06-01	2	2019-06-03	9	2019-10-30	1	1	2	1	158	0	2019-10-30	NA	158	1	NA	NA	NA	NA	0	41749.3	2	0	0	0	0	0	1	0	0	0	0	0	0	0	0	0	0
2806	0	61	S32.000	32	1	0	#N/A	2019-05-25	2019	5	2	2019-05-27	3	2019-05-30	5	2022-09-03	NA	0	0	0	1197	0	2022-09-03	NA	1192	0	NA	NA	NA	NA	0	50565.2	1	0	0	0	0	0	1	0	0	0	0	0	0	0	0	0	0
2807	0	69	S32.000	32	1	0	#N/A	2019-05-25	2019	5	2	2019-05-27	4	2019-05-31	6	2022-09-03	NA	0	0	0	1197	0	2022-09-03	NA	1191	0	NA	NA	NA	NA	0	39771.9	2	0	0	0	0	0	0	0	0	0	0	0	0	0	0	0	0
2808	0	77	S72.101	72	1	0	#N/A	2019-05-25	2019	5	4	2019-05-29	9	2019-06-07	13	2022-09-03	NA	0	0	0	1197	1	2020-09-26	38631.4	477	2	NA	NA	NA	NA	38631.4	27883.8	3	0	0	1	1	0	0	0	0	0	0	0	0	0	0	0	0
2809	0	80	S32.000	32	1	0	#N/A	2019-05-25	2019	5	3	2019-05-28	2	2019-05-30	5	2022-09-03	NA	0	0	0	1197	0	2022-09-03	NA	1192	0	NA	NA	NA	NA	0	36808.3	2	0	0	0	0	0	0	0	0	0	0	0	0	0	0	0	0
2810	0	75	S32.000	32	1	0	KS_022939	2019-05-25	2019	5	6	2019-05-31	3	2019-06-03	9	2022-09-03	NA	0	0	0	1197	0	2022-09-03	NA	1188	0	NA	NA	NA	NA	0	41630.1	2	0	0	0	0	0	0	0	0	0	0	0	0	0	0	0	0
2811	1	53	S72.000	72	1	0	#N/A	2019-05-27	2019	5	1	2019-05-28	6	2019-06-03	7	2022-09-03	NA	0	0	0	1195	0	2022-09-03	NA	1188	0	NA	NA	NA	NA	0	17363.4	3	0	0	0	0	0	0	0	0	0	0	0	0	0	0	0	0
2812	0	54	S52.801	52	1	0	#N/A	2019-05-27	2019	5	1	2019-05-28	3	2019-05-31	4	2022-09-03	NA	0	0	0	1195	0	2022-09-03	NA	1191	0	NA	NA	NA	NA	0	42734.6	5	0	0	0	0	0	0	0	0	0	0	0	0	0	0	0	0
2814	1	68	S72.101	72	1	0	#N/A	2019-05-29	2019	5	2	2019-05-31	15	2019-06-15	17	2022-09-03	NA	0	0	0	1193	0	2022-09-03	NA	1176	0	NA	NA	NA	NA	0	52368.1	3	0	0	0	0	0	0	0	0	0	0	0	0	0	0	0	0
2815	0	86	S72.000	72	1	0	#N/A	2019-05-29	2019	5	1	2019-05-30	12	2019-06-11	13	2022-09-03	NA	0	0	0	1193	0	2022-09-03	NA	1180	0	NA	NA	NA	NA	0	58548.9	3	0	0	0	0	0	1	0	0	0	0	0	0	0	0	0	0
2818	0	66	S22.000	22	1	0	#N/A	2019-05-30	2019	5	1	2019-05-31	6	2019-06-06	7	2022-09-03	NA	0	0	0	1192	0	2022-09-03	NA	1185	0	NA	NA	NA	NA	0	38872.2	2	0	0	0	0	0	0	0	0	0	0	0	0	0	0	0	0
2820	1	53	S72.101	72	1	0	#N/A	2019-05-30	2019	5	5	2019-06-04	9	2019-06-13	14	2022-09-03	NA	0	0	0	1192	0	2022-09-03	NA	1178	0	NA	NA	NA	NA	0	35971.6	3	0	0	0	0	0	0	0	0	0	1	0	0	0	0	0	0
2821	1	51	S32.000	32	1	0	#N/A	2019-05-31	2019	5	6	2019-06-06	14	2019-06-20	20	2022-09-03	NA	0	0	0	1191	0	2022-09-03	NA	1171	0	NA	NA	NA	NA	0	60587.1	1	0	0	0	0	0	0	0	0	0	0	0	0	0	0	0	0
2822	0	74	S32.000	32	1	0	#N/A	2019-05-31	2019	5	5	2019-06-05	6	2019-06-11	11	2022-09-03	NA	0	0	0	1191	0	2022-09-03	NA	1180	0	NA	NA	NA	NA	0	40325.8	2	0	0	0	0	0	0	0	0	0	0	0	0	0	0	0	0
2824	0	80	S72.000	72	1	0	#N/A	2019-06-03	2019	6	3	2019-06-06	12	2019-06-18	15	2021-08-27	1	1	2	1	816	0	2021-08-27	NA	816	1	NA	NA	NA	NA	0	64202.5	3	0	0	0	0	0	1	0	0	0	0	0	0	0	0	0	0
2825	1	53	S52.500	52	1	0	#N/A	2019-06-03	2019	6	1	2019-06-04	5	2019-06-09	6	2022-09-03	NA	0	0	0	1188	0	2022-09-03	NA	1182	0	NA	NA	NA	NA	0	34431.4	5	0	0	0	0	0	0	0	0	0	0	0	0	0	0	0	0
2826	0	75	S72.000	72	1	0	#N/A	2019-06-03	2019	6	7	2019-06-10	12	2019-06-22	19	2022-09-03	NA	0	0	0	1188	0	2022-09-03	NA	1169	0	NA	NA	NA	NA	0	68139.4	3	0	0	0	0	0	0	0	0	0	0	0	0	0	0	0	0
2827	1	52	S72.101	72	1	0	#N/A	2019-06-03	2019	6	2	2019-06-05	13	2019-06-18	15	2022-09-03	NA	0	0	0	1188	0	2022-09-03	NA	1173	0	NA	NA	NA	NA	0	34183.7	3	0	0	0	0	0	0	0	0	0	0	0	0	0	0	0	0
2828	0	83	S32.000	32	1	0	#N/A	2019-06-04	2019	6	4	2019-06-08	2	2019-06-10	6	2022-09-03	NA	0	0	0	1187	0	2022-09-03	NA	1181	0	NA	NA	NA	NA	0	36809.9	2	0	0	1	0	0	0	0	0	0	0	0	0	0	0	0	0
2829	0	65	S32.000	32	1	0	#N/A	2019-06-05	2019	6	5	2019-06-10	3	2019-06-13	8	2022-09-03	NA	0	0	0	1186	0	2022-09-03	NA	1178	0	NA	NA	NA	NA	0	36933	2	0	0	0	0	0	0	0	0	0	0	0	0	0	0	0	0
2830	0	66	S52.500	52	1	0	#N/A	2019-06-05	2019	6	6	2019-06-11	9	2019-06-20	15	2022-09-03	NA	0	0	0	1186	0	2022-09-03	NA	1171	0	NA	NA	NA	NA	0	36729.2	5	0	0	0	0	0	0	0	0	0	0	0	0	0	0	0	0
2831	0	75	S22.000	22	1	0	#N/A	2019-06-05	2019	6	1	2019-06-06	5	2019-06-11	6	2022-09-03	NA	0	0	0	1186	0	2022-09-03	NA	1180	0	NA	NA	NA	NA	0	39210	2	0	0	0	0	0	0	0	0	0	0	0	0	0	0	0	0
2832	1	65	S72.000	72	1	0	#N/A	2019-06-05	2019	6	5	2019-06-10	12	2019-06-22	17	2022-09-03	NA	0	0	0	1186	0	2022-09-03	NA	1169	0	NA	NA	NA	NA	0	61221.1	3	0	0	0	0	0	0	0	0	0	0	0	0	0	0	0	0
2833	0	65	S42.202	42	1	0	#N/A	2019-06-06	2019	6	2	2019-06-08	6	2019-06-14	8	2022-09-03	NA	0	0	0	1185	0	2022-09-03	NA	1177	0	NA	NA	NA	NA	0	64439.9	5	0	0	0	0	0	1	0	0	0	0	0	0	0	0	0	0
2834	0	66	S32.000	32	1	0	#N/A	2019-06-06	2019	6	2	2019-06-08	2	2019-06-10	4	2022-09-03	NA	0	0	0	1185	0	2022-09-03	NA	1181	0	NA	NA	NA	NA	0	41197.8	1	0	0	0	0	0	0	0	0	0	0	0	0	0	0	0	0
2835	0	61	S32.000	32	1	0	#N/A	2019-06-07	2019	6	5	2019-06-12	7	2019-06-19	12	2022-09-03	NA	0	0	0	1184	0	2022-09-03	NA	1172	0	NA	NA	NA	NA	0	84948.8	1	0	0	0	0	0	0	0	0	0	0	0	0	0	0	0	0
2836	0	65	S52.500	52	1	0	#N/A	2019-06-07	2019	6	4	2019-06-11	5	2019-06-16	9	2022-09-03	NA	0	0	0	1184	0	2022-09-03	NA	1175	0	NA	NA	NA	NA	0	30155.3	5	0	0	0	0	0	0	0	0	0	0	0	0	0	0	0	0
2837	0	57	S22.000	22	1	0	#N/A	2019-06-08	2019	6	3	2019-06-11	7	2019-06-18	10	2022-09-03	NA	0	0	0	1183	0	2022-09-03	NA	1173	0	NA	NA	NA	NA	0	58243.7	1	0	0	0	0	0	0	0	0	0	0	0	0	0	0	0	0
2838	1	80	S22.000	22	1	0	#N/A	2019-06-08	2019	6	4	2019-06-12	2	2019-06-14	6	2022-09-03	NA	0	0	0	1183	1	2020-09-26	2626	470	2	NA	NA	NA	NA	2626	37417.2	1	0	0	0	0	0	0	0	0	0	0	0	0	0	0	0	0
2839	0	78	S72.000	72	1	0	#N/A	2019-06-09	2019	6	2	2019-06-11	9	2019-06-20	11	2022-09-03	NA	0	0	0	1182	0	2022-09-03	NA	1171	0	NA	NA	NA	NA	0	55097.4	3	0	0	1	0	0	1	0	0	0	1	0	0	0	0	0	0
2840	0	64	S72.000	72	1	0	#N/A	2019-06-09	2019	6	2	2019-06-11	7	2019-06-18	9	2022-09-03	NA	0	0	0	1182	0	2022-09-03	NA	1173	0	NA	NA	NA	NA	0	76670.2	3	0	0	0	0	0	0	0	0	0	0	0	0	0	0	0	0
2841	1	75	S72.101	72	1	0	#N/A	2019-06-09	2019	6	3	2019-06-12	12	2019-06-24	15	2022-09-03	NA	0	0	0	1182	0	2022-09-03	NA	1167	0	NA	NA	NA	NA	0	50004.9	3	0	0	1	0	0	0	0	0	0	0	0	0	0	0	0	0
2843	0	57	S22.000	22	1	0	#N/A	2019-06-10	2019	6	4	2019-06-14	3	2019-06-17	7	2022-09-03	NA	0	0	0	1181	0	2022-09-03	NA	1174	0	NA	NA	NA	NA	0	40218.6	1	0	0	0	0	0	0	0	0	0	0	0	0	0	0	0	0
2844	0	67	S52.500	52	1	0	#N/A	2019-06-11	2019	6	3	2019-06-14	7	2019-06-21	10	2022-09-03	NA	0	0	0	1180	0	2022-09-03	NA	1170	0	NA	NA	NA	NA	0	26092.4	5	0	0	0	0	0	0	0	0	0	0	0	0	0	0	0	0
2845	0	68	S72.101	72	1	0	#N/A	2019-06-11	2019	6	3	2019-06-14	7	2019-06-21	10	2022-09-03	NA	0	0	0	1180	0	2022-09-03	NA	1170	0	NA	NA	NA	NA	0	35697.6	3	0	0	0	0	0	1	0	0	0	0	0	0	0	0	0	0
2846	1	90	S22.000	22	1	0	#N/A	2019-06-12	2019	6	1	2019-06-13	2	2019-06-15	3	2020-06-10	0	1	1	0	364	1	2019-07-22	31216	37	2	NA	NA	NA	NA	31216	38691.4	2	0	0	0	0	0	0	0	0	0	0	0	0	0	0	0	0
2847	0	68	S22.000	22	1	0	KS_205006	2019-06-12	2019	6	3	2019-06-15	3	2019-06-18	6	2022-09-03	NA	0	0	0	1179	0	2022-09-03	NA	1173	0	NA	NA	NA	NA	0	67998.3	1	0	0	0	0	0	0	0	0	0	0	0	0	0	0	0	0
2849	0	67	S22.000	22	1	0	#N/A	2019-06-13	2019	6	1	2019-06-14	2	2019-06-16	3	2022-09-03	NA	0	0	0	1178	0	2022-09-03	NA	1175	0	NA	NA	NA	NA	0	32627.6	2	0	0	0	0	0	0	0	0	0	0	0	0	0	0	0	0
2851	0	63	S52.500	52	1	0	#N/A	2019-06-13	2019	6	5	2019-06-18	8	2019-06-26	13	2022-09-03	NA	0	0	0	1178	0	2022-09-03	NA	1165	0	NA	NA	NA	NA	0	35290.3	5	0	0	0	0	0	0	0	0	0	0	0	0	0	0	0	0
2852	0	67	S32.000	32	1	0	#N/A	2019-06-14	2019	6	3	2019-06-17	16	2019-07-03	19	2022-09-03	NA	0	0	0	1177	0	2022-09-03	NA	1158	0	NA	NA	NA	NA	0	66576.1	1	0	0	0	0	0	0	0	0	0	0	0	0	0	0	0	0
2853	0	73	S32.000	32	1	0	#N/A	2019-06-14	2019	6	4	2019-06-18	4	2019-06-22	8	2022-09-03	NA	0	0	0	1177	0	2022-09-03	NA	1169	0	NA	NA	NA	NA	0	42058.4	2	0	0	0	0	0	0	0	0	0	0	0	0	0	0	0	0
2854	0	84	S72.101	72	1	0	#N/A	2019-06-15	2019	6	3	2019-06-18	17	2019-07-05	20	2020-02-26	0	1	1	0	256	0	2020-02-26	NA	256	1	NA	NA	NA	NA	0	67610.3	3	0	0	1	0	0	0	1	0	0	0	0	0	0	1	0	0
2855	0	70	S22.000	22	1	0	#N/A	2019-06-16	2019	6	3	2019-06-19	7	2019-06-26	10	2022-09-03	NA	0	0	0	1175	0	2022-09-03	NA	1165	0	NA	NA	NA	NA	0	43021	1	0	0	1	0	0	0	0	0	0	0	1	0	0	0	0	0
2856	0	63	S72.101	72	1	0	#N/A	2019-06-17	2019	6	1	2019-06-18	14	2019-07-02	15	2022-09-03	NA	0	0	0	1174	0	2022-09-03	NA	1159	0	NA	NA	NA	NA	0	41575.9	3	0	0	0	0	0	0	0	0	0	0	0	0	0	0	0	0
2858	0	62	S42.202	42	1	0	#N/A	2019-06-21	2019	6	3	2019-06-24	7	2019-07-01	10	2022-09-03	NA	0	0	0	1170	0	2022-09-03	NA	1160	0	NA	NA	NA	NA	0	31444.3	1	0	0	0	0	0	0	0	0	0	0	0	0	0	0	0	0
2861	0	65	S72.000	72	1	0	#N/A	2019-06-23	2019	6	3	2019-06-26	10	2019-07-06	13	2022-09-03	NA	0	0	0	1168	0	2022-09-03	NA	1155	0	NA	NA	NA	NA	0	65028.4	3	0	0	0	0	0	0	0	0	0	0	0	0	0	0	0	0
2862	0	80	S72.101	72	1	0	KS_005914	2019-06-23	2019	6	5	2019-06-28	10	2019-07-08	15	2022-09-03	NA	0	0	0	1168	0	2022-09-03	NA	1153	0	NA	NA	NA	NA	0	32646.7	3	0	0	1	0	0	1	0	0	0	0	0	0	0	0	0	0
2863	0	75	S32.000	32	1	0	KS_006592	2019-06-23	2019	6	4	2019-06-27	3	2019-06-30	7	2022-09-03	NA	0	0	0	1168	0	2022-09-03	NA	1161	0	NA	NA	NA	NA	0	42438.6	1	0	0	0	0	0	1	0	0	0	0	0	0	0	0	0	0
2864	0	55	S32.000	32	1	0	#N/A	2019-06-23	2019	6	3	2019-06-26	3	2019-06-29	6	2022-09-03	NA	0	0	0	1168	0	2022-09-03	NA	1162	0	NA	NA	NA	NA	0	46917.7	2	0	0	0	0	0	0	0	0	0	0	0	0	0	0	0	0
2865	0	67	S52.801	52	1	0	#N/A	2019-06-24	2019	6	1	2019-06-25	6	2019-07-01	7	2022-09-03	NA	0	0	0	1167	0	2022-09-03	NA	1160	0	NA	NA	NA	NA	0	38230	5	0	0	0	0	0	0	0	0	0	0	0	0	0	0	0	0
2867	0	77	S72.101	72	1	0	#N/A	2019-06-25	2019	6	1	2019-06-26	8	2019-07-04	9	2020-01-29	1	1	2	1	218	0	2020-01-29	NA	218	1	NA	NA	NA	NA	0	41833.3	3	0	0	0	0	0	1	0	0	0	0	0	0	0	0	0	0
2868	0	57	S52.801	52	1	0	#N/A	2019-06-25	2019	6	4	2019-06-29	7	2019-07-06	11	2022-09-03	NA	0	0	0	1166	0	2022-09-03	NA	1155	0	NA	NA	NA	NA	0	23221.2	5	0	0	0	0	0	0	0	0	0	0	0	0	0	0	0	0
2869	1	59	S52.801	52	1	0	#N/A	2019-06-26	2019	6	5	2019-07-01	7	2019-07-08	12	2022-09-03	NA	0	0	0	1165	0	2022-09-03	NA	1153	0	NA	NA	NA	NA	0	16224.7	5	0	0	0	0	0	0	0	0	0	0	0	0	0	0	0	0
2870	0	68	S52.801	52	1	0	#N/A	2019-06-27	2019	6	2	2019-06-29	6	2019-07-05	8	2022-09-03	NA	0	0	0	1164	0	2022-09-03	NA	1156	0	NA	NA	NA	NA	0	38590.1	5	0	0	0	0	0	0	0	0	0	0	0	0	0	0	0	0
2871	0	83	S72.101	72	1	0	#N/A	2019-06-27	2019	6	2	2019-06-29	8	2019-07-07	10	2019-07-07	0	1	1	0	10	0	2019-07-07	NA	10	1	NA	NA	NA	NA	0	87022	3	0	0	1	0	1	0	1	0	0	1	0	0	0	0	0	0
2872	1	61	S52.801	52	1	0	#N/A	2019-06-28	2019	6	4	2019-07-02	6	2019-07-08	10	2022-09-03	NA	0	0	0	1163	0	2022-09-03	NA	1153	0	NA	NA	NA	NA	0	31172.3	5	0	0	0	0	0	0	0	0	0	0	0	0	0	0	0	0
2873	1	56	S32.000	32	1	0	#N/A	2019-06-28	2019	6	3	2019-07-01	15	2019-07-16	18	2022-09-03	NA	0	0	0	1163	0	2022-09-03	NA	1145	0	NA	NA	NA	NA	0	90679.3	1	0	600	0	0	0	0	0	0	0	0	0	0	0	0	0	0
2876	1	68	S72.000	72	1	0	#N/A	2019-06-29	2019	6	4	2019-07-03	10	2019-07-13	14	2022-09-03	NA	0	0	0	1162	0	2022-09-03	NA	1148	0	NA	NA	NA	NA	0	55112.6	3	0	0	0	0	0	1	1	0	0	0	0	0	0	0	0	0
2877	0	63	S52.500	52	1	0	#N/A	2019-07-01	2019	7	2	2019-07-03	5	2019-07-08	7	2022-09-03	NA	0	0	0	1160	0	2022-09-03	NA	1153	0	NA	NA	NA	NA	0	36027.8	5	0	0	0	0	0	0	0	0	0	0	0	0	0	0	0	0
2878	0	76	S32.000	32	1	0	#N/A	2019-07-02	2019	7	2	2019-07-04	3	2019-07-07	5	2022-09-03	NA	0	0	0	1159	0	2022-09-03	NA	1154	0	NA	NA	NA	NA	0	47670.7	2	0	0	0	0	0	0	0	0	0	0	0	0	0	0	0	0
2879	0	70	S52.801	52	1	0	#N/A	2019-07-02	2019	7	3	2019-07-05	6	2019-07-11	9	2022-09-03	NA	0	0	0	1159	0	2022-09-03	NA	1150	0	NA	NA	NA	NA	0	36234.7	5	0	0	0	1	0	0	0	0	0	0	0	0	0	0	0	0
2880	0	53	S32.000	32	1	0	#N/A	2019-07-03	2019	7	2	2019-07-05	2	2019-07-07	4	2022-09-03	NA	0	0	0	1158	0	2022-09-03	NA	1154	0	NA	NA	NA	NA	0	34429.2	1	0	0	0	0	0	0	0	0	0	0	0	0	0	0	0	0
2881	0	55	S52.801	52	1	0	#N/A	2019-07-03	2019	7	0	2019-07-03	0	2019-07-03	0	2022-09-03	NA	0	0	0	1158	0	2022-09-03	NA	1158	0	NA	NA	NA	NA	0	476.86	5	0	0	0	0	0	0	0	0	0	0	0	0	0	0	0	0
2882	0	66	S22.000	22	1	0	#N/A	2019-07-04	2019	7	4	2019-07-08	3	2019-07-11	7	2022-09-03	NA	0	0	0	1157	1	2020-08-12	25018.5	398	2	NA	NA	NA	NA	25018.5	59854.2	1	0	0	0	1	0	1	0	0	0	0	0	0	0	0	0	0
2883	0	86	S72.000	72	1	0	#N/A	2019-07-04	2019	7	5	2019-07-09	13	2019-07-22	18	2020-11-06	0	1	1	0	491	0	2020-11-06	NA	491	1	NA	NA	NA	NA	0	65156.5	3	0	0	0	0	0	1	0	0	0	0	0	0	0	0	0	0
2884	0	78	S72.000	72	1	0	#N/A	2019-07-05	2019	7	4	2019-07-09	13	2019-07-22	17	2022-09-03	NA	0	0	0	1156	0	2022-09-03	NA	1139	0	NA	NA	NA	NA	0	68646.1	3	0	0	0	0	0	1	0	0	0	1	0	0	0	0	0	0
2885	0	81	S72.101	72	1	0	KS_005171	2019-07-06	2019	7	2	2019-07-08	10	2019-07-18	12	2022-09-03	NA	0	0	0	1155	0	2022-09-03	NA	1143	0	NA	NA	NA	NA	0	41178.2	3	0	0	0	0	0	1	0	0	0	0	0	0	0	0	0	0
2886	0	53	S72.900	72	1	0	#N/A	2019-07-06	2019	7	11	2019-07-17	38	2019-08-24	49	2022-09-03	NA	0	0	0	1155	0	2022-09-03	NA	1106	0	NA	NA	NA	NA	0	185445	1	0	0	0	0	0	0	0	0	0	0	0	0	0	1	0	0
2887	0	76	S32.000	32	1	0	KS_028797	2019-07-07	2019	7	4	2019-07-11	7	2019-07-18	11	2022-09-03	NA	0	0	0	1154	0	2022-09-03	NA	1143	0	NA	NA	NA	NA	0	62817.2	1	0	0	0	0	0	0	0	0	0	0	0	0	0	0	0	0
2888	0	63	S32.000	32	1	0	#N/A	2019-07-07	2019	7	3	2019-07-10	4	2019-07-14	7	2022-09-03	NA	0	0	0	1154	0	2022-09-03	NA	1147	0	NA	NA	NA	NA	0	45765	1	0	0	0	0	0	0	0	0	0	0	0	0	0	0	0	0
2889	1	84	S72.101	72	1	0	#N/A	2019-07-07	2019	7	3	2019-07-10	12	2019-07-22	15	2022-09-03	NA	0	0	0	1154	0	2022-09-03	NA	1139	0	NA	NA	NA	NA	0	54660.5	3	0	0	0	0	0	0	0	0	0	0	0	0	0	0	0	0
2890	1	51	S32.000	32	1	0	#N/A	2019-07-08	2019	7	4	2019-07-12	14	2019-07-26	18	2022-09-03	NA	0	0	0	1153	0	2022-09-03	NA	1135	0	NA	NA	NA	NA	0	78901.1	1	0	0	0	1	0	0	0	0	0	0	0	0	0	0	0	0
2891	0	69	S72.000	72	1	0	#N/A	2019-07-08	2019	7	3	2019-07-11	13	2019-07-24	16	2022-09-03	NA	0	0	0	1153	0	2022-09-03	NA	1137	0	NA	NA	NA	NA	0	61348.3	3	0	200	0	0	0	0	0	0	0	0	0	0	0	0	0	0
2893	0	67	S22.000	22	1	0	KS_217410	2019-07-09	2019	7	3	2019-07-12	3	2019-07-15	6	2022-09-03	NA	0	0	0	1152	0	2022-09-03	NA	1146	0	NA	NA	NA	NA	0	40524.7	2	0	0	0	0	0	1	0	0	0	0	0	0	0	0	0	0
2894	0	74	S52.801	52	1	0	KS_021743	2019-07-10	2019	7	3	2019-07-13	7	2019-07-20	10	2022-09-03	NA	0	0	0	1151	0	2022-09-03	NA	1141	0	NA	NA	NA	NA	0	34241.7	5	0	0	0	0	0	0	0	0	0	0	0	0	0	0	0	0
2895	0	68	S22.000	22	1	0	KS_211375	2019-07-10	2019	7	2	2019-07-12	3	2019-07-15	5	2022-09-03	NA	0	0	0	1151	1	2021-10-29	23508	837	2	NA	NA	NA	NA	23508	43147.1	2	0	0	0	0	0	1	0	0	0	0	0	0	0	0	0	0
2896	1	51	S52.801	52	1	0	#N/A	2019-07-11	2019	7	2	2019-07-13	4	2019-07-17	6	2022-09-03	NA	0	0	0	1150	0	2022-09-03	NA	1144	0	NA	NA	NA	NA	0	28125.6	5	0	0	0	0	0	0	0	0	0	0	0	0	0	0	0	0
2897	1	64	S32.000	32	1	0	KS_217341	2019-07-11	2019	7	2	2019-07-13	13	2019-07-26	15	2022-09-03	NA	0	0	0	1150	0	2022-09-03	NA	1135	0	NA	NA	NA	NA	0	74066.2	1	0	0	0	0	0	0	0	0	0	0	0	0	0	0	0	0
2899	0	72	S22.000	22	1	0	#N/A	2019-07-13	2019	7	5	2019-07-18	2	2019-07-20	7	2022-09-03	NA	0	0	0	1148	0	2022-09-03	NA	1141	0	NA	NA	NA	NA	0	35027.4	2	0	0	0	0	0	0	0	0	0	0	0	0	0	0	0	0
2900	1	52	S22.000	22	1	0	#N/A	2019-07-13	2019	7	5	2019-07-18	6	2019-07-24	11	2022-09-03	NA	0	0	0	1148	0	2022-09-03	NA	1137	0	NA	NA	NA	NA	0	56740.2	1	0	0	0	0	0	0	0	0	0	0	0	0	0	0	0	0
2901	1	53	S52.500	52	1	0	#N/A	2019-07-14	2019	7	3	2019-07-17	8	2019-07-25	11	2022-09-03	NA	0	0	0	1147	0	2022-09-03	NA	1136	0	NA	NA	NA	NA	0	32228	5	0	0	0	0	0	0	0	0	0	0	0	0	0	0	0	0
2902	1	58	S32.000	32	1	0	#N/A	2019-07-15	2019	7	3	2019-07-18	30	2019-08-17	33	2022-09-03	NA	0	0	0	1146	0	2022-09-03	NA	1113	0	NA	NA	NA	NA	0	99045.4	1	0	0	0	0	0	0	0	0	0	0	0	0	0	0	0	0
2904	0	66	S32.000	32	1	0	#N/A	2019-07-17	2019	7	5	2019-07-22	3	2019-07-25	8	2022-09-03	NA	0	0	0	1144	0	2022-09-03	NA	1136	0	NA	NA	NA	NA	0	42618.4	2	0	0	1	0	0	1	0	0	0	0	0	0	0	0	0	0
2905	1	54	S32.000	32	1	0	#N/A	2019-07-17	2019	7	5	2019-07-22	5	2019-07-27	10	2022-09-03	NA	0	0	0	1144	0	2022-09-03	NA	1134	0	NA	NA	NA	NA	0	61498.5	1	0	0	1	0	0	0	0	0	0	0	0	0	0	0	0	0
2906	1	85	S72.101	72	1	0	#N/A	2019-07-18	2019	7	9	2019-07-27	14	2019-08-10	23	2022-09-03	NA	0	0	0	1143	0	2022-09-03	NA	1120	0	NA	NA	NA	NA	0	37215.2	3	0	0	0	0	0	0	0	0	0	0	0	0	0	0	0	0
2912	0	70	S32.000	32	1	0	#N/A	2019-07-21	2019	7	6	2019-07-27	7	2019-08-03	13	2022-09-03	NA	0	0	0	1140	0	2022-09-03	NA	1127	0	NA	NA	NA	NA	0	44519	1	0	0	0	0	0	0	0	0	0	0	0	0	0	0	0	0
2913	0	53	S72.000	72	1	0	#N/A	2019-07-21	2019	7	3	2019-07-24	8	2019-08-01	11	2022-09-03	NA	0	0	0	1140	0	2022-09-03	NA	1129	0	NA	NA	NA	NA	0	25623.9	3	0	0	0	0	0	0	0	0	0	0	0	0	0	0	0	0
2914	1	65	S52.801	52	1	0	#N/A	2019-07-22	2019	7	4	2019-07-26	7	2019-08-02	11	2022-09-03	NA	0	0	0	1139	0	2022-09-03	NA	1128	0	NA	NA	NA	NA	0	35188.4	5	0	0	0	0	0	0	0	0	0	0	0	0	0	0	0	0
2915	0	52	S52.801	52	1	0	#N/A	2019-07-23	2019	7	4	2019-07-27	5	2019-08-01	9	2022-09-03	NA	0	0	0	1138	0	2022-09-03	NA	1129	0	NA	NA	NA	NA	0	22389.2	5	0	0	0	0	0	0	0	0	0	0	0	0	0	0	0	0
2916	1	79	S72.000	72	1	0	#N/A	2019-07-23	2019	7	27	2019-08-19	14	2019-09-02	41	2022-09-03	NA	0	0	0	1138	0	2022-09-03	NA	1097	0	NA	NA	NA	NA	0	82053.2	3	0	0	1	0	0	0	0	0	0	0	0	0	0	0	0	0
2918	0	83	S72.000	72	1	0	#N/A	2019-07-24	2019	7	3	2019-07-27	13	2019-08-09	16	2022-09-03	NA	0	0	0	1137	0	2022-09-03	NA	1121	0	NA	NA	NA	NA	0	64624.1	3	0	0	0	0	0	0	0	0	0	0	0	0	0	0	0	0
2919	0	80	S32.000	32	1	0	#N/A	2019-07-24	2019	7	3	2019-07-27	2	2019-07-29	5	2022-09-03	NA	0	0	0	1137	0	2022-09-03	NA	1132	0	NA	NA	NA	NA	0	39654.5	2	0	0	0	0	0	1	0	0	0	0	0	0	0	0	0	0
2920	0	65	S42.202	42	1	0	KS_010567	2019-07-25	2019	7	2	2019-07-27	5	2019-08-01	7	2022-09-03	NA	0	0	0	1136	0	2022-09-03	NA	1129	0	NA	NA	NA	NA	0	39094.8	5	0	0	0	0	0	0	0	0	0	0	0	0	0	0	0	0
2921	1	51	S32.000	32	1	0	#N/A	2019-07-25	2019	7	7	2019-08-01	20	2019-08-21	27	2022-09-03	NA	0	0	0	1136	0	2022-09-03	NA	1109	0	NA	NA	NA	NA	0	161773	1	0	0	0	0	0	0	0	0	0	0	0	0	0	0	0	0
2923	0	79	S32.000	32	1	0	#N/A	2019-07-26	2019	7	3	2019-07-29	5	2019-08-03	8	2022-09-03	NA	0	0	0	1135	0	2022-09-03	NA	1127	0	NA	NA	NA	NA	0	42057.4	2	0	0	0	0	0	0	0	0	0	0	0	0	0	0	0	0
2924	0	56	S22.000	22	1	0	#N/A	2019-07-26	2019	7	5	2019-07-31	7	2019-08-07	12	2022-09-03	NA	0	0	0	1135	0	2022-09-03	NA	1123	0	NA	NA	NA	NA	0	45113.4	1	0	0	0	0	0	0	0	0	0	0	0	0	0	0	0	0
2925	1	53	S22.000	22	1	0	#N/A	2019-07-26	2019	7	5	2019-07-31	6	2019-08-06	11	2022-09-03	NA	0	0	0	1135	0	2022-09-03	NA	1124	0	NA	NA	NA	NA	0	43975.7	1	0	0	0	0	0	0	0	0	0	0	0	0	0	0	0	0
2926	1	69	S32.000	32	1	0	#N/A	2019-07-26	2019	7	3	2019-07-29	4	2019-08-02	7	2022-09-03	NA	0	0	0	1135	0	2022-09-03	NA	1128	0	NA	NA	NA	NA	0	42493.8	1	0	0	0	0	0	0	0	0	0	0	0	0	0	0	0	0
2927	0	51	S32.000	32	1	0	#N/A	2019-07-26	2019	7	5	2019-07-31	11	2019-08-11	16	2022-09-03	NA	0	0	0	1135	0	2022-09-03	NA	1119	0	NA	NA	NA	NA	0	45998.1	1	0	0	0	0	0	0	0	0	0	0	0	0	0	0	0	0
2928	0	80	S72.000	72	1	0	#N/A	2019-07-27	2019	7	3	2019-07-30	17	2019-08-16	20	2022-09-03	NA	0	0	0	1134	0	2022-09-03	NA	1114	0	NA	NA	NA	NA	0	64793.7	1	0	0	0	0	0	0	0	0	0	0	0	0	0	0	0	0
2929	0	75	S22.000	22	1	0	KS_202330	2019-07-28	2019	7	2	2019-07-30	3	2019-08-02	5	2022-09-03	NA	0	0	0	1133	0	2022-09-03	NA	1128	0	NA	NA	NA	NA	0	40340.9	1	0	0	0	0	0	1	0	0	0	0	0	0	0	0	0	0
2930	0	81	S72.101	72	1	0	#N/A	2019-07-28	2019	7	4	2019-08-01	8	2019-08-09	12	2021-11-15	0	1	1	0	841	0	2021-11-15	NA	841	1	NA	NA	NA	NA	0	34220.1	3	0	0	0	0	0	0	0	0	0	1	0	0	0	0	0	0
2931	0	76	S72.000	72	1	0	KS_200197	2019-07-28	2019	7	3	2019-07-31	12	2019-08-12	15	2022-09-03	NA	0	0	0	1133	0	2022-09-03	NA	1118	0	NA	NA	NA	NA	0	71474.3	3	0	0	0	0	0	0	0	0	0	0	0	0	0	0	0	0
2932	0	57	S22.000	22	1	0	#N/A	2019-07-29	2019	7	3	2019-08-01	2	2019-08-03	5	2022-09-03	NA	0	0	0	1132	0	2022-09-03	NA	1127	0	NA	NA	NA	NA	0	39098.3	2	0	0	0	0	0	0	0	0	0	0	0	0	0	0	0	0
2933	0	75	S52.500	52	1	0	#N/A	2019-07-30	2019	7	3	2019-08-02	7	2019-08-09	10	2022-09-03	NA	0	0	0	1131	0	2022-09-03	NA	1121	0	NA	NA	NA	NA	0	33747.6	5	0	0	1	1	1	0	0	0	0	0	0	0	0	0	0	0
2934	0	53	S22.000	22	1	0	#N/A	2019-07-30	2019	7	2	2019-08-01	5	2019-08-06	7	2022-09-03	NA	0	0	0	1131	0	2022-09-03	NA	1124	0	NA	NA	NA	NA	0	39910.9	2	0	0	0	0	0	0	0	0	0	0	0	0	0	0	0	0
2935	0	68	S32.000	32	1	0	#N/A	2019-07-31	2019	7	5	2019-08-05	9	2019-08-14	14	2022-09-03	NA	0	0	0	1130	0	2022-09-03	NA	1116	0	NA	NA	NA	NA	0	95621.1	1	0	0	0	0	0	0	0	0	0	0	0	0	0	0	0	0
2936	1	82	S72.101	72	1	0	#N/A	2019-07-31	2019	7	7	2019-08-07	13	2019-08-20	20	2020-03-02	0	1	1	0	215	0	2020-03-02	NA	215	1	NA	NA	NA	NA	0	50941.8	3	0	0	1	1	1	0	0	0	0	0	0	0	0	0	0	0
2937	0	56	S32.000	32	1	0	#N/A	2019-07-31	2019	7	5	2019-08-05	8	2019-08-13	13	2022-09-03	NA	0	0	0	1130	0	2022-09-03	NA	1117	0	NA	NA	NA	NA	0	45905.4	1	0	0	0	0	0	0	0	0	0	0	0	0	0	0	0	0
2938	0	86	S72.101	72	1	0	#N/A	2019-08-01	2019	8	5	2019-08-06	9	2019-08-15	14	2022-05-09	0	1	1	0	1012	0	2022-05-09	NA	1012	1	NA	NA	NA	NA	0	36535.5	1	0	0	1	0	0	0	0	0	0	0	0	0	0	0	0	0
2939	0	67	S72.101	72	1	0	#N/A	2019-08-01	2019	8	6	2019-08-07	13	2019-08-20	19	2020-06-28	0	1	1	0	332	0	2020-06-28	NA	332	1	NA	NA	NA	NA	0	42123.2	3	0	0	0	0	0	0	0	0	0	0	0	0	0	0	0	0
2940	0	77	S72.101	72	1	0	KS_006465	2019-08-02	2019	8	4	2019-08-06	14	2019-08-20	18	2022-09-03	NA	0	0	0	1128	0	2022-09-03	NA	1110	0	NA	NA	NA	NA	0	47259	3	0	0	1	0	0	0	0	0	0	0	0	0	0	0	0	0
2941	0	86	S22.000	22	1	0	#N/A	2019-08-03	2019	8	4	2019-08-07	30	2019-09-06	34	2022-09-03	NA	0	0	0	1127	0	2022-09-03	NA	1093	0	NA	NA	NA	NA	0	66440.1	2	0	0	1	1	0	0	0	0	0	1	0	0	0	0	0	0
2942	1	63	S32.000	32	1	0	#N/A	2019-08-03	2019	8	3	2019-08-06	4	2019-08-10	7	2022-09-03	NA	0	0	0	1127	0	2022-09-03	NA	1120	0	NA	NA	NA	NA	0	49778.7	2	0	0	0	0	0	0	0	0	0	0	0	0	0	0	0	0
2943	0	91	S72.000	72	1	0	#N/A	2019-08-03	2019	8	3	2019-08-06	15	2019-08-21	18	2022-01-25	0	1	1	0	906	0	2022-01-25	NA	906	1	NA	NA	NA	NA	0	67898.4	1	0	0	1	0	0	1	0	0	0	0	0	0	0	0	0	0
2944	1	68	S52.500	52	1	0	#N/A	2019-08-03	2019	8	3	2019-08-06	5	2019-08-11	8	2022-09-03	NA	0	0	0	1127	0	2022-09-03	NA	1119	0	NA	NA	NA	NA	0	33642.7	5	0	0	0	0	0	0	0	0	0	0	0	0	0	0	0	0
2945	1	61	S32.000	32	1	0	#N/A	2019-08-03	2019	8	3	2019-08-06	3	2019-08-09	6	2022-09-03	NA	0	0	0	1127	0	2022-09-03	NA	1121	0	NA	NA	NA	NA	0	40311.9	2	0	0	0	0	0	0	0	0	0	0	0	0	0	0	0	0
2947	0	63	S32.000	32	1	0	#N/A	2019-08-04	2019	8	2	2019-08-06	3	2019-08-09	5	2022-09-03	NA	0	0	0	1126	0	2022-09-03	NA	1121	0	NA	NA	NA	NA	0	40326	2	0	0	0	0	0	0	0	0	0	0	0	0	0	0	0	0
2948	1	72	S32.000	32	1	0	#N/A	2019-08-05	2019	8	3	2019-08-08	3	2019-08-11	6	2022-09-03	NA	0	0	0	1125	0	2022-09-03	NA	1119	0	NA	NA	NA	NA	0	45057.9	2	0	0	0	0	0	0	0	0	0	0	0	0	0	0	0	0
2949	0	53	S32.000	32	1	0	#N/A	2019-08-05	2019	8	2	2019-08-07	3	2019-08-10	5	2022-09-03	NA	0	0	0	1125	0	2022-09-03	NA	1120	0	NA	NA	NA	NA	0	34506.8	2	0	0	0	0	0	0	0	0	0	0	0	0	0	0	0	0
2950	1	50	S72.101	72	1	0	#N/A	2019-08-05	2019	8	2	2019-08-07	8	2019-08-15	10	2022-09-03	NA	0	0	0	1125	0	2022-09-03	NA	1115	0	NA	NA	NA	NA	0	40422.5	3	0	0	0	0	0	0	0	0	0	0	0	0	0	0	0	0
2951	0	81	S32.000	32	1	0	KS_217356	2019-08-06	2019	8	2	2019-08-08	2	2019-08-10	4	2022-09-03	NA	0	0	0	1124	3	2020-04-28	37382.1	262	2	2020-09-01	20972	2021-12-09	26583	84937.1	27840.9	2	0	0	0	0	0	0	0	0	0	0	0	0	0	0	0	0
2952	0	87	S72.101	72	1	0	#N/A	2019-08-06	2019	8	2	2019-08-08	8	2019-08-16	10	2021-02-21	1	1	2	1	565	0	2021-02-21	NA	565	1	NA	NA	NA	NA	0	31410.7	3	0	0	0	0	0	0	0	0	0	0	0	0	0	0	0	0
2953	1	71	S32.000	32	1	0	#N/A	2019-08-06	2019	8	3	2019-08-09	4	2019-08-13	7	2022-09-03	NA	0	0	0	1124	0	2022-09-03	NA	1117	0	NA	NA	NA	NA	0	40895.2	2	0	0	0	0	0	0	0	0	0	0	0	0	0	0	0	0
2954	1	68	S72.900	72	1	0	#N/A	2019-08-07	2019	8	3	2019-08-10	11	2019-08-21	14	2020-05-17	0	1	1	0	284	0	2020-05-17	NA	284	1	NA	NA	NA	NA	0	32707.5	3	0	0	0	0	0	0	0	0	0	0	0	0	0	0	0	0
2955	0	73	S32.000	32	1	0	#N/A	2019-08-07	2019	8	2	2019-08-09	4	2019-08-13	6	2022-09-03	NA	0	0	0	1123	1	2020-09-15	5454.07	399	2	NA	NA	NA	NA	5454.07	41705.6	2	0	0	0	0	0	0	0	0	0	0	0	0	0	0	0	0
2956	1	62	S52.500	52	1	0	#N/A	2019-08-07	2019	8	1	2019-08-08	6	2019-08-14	7	2022-09-03	NA	0	0	0	1123	0	2022-09-03	NA	1116	0	NA	NA	NA	NA	0	36530.6	5	0	0	0	0	0	0	0	0	0	0	0	0	0	0	0	0
2957	1	62	S42.202	42	1	0	#N/A	2019-08-07	2019	8	3	2019-08-10	8	2019-08-18	11	2022-09-03	NA	0	0	0	1123	0	2022-09-03	NA	1112	0	NA	NA	NA	NA	0	26457.1	5	0	0	0	0	0	0	0	0	0	0	0	0	0	0	0	0
2958	0	71	S72.000	72	1	0	#N/A	2019-08-08	2019	8	2	2019-08-10	14	2019-08-24	16	2022-09-03	NA	0	0	0	1122	0	2022-09-03	NA	1106	0	NA	NA	NA	NA	0	69473.1	3	0	0	0	1	0	0	0	0	0	0	0	0	0	0	0	0
2959	0	85	S72.101	72	1	0	#N/A	2019-08-09	2019	8	4	2019-08-13	14	2019-08-27	18	2020-03-14	0	1	1	0	218	0	2020-03-14	NA	218	1	NA	NA	NA	NA	0	51781.7	1	0	0	0	0	0	1	0	0	0	0	0	0	0	0	0	0
2961	0	61	S32.000	32	1	0	#N/A	2019-08-10	2019	8	3	2019-08-13	3	2019-08-16	6	2022-09-03	NA	0	0	0	1120	0	2022-09-03	NA	1114	0	NA	NA	NA	NA	0	39886.6	2	0	0	0	0	0	0	0	0	0	0	0	0	0	0	0	0
2962	0	62	S32.000	32	1	0	#N/A	2019-08-10	2019	8	3	2019-08-13	3	2019-08-16	6	2022-09-03	NA	0	0	0	1120	0	2022-09-03	NA	1114	0	NA	NA	NA	NA	0	38485.9	2	0	0	0	0	0	0	0	0	0	0	0	0	0	0	0	0
2963	0	69	S72.000	72	1	0	#N/A	2019-08-10	2019	8	4	2019-08-14	9	2019-08-23	13	2022-09-03	NA	0	0	0	1120	0	2022-09-03	NA	1107	0	NA	NA	NA	NA	0	20639.5	1	0	0	1	0	0	1	0	0	0	1	0	0	0	0	0	0
2964	0	62	S32.000	32	1	0	#N/A	2019-08-11	2019	8	2	2019-08-13	8	2019-08-21	10	2022-09-03	NA	0	0	0	1119	0	2022-09-03	NA	1109	0	NA	NA	NA	NA	0	73584.1	5	0	0	0	0	0	0	0	0	0	0	0	0	0	0	0	0
2965	0	74	S32.000	32	1	0	KS_007348	2019-08-11	2019	8	3	2019-08-14	6	2019-08-20	9	2022-09-03	NA	0	0	0	1119	0	2022-09-03	NA	1110	0	NA	NA	NA	NA	0	40400.7	1	0	0	0	0	0	1	0	0	0	0	0	0	0	0	0	0
2966	0	67	S52.500	52	1	0	KS_012251	2019-08-11	2019	8	4	2019-08-15	7	2019-08-22	11	2022-09-03	NA	0	0	0	1119	0	2022-09-03	NA	1108	0	NA	NA	NA	NA	0	46959.8	5	0	0	0	0	0	0	0	0	0	0	0	0	0	0	0	0
2967	0	82	S72.900	72	1	0	#N/A	2019-08-12	2019	8	1	2019-08-13	7	2019-08-20	8	2022-09-03	NA	0	0	0	1118	0	2022-09-03	NA	1110	0	NA	NA	NA	NA	0	25087.4	3	0	0	0	0	0	0	0	0	0	0	0	0	0	0	0	0
2968	0	80	S32.000	32	1	0	#N/A	2019-08-12	2019	8	12	2019-08-24	13	2019-09-06	25	2022-09-03	NA	0	0	0	1118	0	2022-09-03	NA	1093	0	NA	NA	NA	NA	0	73142.2	2	0	0	1	0	1	1	0	0	1	0	0	0	0	0	0	0
2969	1	65	S72.101	72	1	0	#N/A	2019-08-12	2019	8	2	2019-08-14	10	2019-08-24	12	2022-09-03	NA	0	0	0	1118	0	2022-09-03	NA	1106	0	NA	NA	NA	NA	0	25175.6	1	0	0	0	0	0	1	0	0	0	0	0	0	0	0	0	0
2971	0	77	S52.500	52	1	0	KS_022921	2019-08-12	2019	8	3	2019-08-15	5	2019-08-20	8	2022-09-03	NA	0	0	0	1118	0	2022-09-03	NA	1110	0	NA	NA	NA	NA	0	35668.8	5	0	0	1	0	0	0	0	0	0	0	0	0	0	0	0	0
2972	0	73	S72.201	72	1	0	KS_021755	2019-08-14	2019	8	2	2019-08-16	14	2019-08-30	16	2022-09-03	NA	0	0	0	1116	0	2022-09-03	NA	1100	0	NA	NA	NA	NA	0	63134.7	3	0	0	0	0	0	0	0	0	0	0	0	0	0	0	0	0
2973	0	66	S52.500	52	1	0	#N/A	2019-08-14	2019	8	9	2019-08-23	8	2019-08-31	17	2022-09-03	NA	0	0	0	1116	1	2022-05-23	38898.7	996	2	NA	NA	NA	NA	38898.7	40097.1	5	0	0	0	0	0	0	0	0	0	0	0	0	0	0	0	0
2974	0	55	S52.801	52	1	0	#N/A	2019-08-14	2019	8	5	2019-08-19	7	2019-08-26	12	2022-09-03	NA	0	0	0	1116	0	2022-09-03	NA	1104	0	NA	NA	NA	NA	0	23337	5	0	0	0	0	0	0	0	0	0	0	0	0	0	0	0	0
2976	1	76	S72.000	72	1	0	#N/A	2019-08-16	2019	8	6	2019-08-22	14	2019-09-05	20	2022-09-03	NA	0	0	0	1114	0	2022-09-03	NA	1094	0	NA	NA	NA	NA	0	63677.9	1	0	0	0	0	0	0	0	0	0	0	0	0	0	0	0	0
2977	0	55	S32.000	32	1	0	#N/A	2019-08-16	2019	8	4	2019-08-20	4	2019-08-24	8	2022-09-03	NA	0	0	0	1114	0	2022-09-03	NA	1106	0	NA	NA	NA	NA	0	41656.3	2	0	0	0	0	0	0	0	0	0	0	0	0	0	0	0	0
2978	0	61	S32.000	32	1	0	#N/A	2019-08-16	2019	8	15	2019-08-31	4	2019-09-04	19	2022-09-03	NA	0	0	0	1114	0	2022-09-03	NA	1095	0	NA	NA	NA	NA	0	53790.8	1	0	0	0	0	0	1	0	0	0	0	0	0	0	0	0	0
2979	0	66	S42.202	42	1	0	#N/A	2019-08-18	2019	8	3	2019-08-21	7	2019-08-28	10	2022-09-03	NA	0	0	0	1112	0	2022-09-03	NA	1102	0	NA	NA	NA	NA	0	48259.8	1	0	0	0	0	0	0	0	0	0	0	0	0	0	0	0	0
2980	0	66	S72.900	72	1	0	#N/A	2019-08-18	2019	8	10	2019-08-28	14	2019-09-11	24	2022-09-03	NA	0	0	0	1112	0	2022-09-03	NA	1088	0	NA	NA	NA	NA	0	71314.2	1	0	0	1	1	0	0	0	0	0	1	0	0	0	0	0	0
2981	0	65	S42.202	42	1	0	#N/A	2019-08-19	2019	8	7	2019-08-26	9	2019-09-04	16	2022-09-03	NA	0	0	0	1111	0	2022-09-03	NA	1095	0	NA	NA	NA	NA	0	34299.2	5	0	0	0	0	0	0	0	0	0	0	0	0	0	0	0	0
2982	0	82	S72.000	72	1	0	#N/A	2019-08-20	2019	8	6	2019-08-26	14	2019-09-09	20	2022-09-03	NA	0	0	0	1110	0	2022-09-03	NA	1090	0	NA	NA	NA	NA	0	69506.1	3	0	0	1	1	0	0	0	0	0	0	0	0	0	0	0	0
2983	1	86	S72.000	72	1	0	#N/A	2019-08-21	2019	8	8	2019-08-29	10	2019-09-08	18	2022-09-03	NA	0	0	0	1109	0	2022-09-03	NA	1091	0	NA	NA	NA	NA	0	62695.5	3	0	0	0	0	0	1	0	0	0	0	0	0	0	0	0	0
2984	0	75	S22.000	22	1	0	#N/A	2019-08-22	2019	8	1	2019-08-23	3	2019-08-26	4	2022-03-23	0	1	1	0	944	2	2020-07-18	52534.8	327	2	2022-03-11	27482	NA	NA	80016.8	49934.5	2	0	0	0	0	0	1	0	0	0	0	0	0	0	0	0	0
2985	0	70	S72.101	72	1	0	#N/A	2019-08-22	2019	8	4	2019-08-26	11	2019-09-06	15	2022-09-03	NA	0	0	0	1108	0	2022-09-03	NA	1093	0	NA	NA	NA	NA	0	29963.5	3	0	0	0	0	0	1	0	0	0	0	0	0	0	0	0	0
2986	0	64	S32.000	32	1	0	#N/A	2019-08-23	2019	8	3	2019-08-26	2	2019-08-28	5	2022-09-03	NA	0	0	0	1107	0	2022-09-03	NA	1102	0	NA	NA	NA	NA	0	41815.1	2	0	0	0	0	0	1	0	0	0	0	0	0	0	0	0	0
2987	0	77	S22.000	22	1	0	#N/A	2019-08-23	2019	8	1	2019-08-24	4	2019-08-28	5	2022-09-03	NA	0	0	0	1107	0	2022-09-03	NA	1102	0	NA	NA	NA	NA	0	40644.4	2	0	0	0	0	0	0	0	0	0	0	0	0	0	0	0	0
2988	0	55	S52.500	52	1	0	#N/A	2019-08-23	2019	8	5	2019-08-28	6	2019-09-03	11	2022-09-03	NA	0	0	0	1107	0	2022-09-03	NA	1096	0	NA	NA	NA	NA	0	23813.6	5	0	0	0	0	0	0	0	0	0	0	0	0	0	0	0	0
2989	0	71	S52.500	52	1	0	#N/A	2019-08-24	2019	8	3	2019-08-27	6	2019-09-02	9	2022-09-03	NA	0	0	0	1106	0	2022-09-03	NA	1097	0	NA	NA	NA	NA	0	36108.6	5	0	0	0	0	0	1	0	0	0	0	0	0	0	0	0	0
2990	0	67	S72.000	72	1	0	#N/A	2019-08-25	2019	8	2	2019-08-27	14	2019-09-10	16	2022-09-03	NA	0	0	0	1105	0	2022-09-03	NA	1089	0	NA	NA	NA	NA	0	89194.3	1	0	300	0	0	0	0	0	0	0	0	0	0	0	0	0	0
2991	1	70	S22.000	22	1	0	#N/A	2019-08-25	2019	8	10	2019-09-04	17	2019-09-21	27	2022-09-03	NA	0	0	0	1105	0	2022-09-03	NA	1078	0	NA	NA	NA	NA	0	127308	1	0	0	0	0	0	0	0	0	0	0	0	0	0	0	0	0
2993	1	68	S72.000	72	1	0	#N/A	2019-08-26	2019	8	8	2019-09-03	7	2019-09-10	15	2022-09-03	NA	0	0	0	1104	0	2022-09-03	NA	1089	0	NA	NA	NA	NA	0	52880.5	1	0	0	0	0	0	0	0	0	0	0	0	0	0	0	0	0
2994	0	73	S72.000	72	1	0	#N/A	2019-08-26	2019	8	7	2019-09-02	14	2019-09-16	21	2022-09-03	NA	0	0	0	1104	0	2022-09-03	NA	1083	0	NA	NA	NA	NA	0	70876.7	3	0	0	0	0	0	0	0	0	0	0	0	0	0	0	0	0
2996	1	52	S32.000	32	1	0	#N/A	2019-08-27	2019	8	4	2019-08-31	18	2019-09-18	22	2022-09-03	NA	0	0	0	1103	0	2022-09-03	NA	1081	0	NA	NA	NA	NA	0	40884	1	0	0	0	0	0	0	0	0	0	0	0	0	0	0	0	0
2997	1	69	S72.101	72	1	0	KS_011812	2019-08-27	2019	8	4	2019-08-31	7	2019-09-07	11	2022-09-03	NA	0	0	0	1103	0	2022-09-03	NA	1092	0	NA	NA	NA	NA	0	26791.8	1	0	0	0	0	0	0	0	0	0	0	0	0	0	0	0	0
2998	1	82	S72.000	72	1	0	#N/A	2019-08-28	2019	8	5	2019-09-02	10	2019-09-12	15	2022-09-03	NA	0	0	0	1102	0	2022-09-03	NA	1087	0	NA	NA	NA	NA	0	53947.3	1	0	0	1	0	0	1	0	0	0	0	0	0	0	0	0	0
2999	0	77	S32.000	32	1	0	#N/A	2019-08-29	2019	8	6	2019-09-04	5	2019-09-09	11	2022-09-03	NA	0	0	0	1101	1	2019-10-29	47944	50	2	NA	NA	NA	NA	47944	45830.7	2	0	0	0	0	0	1	0	0	0	0	0	0	0	0	0	0
3001	0	83	S72.101	72	1	0	#N/A	2019-08-30	2019	8	4	2019-09-03	6	2019-09-09	10	2022-09-03	NA	0	0	0	1100	0	2022-09-03	NA	1090	0	NA	NA	NA	NA	0	33043.7	3	0	0	0	0	0	1	0	0	0	0	0	0	0	0	0	0
3002	0	92	S72.101	72	1	0	#N/A	2019-08-31	2019	8	4	2019-09-04	6	2019-09-10	10	2022-09-03	NA	0	0	0	1099	0	2022-09-03	NA	1089	0	NA	NA	NA	NA	0	49882.5	3	0	0	0	0	0	0	0	0	0	0	0	0	0	0	0	0
3003	0	73	S22.000	22	1	0	#N/A	2019-08-31	2019	8	3	2019-09-03	2	2019-09-05	5	2022-09-03	NA	0	0	0	1099	0	2022-09-03	NA	1094	0	NA	NA	NA	NA	0	43294.2	2	0	0	0	0	0	0	0	0	0	0	0	0	0	0	0	0
3004	0	74	S22.000	22	1	0	#N/A	2019-09-02	2019	9	7	2019-09-09	3	2019-09-12	10	2022-09-03	NA	0	0	0	1097	0	2022-09-03	NA	1087	0	NA	NA	NA	NA	0	43548.7	2	0	0	0	0	0	0	0	0	0	0	0	0	0	0	0	0
3005	0	81	S22.000	22	1	0	#N/A	2019-09-02	2019	9	4	2019-09-06	5	2019-09-11	9	2022-09-03	NA	0	0	0	1097	0	2022-09-03	NA	1088	0	NA	NA	NA	NA	0	43503.6	2	0	0	0	0	0	1	0	0	0	0	0	0	0	0	0	0
3007	0	90	S72.101	72	1	0	#N/A	2019-09-02	2019	9	3	2019-09-05	11	2019-09-16	14	2022-09-03	NA	0	0	0	1097	0	2022-09-03	NA	1083	0	NA	NA	NA	NA	0	42469.8	3	0	0	0	0	0	1	0	0	0	0	0	0	0	0	0	0
3008	1	73	S72.000	72	1	0	#N/A	2019-09-02	2019	9	3	2019-09-05	10	2019-09-15	13	2022-09-03	NA	0	0	0	1097	0	2022-09-03	NA	1084	0	NA	NA	NA	NA	0	81569.8	3	0	0	0	0	0	0	0	0	0	0	0	0	0	0	0	0
3009	0	77	S22.000	22	1	0	#N/A	2019-09-03	2019	9	8	2019-09-11	4	2019-09-15	12	2022-09-03	NA	0	0	0	1096	0	2022-09-03	NA	1084	0	NA	NA	NA	NA	0	51489.4	2	0	0	1	0	0	0	0	0	0	0	0	0	0	0	0	0
3010	0	94	S72.000	72	1	0	#N/A	2019-09-03	2019	9	2	2019-09-05	24	2019-09-29	26	2022-09-03	NA	0	0	0	1096	1	2022-03-03	53987.8	886	2	NA	NA	NA	NA	53987.8	77417.6	3	0	0	0	0	0	1	0	0	0	1	0	0	0	0	0	0
3011	0	54	S32.000	32	1	0	#N/A	2019-09-03	2019	9	3	2019-09-06	7	2019-09-13	10	2022-09-03	NA	0	0	0	1096	0	2022-09-03	NA	1086	0	NA	NA	NA	NA	0	44177.5	1	0	0	0	0	0	0	0	0	0	0	0	0	0	0	0	0
3012	0	67	S22.000	22	1	0	#N/A	2019-09-03	2019	9	3	2019-09-06	5	2019-09-11	8	2022-09-03	NA	0	0	0	1096	0	2022-09-03	NA	1088	0	NA	NA	NA	NA	0	44688.4	2	0	0	0	0	0	0	0	0	0	0	0	0	0	0	0	0
3014	0	59	S52.500	52	1	0	#N/A	2019-09-03	2019	9	2	2019-09-05	6	2019-09-11	8	2022-09-03	NA	0	0	0	1096	0	2022-09-03	NA	1088	0	NA	NA	NA	NA	0	26788.7	5	0	0	1	0	0	0	0	0	0	0	0	0	0	0	0	0
3015	0	69	S22.000	22	1	0	KS_010917	2019-09-04	2019	9	2	2019-09-06	3	2019-09-09	5	2022-09-03	NA	0	0	0	1095	0	2022-09-03	NA	1090	0	NA	NA	NA	NA	0	41108.5	1	0	0	0	0	0	0	0	0	0	0	0	0	0	0	0	0
3016	0	71	S32.000	32	1	0	#N/A	2019-09-04	2019	9	2	2019-09-06	5	2019-09-11	7	2022-09-03	NA	0	0	0	1095	0	2022-09-03	NA	1088	0	NA	NA	NA	NA	0	44001.9	2	0	0	0	0	0	0	0	0	0	0	0	0	0	0	0	0
3017	1	72	S52.500	52	1	0	#N/A	2019-09-04	2019	9	3	2019-09-07	4	2019-09-11	7	2022-03-03	0	1	1	0	911	0	2022-03-03	NA	911	1	NA	NA	NA	NA	0	38875.3	5	0	0	0	0	0	0	0	0	0	0	0	0	0	0	0	0
3019	1	64	S72.101	72	1	0	#N/A	2019-09-05	2019	9	2	2019-09-07	7	2019-09-14	9	2022-09-03	NA	0	0	0	1094	0	2022-09-03	NA	1085	0	NA	NA	NA	NA	0	31030.4	3	0	0	0	0	0	0	0	0	0	0	0	0	0	0	0	0
3020	0	50	S52.500	52	1	0	#N/A	2019-09-06	2019	9	1	2019-09-07	5	2019-09-12	6	2022-09-03	NA	0	0	0	1093	0	2022-09-03	NA	1087	0	NA	NA	NA	NA	0	35351.7	5	0	0	0	0	0	0	0	0	0	0	0	0	0	0	0	0
3021	0	71	S32.000	32	1	0	#N/A	2019-09-06	2019	9	3	2019-09-09	2	2019-09-11	5	2022-09-03	NA	0	0	0	1093	0	2022-09-03	NA	1088	0	NA	NA	NA	NA	0	38832.9	2	0	0	0	0	0	1	0	0	0	0	0	0	0	0	0	0
3022	0	75	S22.000	22	1	0	#N/A	2019-09-06	2019	9	3	2019-09-09	2	2019-09-11	5	2022-09-03	NA	0	0	0	1093	0	2022-09-03	NA	1088	0	NA	NA	NA	NA	0	43725.6	2	0	0	1	1	0	1	0	0	0	0	0	0	0	0	0	0
3023	0	62	S52.500	52	1	0	#N/A	2019-09-06	2019	9	4	2019-09-10	7	2019-09-17	11	2022-09-03	NA	0	0	0	1093	1	2021-04-26	37200.3	587	2	NA	NA	NA	NA	37200.3	46586	5	0	0	0	0	0	0	0	0	0	0	0	0	0	0	0	0
3024	0	65	S72.101	72	1	0	#N/A	2019-09-06	2019	9	4	2019-09-10	7	2019-09-17	11	2022-09-03	NA	0	0	0	1093	0	2022-09-03	NA	1082	0	NA	NA	NA	NA	0	42663.9	3	0	0	0	0	0	0	0	0	0	0	0	0	0	0	0	0
3025	0	87	S72.101	72	1	0	#N/A	2019-09-07	2019	9	3	2019-09-10	8	2019-09-18	11	2020-04-20	0	1	1	0	226	0	2020-04-20	NA	226	1	NA	NA	NA	NA	0	35803.9	3	0	0	0	0	0	1	0	0	0	0	0	0	0	0	0	0
3026	1	54	S32.000	32	1	0	#N/A	2019-09-09	2019	9	3	2019-09-12	12	2019-09-24	15	2022-09-03	NA	0	0	0	1090	0	2022-09-03	NA	1075	0	NA	NA	NA	NA	0	46407.6	1	0	0	0	0	0	0	0	0	0	0	0	0	0	0	0	0
3027	1	66	S32.000	32	1	0	#N/A	2019-09-09	2019	9	3	2019-09-12	4	2019-09-16	7	2022-09-03	NA	0	0	0	1090	0	2022-09-03	NA	1083	0	NA	NA	NA	NA	0	43443.9	2	0	0	0	0	0	0	0	0	0	0	0	0	0	0	0	0
3028	1	85	S72.101	72	1	0	#N/A	2019-09-09	2019	9	7	2019-09-16	6	2019-09-22	13	2019-09-24	1	1	2	1	15	0	2019-09-24	NA	15	1	NA	NA	NA	NA	0	60234.6	3	0	0	0	0	0	0	0	0	0	0	0	0	0	0	0	0
3029	1	83	S32.000	32	1	0	#N/A	2019-09-10	2019	9	2	2019-09-12	2	2019-09-14	4	2022-09-03	NA	0	0	0	1089	1	2020-07-28	42943.8	318	2	NA	NA	NA	NA	42943.8	68341	1	0	0	1	0	0	1	0	0	0	0	0	0	0	0	0	0
3030	0	84	S72.000	72	1	0	#N/A	2019-09-10	2019	9	2	2019-09-12	12	2019-09-24	14	2022-09-03	NA	0	0	0	1089	0	2022-09-03	NA	1075	0	NA	NA	NA	NA	0	63854.8	3	0	0	1	0	0	0	0	0	0	0	0	0	0	0	0	0
3031	1	65	S72.101	72	1	0	#N/A	2019-09-10	2019	9	1	2019-09-11	7	2019-09-18	8	2022-09-03	NA	0	0	0	1089	0	2022-09-03	NA	1081	0	NA	NA	NA	NA	0	22404.4	3	0	0	1	0	0	1	0	0	0	0	0	0	0	0	0	0
3032	0	68	S22.000	22	1	0	#N/A	2019-09-10	2019	9	2	2019-09-12	2	2019-09-14	4	2022-09-03	NA	0	0	0	1089	0	2022-09-03	NA	1085	0	NA	NA	NA	NA	0	39002.2	2	0	0	1	0	0	1	0	0	0	1	0	0	0	0	0	0
3034	1	92	S72.101	72	1	0	#N/A	2019-09-10	2019	9	4	2019-09-14	10	2019-09-24	14	2020-08-07	1	1	2	1	332	0	2020-08-07	NA	332	1	NA	NA	NA	NA	0	42289.1	3	0	0	0	0	0	1	0	0	0	0	0	0	0	0	0	0
3035	1	78	S72.000	72	1	0	#N/A	2019-09-12	2019	9	7	2019-09-19	6	2019-09-25	13	2022-09-03	NA	0	0	0	1087	0	2022-09-03	NA	1074	0	NA	NA	NA	NA	0	45154.5	3	0	0	0	0	0	1	1	0	0	0	0	0	0	0	0	0
3038	0	69	S22.000	22	1	0	KS_010693	2019-09-14	2019	9	3	2019-09-17	4	2019-09-21	7	2022-09-03	NA	0	0	0	1085	0	2022-09-03	NA	1078	0	NA	NA	NA	NA	0	47327.4	1	0	0	0	1	0	1	0	0	0	0	0	0	0	0	0	0
3039	0	89	S32.000	32	1	0	#N/A	2019-09-15	2019	9	3	2019-09-18	7	2019-09-25	10	2022-09-03	NA	0	0	0	1084	0	2022-09-03	NA	1074	0	NA	NA	NA	NA	0	41952.8	2	0	0	0	0	0	1	0	0	0	0	0	0	0	0	0	0
3040	0	65	S32.000	32	1	0	KS_208496	2019-09-15	2019	9	4	2019-09-19	7	2019-09-26	11	2022-09-03	NA	0	0	0	1084	0	2022-09-03	NA	1073	0	NA	NA	NA	NA	0	45815.8	1	0	0	0	0	0	0	0	0	0	0	0	0	0	0	0	0
3041	1	87	S72.000	72	1	0	#N/A	2019-09-16	2019	9	2	2019-09-18	10	2019-09-28	12	2022-09-03	NA	0	0	0	1083	0	2022-09-03	NA	1071	0	NA	NA	NA	NA	0	60443.5	3	0	0	1	0	0	0	1	0	0	0	0	0	0	1	0	0
3042	0	60	S42.202	42	1	0	#N/A	2019-09-17	2019	9	2	2019-09-19	9	2019-09-28	11	2022-09-03	NA	0	0	0	1082	0	2022-09-03	NA	1071	0	NA	NA	NA	NA	0	45620	5	0	0	0	0	0	0	0	0	0	0	0	0	0	0	0	0
3043	0	54	S32.000	32	1	0	#N/A	2019-09-17	2019	9	2	2019-09-19	2	2019-09-21	4	2022-09-03	NA	0	0	0	1082	0	2022-09-03	NA	1078	0	NA	NA	NA	NA	0	42699.2	2	0	0	0	0	0	1	0	0	0	0	0	0	0	0	0	0
3044	0	53	S32.000	32	1	0	#N/A	2019-09-17	2019	9	2	2019-09-19	2	2019-09-21	4	2022-09-03	NA	0	0	0	1082	0	2022-09-03	NA	1078	0	NA	NA	NA	NA	0	36720.9	1	0	0	0	0	0	1	0	0	0	0	0	0	0	0	0	0
3045	1	83	S72.101	72	1	0	#N/A	2019-09-17	2019	9	2	2019-09-19	7	2019-09-26	9	2022-09-03	NA	0	0	0	1082	0	2022-09-03	NA	1073	0	NA	NA	NA	NA	0	38005.4	3	0	0	0	0	0	0	0	0	0	0	0	0	0	0	0	0
3046	0	68	S32.000	32	1	0	KS_000668	2019-09-17	2019	9	6	2019-09-23	3	2019-09-26	9	2022-09-03	NA	0	0	0	1082	0	2022-09-03	NA	1073	0	NA	NA	NA	NA	0	46476.6	2	0	0	0	1	0	0	0	0	0	0	0	0	0	0	0	0
3047	1	86	S32.000	32	1	0	#N/A	2019-09-18	2019	9	5	2019-09-23	3	2019-09-26	8	2020-09-17	0	1	1	0	365	0	2020-09-17	NA	365	1	NA	NA	NA	NA	0	44955.3	2	0	0	0	0	0	1	0	0	0	0	0	0	0	0	0	0
3048	0	64	S22.000	22	1	0	#N/A	2019-09-19	2019	9	2	2019-09-21	2	2019-09-23	4	2022-09-03	NA	0	0	0	1080	0	2022-09-03	NA	1076	0	NA	NA	NA	NA	0	46363.2	1	0	0	1	0	0	1	0	0	0	0	0	0	0	0	0	0
3049	1	74	S72.101	72	1	0	#N/A	2019-09-19	2019	9	1	2019-09-20	13	2019-10-03	14	2022-09-03	NA	0	0	0	1080	1	2021-07-10	31090	646	2	NA	NA	NA	NA	31090	43644.1	3	0	0	1	0	0	0	0	0	0	0	0	0	0	0	0	0
3050	0	68	S52.801	52	1	0	#N/A	2019-09-19	2019	9	2	2019-09-21	4	2019-09-25	6	2022-09-03	NA	0	0	0	1080	0	2022-09-03	NA	1074	0	NA	NA	NA	NA	0	33531.5	5	0	0	0	0	0	0	0	0	0	0	0	0	0	0	0	0
3052	0	73	S52.500	52	1	0	#N/A	2019-09-20	2019	9	4	2019-09-24	6	2019-09-30	10	2022-09-03	NA	0	0	0	1079	0	2022-09-03	NA	1069	0	NA	NA	NA	NA	0	30835.5	5	0	0	1	1	1	0	0	0	0	1	0	0	0	0	0	0
3053	1	72	S72.000	72	1	0	#N/A	2019-09-20	2019	9	3	2019-09-23	11	2019-10-04	14	2022-09-03	NA	0	0	0	1079	0	2022-09-03	NA	1065	0	NA	NA	NA	NA	0	82430.6	3	0	0	0	0	0	0	0	0	0	0	0	0	0	0	0	0
3054	1	56	S72.101	72	1	0	#N/A	2019-09-20	2019	9	4	2019-09-24	15	2019-10-09	19	2022-09-03	NA	0	0	0	1079	0	2022-09-03	NA	1060	0	NA	NA	NA	NA	0	57010.1	1	0	0	0	0	0	0	0	0	0	0	0	0	0	0	0	0
3055	0	65	S52.500	52	1	0	#N/A	2019-09-21	2019	9	3	2019-09-24	5	2019-09-29	8	2022-09-03	NA	0	0	0	1078	0	2022-09-03	NA	1070	0	NA	NA	NA	NA	0	43073.4	5	0	0	0	0	0	0	0	0	0	0	0	0	0	0	0	0
3056	1	55	S72.101	72	1	0	#N/A	2019-09-21	2019	9	3	2019-09-24	13	2019-10-07	16	2022-09-03	NA	0	0	0	1078	0	2022-09-03	NA	1062	0	NA	NA	NA	NA	0	32405	3	0	0	0	0	0	0	0	0	0	0	0	0	0	0	0	0
3057	0	71	S32.000	32	1	0	#N/A	2019-09-21	2019	9	3	2019-09-24	3	2019-09-27	6	2022-09-03	NA	0	0	0	1078	0	2022-09-03	NA	1072	0	NA	NA	NA	NA	0	44275.9	2	0	0	0	0	0	0	0	0	0	0	0	0	0	0	0	0
3058	0	52	S72.000	72	1	0	#N/A	2019-09-22	2019	9	2	2019-09-24	5	2019-09-29	7	2022-09-03	NA	0	0	0	1077	0	2022-09-03	NA	1070	0	NA	NA	NA	NA	0	24587.3	3	0	0	1	0	0	1	0	0	0	0	0	0	0	0	0	0
3059	0	54	S52.500	52	1	0	#N/A	2019-09-23	2019	9	2	2019-09-25	6	2019-10-01	8	2022-09-03	NA	0	0	0	1076	0	2022-09-03	NA	1068	0	NA	NA	NA	NA	0	21268.2	5	0	0	0	0	0	0	0	0	0	0	0	0	0	0	0	0
3060	1	72	S52.801	52	1	0	#N/A	2019-09-23	2019	9	7	2019-09-30	4	2019-10-04	11	2020-07-24	0	1	1	0	305	0	2020-07-24	NA	305	1	NA	NA	NA	NA	0	42402.2	5	0	0	0	0	0	0	0	0	0	0	0	0	0	0	0	0
3061	0	71	S32.000	32	1	0	KS_211580	2019-09-24	2019	9	5	2019-09-29	3	2019-10-02	8	2022-09-03	NA	0	0	0	1075	0	2022-09-03	NA	1067	0	NA	NA	NA	NA	0	49755.6	2	0	0	1	1	0	0	0	0	0	0	0	0	0	0	0	0
3062	1	66	S72.101	72	1	0	#N/A	2019-09-24	2019	9	2	2019-09-26	13	2019-10-09	15	2022-09-03	NA	0	0	0	1075	0	2022-09-03	NA	1060	0	NA	NA	NA	NA	0	38393.3	3	0	0	0	0	0	0	0	0	0	0	0	0	0	0	0	0
3063	1	72	S32.000	32	1	0	#N/A	2019-09-24	2019	9	2	2019-09-26	3	2019-09-29	5	2022-09-03	NA	0	0	0	1075	0	2022-09-03	NA	1070	0	NA	NA	NA	NA	0	44296.1	2	0	0	0	0	0	0	0	0	0	0	0	0	0	0	0	0
3065	1	61	S32.000	32	1	0	#N/A	2019-09-25	2019	9	2	2019-09-27	1	2019-09-28	3	2022-09-03	NA	0	0	0	1074	0	2022-09-03	NA	1071	0	NA	NA	NA	NA	0	44421.4	2	0	0	0	0	0	0	0	0	0	0	0	0	0	0	0	0
3066	1	69	S32.000	32	1	0	#N/A	2019-09-25	2019	9	3	2019-09-28	8	2019-10-06	11	2022-09-03	NA	0	0	0	1074	0	2022-09-03	NA	1063	0	NA	NA	NA	NA	0	59338.1	1	0	0	0	0	0	0	0	0	0	0	0	0	0	0	0	0
3067	1	53	S52.500	52	1	0	#N/A	2019-09-25	2019	9	1	2019-09-26	4	2019-09-30	5	2022-09-03	NA	0	0	0	1074	0	2022-09-03	NA	1069	0	NA	NA	NA	NA	0	30677.2	5	0	0	0	0	0	0	0	0	0	0	0	0	0	0	0	0
3069	0	71	S22.000	22	1	0	#N/A	2019-09-28	2019	9	2	2019-09-30	3	2019-10-03	5	2022-09-03	NA	0	0	0	1071	1	2021-07-12	42226.4	648	2	NA	NA	NA	NA	42226.4	35494.7	2	0	0	0	0	0	1	0	0	0	0	0	0	0	0	0	0
3070	0	76	S52.801	52	1	0	#N/A	2019-09-28	2019	9	9	2019-10-07	6	2019-10-13	15	2022-09-03	NA	0	0	0	1071	0	2022-09-03	NA	1056	0	NA	NA	NA	NA	0	26237.7	5	0	0	1	0	0	0	0	0	0	0	0	0	0	0	0	0
3071	0	79	S72.101	72	1	0	#N/A	2019-09-28	2019	9	2	2019-09-30	10	2019-10-10	12	2022-09-03	NA	0	0	0	1071	0	2022-09-03	NA	1059	0	NA	NA	NA	NA	0	30939.3	3	0	0	0	0	0	1	0	0	0	0	0	0	0	0	0	0
3072	0	67	S22.000	22	1	0	KS_025519	2019-09-29	2019	9	6	2019-10-05	2	2019-10-07	8	2022-09-03	NA	0	0	0	1070	0	2022-09-03	NA	1062	0	NA	NA	NA	NA	0	42545.5	2	0	0	1	0	1	1	0	0	0	0	0	0	0	0	0	0
3073	0	57	S22.000	22	1	0	#N/A	2019-09-29	2019	9	4	2019-10-03	0	2019-10-03	4	2022-09-03	NA	0	0	0	1070	1	2020-03-14	49018.1	163	2	NA	NA	NA	NA	49018.1	38452.3	1	0	0	0	0	0	1	0	0	0	0	0	0	0	0	0	0
3074	1	50	S72.101	72	1	0	#N/A	2019-09-29	2019	9	8	2019-10-07	8	2019-10-15	16	2022-09-03	NA	0	0	0	1070	1	2021-04-30	21968	563	2	NA	NA	NA	NA	21968	38567.3	3	0	0	0	0	0	0	0	0	0	0	0	0	0	0	0	0
3075	1	62	S22.000	22	1	0	#N/A	2019-09-30	2019	9	5	2019-10-05	2	2019-10-07	7	2022-09-03	NA	0	0	0	1069	0	2022-09-03	NA	1062	0	NA	NA	NA	NA	0	38047.1	2	0	0	1	0	0	1	0	0	0	0	0	0	0	0	0	0
3076	0	82	S32.000	32	1	0	#N/A	2019-09-30	2019	9	5	2019-10-05	5	2019-10-10	10	2021-09-22	0	1	1	0	723	0	2021-09-22	NA	723	1	NA	NA	NA	NA	0	41750.5	2	0	0	1	0	0	0	0	0	1	0	0	0	0	0	0	0
3077	0	65	S32.000	32	1	0	#N/A	2019-09-30	2019	9	5	2019-10-05	7	2019-10-12	12	2022-09-03	NA	0	0	0	1069	0	2022-09-03	NA	1057	0	NA	NA	NA	NA	0	42645.4	1	0	0	0	0	0	0	0	0	0	0	0	0	0	0	0	0
3079	1	65	S72.000	72	1	0	#N/A	2019-10-02	2019	10	14	2019-10-16	14	2019-10-30	28	2022-09-03	NA	0	0	0	1067	0	2022-09-03	NA	1039	0	NA	NA	NA	NA	0	67906.9	1	0	300	0	0	0	0	0	0	0	0	0	0	0	0	0	0
3080	0	71	S22.000	22	1	0	#N/A	2019-10-02	2019	10	5	2019-10-07	6	2019-10-13	11	2022-09-03	NA	0	0	0	1067	0	2022-09-03	NA	1056	0	NA	NA	NA	NA	0	41550.6	2	0	0	0	0	0	0	0	0	0	0	0	0	0	0	0	0
3081	0	71	S22.000	22	1	0	#N/A	2019-10-03	2019	10	2	2019-10-05	3	2019-10-08	5	2022-09-03	NA	0	0	0	1066	0	2022-09-03	NA	1061	0	NA	NA	NA	NA	0	38703.2	1	0	0	0	0	0	0	0	0	0	0	0	0	0	0	0	0
3082	0	92	S72.101	72	1	0	#N/A	2019-10-03	2019	10	7	2019-10-10	13	2019-10-23	20	2021-06-19	0	1	1	0	625	0	2021-06-19	NA	625	1	NA	NA	NA	NA	0	50100.7	3	0	0	1	0	1	0	0	0	0	0	0	0	0	0	0	0
3083	0	78	S72.101	72	1	0	#N/A	2019-10-03	2019	10	2	2019-10-05	9	2019-10-14	11	2020-03-07	0	1	1	0	156	0	2020-03-07	NA	156	1	NA	NA	NA	NA	0	46422.3	1	0	0	0	0	0	0	0	1	0	0	0	0	0	0	0	0
3084	1	71	S22.000	22	1	0	#N/A	2019-10-03	2019	10	6	2019-10-09	3	2019-10-12	9	2022-09-03	NA	0	0	0	1066	0	2022-09-03	NA	1057	0	NA	NA	NA	NA	0	45445.4	2	0	0	0	0	0	1	0	0	0	0	0	0	0	0	0	0
3085	0	70	S32.000	32	1	0	#N/A	2019-10-04	2019	10	6	2019-10-10	6	2019-10-16	12	2022-09-03	NA	0	0	0	1065	0	2022-09-03	NA	1053	0	NA	NA	NA	NA	0	49051.4	2	0	0	1	1	0	0	0	0	0	0	0	0	0	0	0	0
3086	1	72	S32.000	32	1	0	#N/A	2019-10-05	2019	10	5	2019-10-10	5	2019-10-15	10	2022-09-03	NA	0	0	0	1064	0	2022-09-03	NA	1054	0	NA	NA	NA	NA	0	45515.9	2	0	0	0	0	0	1	0	0	0	0	0	0	0	0	0	0
3087	0	57	S32.000	32	1	0	#N/A	2019-10-05	2019	10	9	2019-10-14	16	2019-10-30	25	2022-09-03	NA	0	0	0	1064	0	2022-09-03	NA	1039	0	NA	NA	NA	NA	0	103414	1	0	0	0	0	0	0	0	0	0	0	0	0	0	0	0	1
3088	1	63	S22.000	22	1	0	KS_219763	2019-10-06	2019	10	2	2019-10-08	5	2019-10-13	7	2022-09-03	NA	0	0	0	1063	0	2022-09-03	NA	1056	0	NA	NA	NA	NA	0	57976.9	1	0	0	0	0	0	0	0	0	0	0	0	0	0	0	0	0
3089	0	56	S32.000	32	1	0	#N/A	2019-10-06	2019	10	3	2019-10-09	3	2019-10-12	6	2022-09-03	NA	0	0	0	1063	0	2022-09-03	NA	1057	0	NA	NA	NA	NA	0	39960.5	2	0	0	0	0	0	0	0	0	0	0	0	0	0	0	0	0
3091	0	59	S32.000	32	1	0	#N/A	2019-10-06	2019	10	2	2019-10-08	2	2019-10-10	4	2022-09-03	NA	0	0	0	1063	0	2022-09-03	NA	1059	0	NA	NA	NA	NA	0	42189.6	2	0	0	0	0	0	0	0	0	0	0	0	0	0	0	0	0
3092	0	84	S72.101	72	1	0	#N/A	2019-10-06	2019	10	2	2019-10-08	5	2019-10-13	7	2022-09-03	NA	0	0	0	1063	0	2022-09-03	NA	1056	0	NA	NA	NA	NA	0	31722.8	3	0	0	0	0	0	0	0	0	0	0	0	0	0	0	0	0
3093	0	62	S32.000	32	1	0	#N/A	2019-10-06	2019	10	4	2019-10-10	2	2019-10-12	6	2022-09-03	NA	0	0	0	1063	0	2022-09-03	NA	1057	0	NA	NA	NA	NA	0	47614.3	2	0	0	0	0	0	0	0	0	1	0	0	0	0	0	0	0
3095	1	81	S32.000	32	1	0	#N/A	2019-10-07	2019	10	1	2019-10-08	2	2019-10-10	3	2022-09-03	NA	0	0	0	1062	0	2022-09-03	NA	1059	0	NA	NA	NA	NA	0	39003.1	1	0	0	0	0	0	1	0	0	0	0	0	0	0	0	0	0
3097	0	76	S52.801	52	1	0	#N/A	2019-10-07	2019	10	2	2019-10-09	4	2019-10-13	6	2022-09-03	NA	0	0	0	1062	0	2022-09-03	NA	1056	0	NA	NA	NA	NA	0	27614.1	1	0	0	0	0	0	0	0	0	0	0	0	0	0	0	0	0
3099	0	75	S22.000	22	1	0	#N/A	2019-10-09	2019	10	5	2019-10-14	4	2019-10-18	9	2020-11-23	0	1	1	0	411	0	2020-11-23	NA	411	1	NA	NA	NA	NA	0	45496.2	2	0	0	0	0	0	0	0	0	0	0	0	0	0	0	0	0
3100	1	54	S32.000	32	1	0	#N/A	2019-10-09	2019	10	4	2019-10-13	20	2019-11-02	24	2022-09-03	NA	0	0	0	1060	0	2022-09-03	NA	1036	0	NA	NA	NA	NA	0	99425.4	1	0	0	0	0	0	0	0	0	0	0	0	0	0	0	0	0
3101	0	64	S52.801	52	1	0	#N/A	2019-10-09	2019	10	2	2019-10-11	4	2019-10-15	6	2022-09-03	NA	0	0	0	1060	0	2022-09-03	NA	1054	0	NA	NA	NA	NA	0	42248.8	5	0	0	0	0	0	0	0	0	0	0	0	0	0	0	0	0
3102	1	51	S32.000	32	1	0	#N/A	2019-10-10	2019	10	4	2019-10-14	8	2019-10-22	12	2022-09-03	NA	0	0	0	1059	0	2022-09-03	NA	1047	0	NA	NA	NA	NA	0	58655.1	1	0	0	0	0	0	0	0	0	0	0	0	0	0	0	0	0
3103	1	58	S32.000	32	1	0	#N/A	2019-10-10	2019	10	5	2019-10-15	8	2019-10-23	13	2022-09-03	NA	0	0	0	1059	0	2022-09-03	NA	1046	0	NA	NA	NA	NA	0	56787.9	1	0	0	0	0	0	0	0	0	0	0	0	0	0	0	0	0
3104	0	95	S72.101	72	1	0	#N/A	2019-10-10	2019	10	4	2019-10-14	7	2019-10-21	11	2022-09-03	NA	0	0	0	1059	0	2022-09-03	NA	1048	0	NA	NA	NA	NA	0	40955.3	3	0	0	1	0	0	0	0	0	0	0	0	0	0	0	0	0
3105	0	66	S52.801	52	1	0	#N/A	2019-10-12	2019	10	3	2019-10-15	6	2019-10-21	9	2022-09-03	NA	0	0	0	1057	0	2022-09-03	NA	1048	0	NA	NA	NA	NA	0	36904.3	1	0	0	0	0	0	0	0	0	0	0	0	0	0	0	0	0
3106	0	71	S72.101	72	1	0	#N/A	2019-10-12	2019	10	4	2019-10-16	10	2019-10-26	14	2022-09-03	NA	0	0	0	1057	0	2022-09-03	NA	1043	0	NA	NA	NA	NA	0	29442.9	3	0	0	0	0	0	1	0	0	0	0	0	0	0	0	0	0
3107	0	79	S32.000	32	1	0	#N/A	2019-10-13	2019	10	2	2019-10-15	3	2019-10-18	5	2022-09-03	NA	0	0	0	1056	0	2022-09-03	NA	1051	0	NA	NA	NA	NA	0	38189	1	0	0	0	0	0	1	0	0	0	0	0	0	0	0	0	0
3108	0	105	S72.000	72	1	0	#N/A	2019-10-14	2019	10	3	2019-10-17	12	2019-10-29	15	2020-02-05	1	1	2	1	114	0	2020-02-05	NA	114	1	NA	NA	NA	NA	0	64232.2	3	0	0	0	0	1	0	0	0	0	0	0	0	0	0	0	0
3109	0	85	S72.101	72	1	0	#N/A	2019-10-14	2019	10	4	2019-10-18	9	2019-10-27	13	2022-09-03	NA	0	0	0	1055	0	2022-09-03	NA	1042	0	NA	NA	NA	NA	0	28933.5	1	0	0	0	0	0	1	0	0	0	0	0	1	0	0	0	0
3110	0	54	S72.900	72	1	0	#N/A	2019-10-15	2019	10	6	2019-10-21	14	2019-11-04	20	2022-09-03	NA	0	0	0	1054	0	2022-09-03	NA	1034	0	NA	NA	NA	NA	0	50288.2	1	0	0	0	0	0	0	0	0	0	0	0	0	0	0	0	0
3111	0	81	S72.000	72	1	0	#N/A	2019-10-15	2019	10	4	2019-10-19	7	2019-10-26	11	2020-06-12	0	1	1	0	241	0	2020-06-12	NA	241	1	NA	NA	NA	NA	0	56421.5	3	0	0	1	0	0	0	0	0	0	0	0	0	0	0	0	0
3112	0	53	S72.000	72	1	0	#N/A	2019-10-15	2019	10	2	2019-10-17	10	2019-10-27	12	2022-09-03	NA	0	0	0	1054	0	2022-09-03	NA	1042	0	NA	NA	NA	NA	0	21961.4	3	0	0	0	0	0	0	0	0	0	0	0	0	0	0	0	0
3113	0	57	S52.801	52	1	0	#N/A	2019-10-16	2019	10	7	2019-10-23	6	2019-10-29	13	2022-09-03	NA	0	0	0	1053	0	2022-09-03	NA	1040	0	NA	NA	NA	NA	0	37568.4	5	0	0	0	0	0	0	0	0	0	0	0	0	0	0	0	0
3116	1	69	S72.000	72	1	0	#N/A	2019-10-17	2019	10	4	2019-10-21	6	2019-10-27	10	2022-09-03	NA	0	0	0	1052	0	2022-09-03	NA	1042	0	NA	NA	NA	NA	0	62395.2	3	0	0	0	0	0	0	0	0	0	0	0	0	0	0	0	0
3117	1	74	S32.000	32	1	0	#N/A	2019-10-18	2019	10	4	2019-10-22	4	2019-10-26	8	2022-09-03	NA	0	0	0	1051	0	2022-09-03	NA	1043	0	NA	NA	NA	NA	0	46701.9	2	0	0	0	0	0	0	0	0	0	0	0	0	0	0	0	0
3119	0	64	S52.500	52	1	0	#N/A	2019-10-20	2019	10	3	2019-10-23	3	2019-10-26	6	2022-09-03	NA	0	0	0	1049	0	2022-09-03	NA	1043	0	NA	NA	NA	NA	0	41345.1	5	0	0	0	0	0	0	0	0	0	0	0	0	0	0	0	0
3121	0	53	S32.000	32	1	0	#N/A	2019-10-20	2019	10	4	2019-10-24	9	2019-11-02	13	2022-09-03	NA	0	0	0	1049	0	2022-09-03	NA	1036	0	NA	NA	NA	NA	0	51636.5	1	0	0	0	0	0	1	0	0	0	0	0	0	0	0	0	0
3123	1	75	S32.000	32	1	0	#N/A	2019-10-21	2019	10	1	2019-10-22	6	2019-10-28	7	2022-03-01	0	1	1	0	862	0	2022-03-01	NA	862	1	NA	NA	NA	NA	0	58994.3	2	0	0	0	0	0	0	0	0	0	0	0	0	0	0	0	0
3124	1	75	S72.101	72	1	0	#N/A	2019-10-21	2019	10	4	2019-10-25	25	2019-11-19	29	2022-09-03	NA	0	0	0	1048	1	2021-10-23	57511.6	704	2	NA	NA	NA	NA	57511.6	63254.9	3	0	0	0	0	1	0	1	0	0	0	0	0	0	1	0	0
3125	1	51	S32.000	32	1	0	#N/A	2019-10-21	2019	10	7	2019-10-28	9	2019-11-06	16	2022-09-03	NA	0	0	0	1048	0	2022-09-03	NA	1032	0	NA	NA	NA	NA	0	56483.8	1	0	0	0	0	0	0	0	0	0	0	0	0	0	0	0	0
3126	1	62	S72.900	72	1	0	#N/A	2019-10-21	2019	10	2	2019-10-23	14	2019-11-06	16	2022-09-03	NA	0	0	0	1048	1	2021-10-01	1921.49	695	2	NA	NA	NA	NA	1921.49	66220.9	3	0	0	1	0	0	0	0	0	1	1	0	0	0	0	0	0
3127	1	71	S72.101	72	1	0	KS_203795	2019-10-23	2019	10	2	2019-10-25	5	2019-10-30	7	2022-09-03	NA	0	0	0	1046	0	2022-09-03	NA	1039	0	NA	NA	NA	NA	0	37568.7	3	0	0	1	0	0	0	0	0	0	1	0	0	0	0	0	0
3128	0	73	S22.000	22	1	0	#N/A	2019-10-24	2019	10	1	2019-10-25	2	2019-10-27	3	2022-09-03	NA	0	0	0	1045	0	2022-09-03	NA	1042	0	NA	NA	NA	NA	0	41778.3	2	0	0	0	0	0	1	0	0	0	0	0	0	0	0	0	0
3129	0	67	S22.000	22	1	0	#N/A	2019-10-24	2019	10	2	2019-10-26	5	2019-10-31	7	2022-09-03	NA	0	0	0	1045	0	2022-09-03	NA	1038	0	NA	NA	NA	NA	0	34749.2	2	0	0	0	0	0	1	0	0	0	0	0	0	0	0	0	0
3130	1	55	S72.101	72	1	0	#N/A	2019-10-24	2019	10	4	2019-10-28	9	2019-11-06	13	2022-09-03	NA	0	0	0	1045	0	2022-09-03	NA	1032	0	NA	NA	NA	NA	0	38939	3	0	0	1	1	0	1	0	0	0	0	0	0	0	0	0	0
3131	0	59	S52.801	52	1	0	#N/A	2019-10-25	2019	10	3	2019-10-28	6	2019-11-03	9	2022-09-03	NA	0	0	0	1044	0	2022-09-03	NA	1035	0	NA	NA	NA	NA	0	34100.9	5	0	0	0	0	0	0	0	0	0	0	0	0	0	0	0	0
3133	1	57	S22.000	22	1	0	#N/A	2019-10-25	2019	10	5	2019-10-30	18	2019-11-17	23	2022-09-03	NA	0	0	0	1044	0	2022-09-03	NA	1021	0	NA	NA	NA	NA	0	92535.7	1	0	0	0	0	0	0	1	0	0	1	0	0	0	0	0	0
3134	0	80	S72.000	72	1	0	#N/A	2019-10-25	2019	10	15	2019-11-09	11	2019-11-20	26	2020-01-09	0	1	1	0	76	0	2020-01-09	NA	76	1	NA	NA	NA	NA	0	77265.3	3	0	0	0	0	0	0	0	0	0	1	0	0	0	0	0	0
3135	0	55	S22.000	22	1	0	#N/A	2019-10-26	2019	10	3	2019-10-29	2	2019-10-31	5	2022-09-03	NA	0	0	0	1043	0	2022-09-03	NA	1038	0	NA	NA	NA	NA	0	39906.4	2	0	0	0	0	0	0	0	0	0	0	0	0	0	0	0	0
3136	0	68	S52.801	52	1	0	#N/A	2019-10-26	2019	10	4	2019-10-30	10	2019-11-09	14	2022-09-03	NA	0	0	0	1043	0	2022-09-03	NA	1029	0	NA	NA	NA	NA	0	35849.4	5	0	0	0	0	0	0	0	0	0	0	0	0	0	0	0	0
3138	0	51	S52.801	52	1	0	#N/A	2019-10-27	2019	10	5	2019-11-01	7	2019-11-08	12	2022-09-03	NA	0	0	0	1042	0	2022-09-03	NA	1030	0	NA	NA	NA	NA	0	30148.5	5	0	0	0	0	0	0	0	0	0	0	0	0	0	0	0	0
3139	0	66	S22.000	22	1	0	KS_010346	2019-10-27	2019	10	3	2019-10-30	3	2019-11-02	6	2022-09-03	NA	0	0	0	1042	0	2022-09-03	NA	1036	0	NA	NA	NA	NA	0	37533.3	2	0	0	0	0	0	1	0	0	0	0	0	0	0	0	0	0
3140	0	70	S32.000	32	1	0	#N/A	2019-10-27	2019	10	3	2019-10-30	2	2019-11-01	5	2022-09-03	NA	0	0	0	1042	0	2022-09-03	NA	1037	0	NA	NA	NA	NA	0	59615.8	1	0	0	0	0	0	1	0	0	0	0	0	0	0	0	0	0
3141	1	64	S52.801	52	1	0	KS_029123	2019-10-27	2019	10	2	2019-10-29	5	2019-11-03	7	2022-09-03	NA	0	0	0	1042	0	2022-09-03	NA	1035	0	NA	NA	NA	NA	0	43420.3	5	0	0	0	0	0	0	0	0	0	0	0	0	0	0	0	0
3142	1	68	S72.000	72	1	0	#N/A	2019-10-28	2019	10	2	2019-10-30	10	2019-11-09	12	2022-09-03	NA	0	0	0	1041	0	2022-09-03	NA	1029	0	NA	NA	NA	NA	0	67588.4	3	0	300	1	1	0	0	0	0	0	0	0	0	0	0	0	0
3143	1	71	S52.801	52	1	0	#N/A	2019-10-29	2019	10	3	2019-11-01	4	2019-11-05	7	2022-09-03	NA	0	0	0	1040	0	2022-09-03	NA	1033	0	NA	NA	NA	NA	0	10739.7	5	0	0	0	0	0	0	0	0	0	0	0	0	0	0	0	0
3144	0	68	S32.000	32	1	0	#N/A	2019-10-30	2019	10	0	2019-10-30	3	2019-11-02	3	2022-09-03	NA	0	0	0	1039	0	2022-09-03	NA	1036	0	NA	NA	NA	NA	0	43200	2	0	0	0	0	0	0	0	0	0	0	0	0	0	0	0	0
3145	0	85	S72.101	72	1	0	#N/A	2019-10-30	2019	10	1	2019-10-31	16	2019-11-16	17	2022-09-03	NA	0	0	0	1039	0	2022-09-03	NA	1022	0	NA	NA	NA	NA	0	44063.6	3	0	600	1	0	1	0	0	0	0	0	0	0	0	0	0	0
3146	0	57	S22.000	22	1	0	#N/A	2019-10-30	2019	10	3	2019-11-02	2	2019-11-04	5	2022-09-03	NA	0	0	0	1039	1	2021-04-15	73398.7	528	2	NA	NA	NA	NA	73398.7	34039.3	2	0	0	0	0	0	1	0	0	0	0	0	0	0	0	0	0
3147	0	81	S22.000	22	1	0	#N/A	2019-10-31	2019	10	4	2019-11-04	2	2019-11-06	6	2022-09-03	NA	0	0	0	1038	0	2022-09-03	NA	1032	0	NA	NA	NA	NA	0	56167.1	2	0	0	0	0	0	1	0	0	0	0	0	0	0	0	0	0
3148	0	72	S32.000	32	1	0	KS_008169	2019-11-01	2019	11	4	2019-11-05	2	2019-11-07	6	2022-09-03	NA	0	0	0	1037	0	2022-09-03	NA	1031	0	NA	NA	NA	NA	0	37770.5	2	0	0	0	0	0	1	0	0	0	0	0	0	0	0	0	0
3149	0	72	S72.000	72	1	0	#N/A	2019-11-01	2019	11	4	2019-11-05	12	2019-11-17	16	2022-09-03	NA	0	0	0	1037	0	2022-09-03	NA	1021	0	NA	NA	NA	NA	0	87895	3	0	200	0	0	0	0	0	0	0	0	0	0	0	0	0	0
3150	0	64	S32.000	32	1	0	#N/A	2019-11-02	2019	11	9	2019-11-11	11	2019-11-22	20	2022-09-03	NA	0	0	0	1036	0	2022-09-03	NA	1016	0	NA	NA	NA	NA	0	59252.1	1	0	0	0	0	0	0	0	0	0	0	0	0	0	0	0	0
3151	0	82	S32.000	32	1	0	#N/A	2019-11-02	2019	11	4	2019-11-06	3	2019-11-09	7	2022-09-03	NA	0	0	0	1036	0	2022-09-03	NA	1029	0	NA	NA	NA	NA	0	38932.5	2	0	0	0	0	0	0	0	0	0	0	0	0	0	0	0	0
3152	1	76	S72.101	72	1	0	#N/A	2019-11-03	2019	11	2	2019-11-05	5	2019-11-10	7	2020-07-27	1	1	2	1	267	0	2020-07-27	NA	267	1	NA	NA	NA	NA	0	39305	3	0	0	0	0	0	0	0	0	0	0	0	0	0	0	0	0
3154	0	71	S32.000	32	1	0	#N/A	2019-11-04	2019	11	3	2019-11-07	2	2019-11-09	5	2022-09-03	NA	0	0	0	1034	0	2022-09-03	NA	1029	0	NA	NA	NA	NA	0	44710.4	1	0	0	1	0	0	1	0	0	0	0	0	0	0	0	0	0
3155	0	82	S32.000	32	1	0	KS_202897	2019-11-04	2019	11	3	2019-11-07	2	2019-11-09	5	2022-09-03	NA	0	0	0	1034	0	2022-09-03	NA	1029	0	NA	NA	NA	NA	0	36580.9	2	0	0	1	0	0	1	0	0	0	0	0	0	0	0	0	0
3156	0	70	S52.801	52	1	0	KS_010041	2019-11-04	2019	11	3	2019-11-07	8	2019-11-15	11	2022-09-03	NA	0	0	0	1034	0	2022-09-03	NA	1023	0	NA	NA	NA	NA	0	43047.7	5	0	0	0	0	0	0	0	0	0	0	0	0	0	0	0	0
3157	0	60	S32.000	32	1	0	#N/A	2019-11-04	2019	11	3	2019-11-07	2	2019-11-09	5	2022-09-03	NA	0	0	0	1034	0	2022-09-03	NA	1029	0	NA	NA	NA	NA	0	37871.2	2	0	0	0	0	0	0	0	0	0	0	0	0	0	0	0	0
3160	0	61	S32.000	32	1	0	#N/A	2019-11-04	2019	11	4	2019-11-08	11	2019-11-19	15	2022-09-03	NA	0	0	0	1034	0	2022-09-03	NA	1019	0	NA	NA	NA	NA	0	83304	1	0	0	0	0	0	0	0	0	0	0	0	0	0	0	0	0
3161	0	70	S52.500	52	1	0	#N/A	2019-11-04	2019	11	3	2019-11-07	6	2019-11-13	9	2022-09-03	NA	0	0	0	1034	1	2021-10-18	31719.3	705	2	NA	NA	NA	NA	31719.3	49845.2	5	0	0	0	0	0	0	0	0	0	0	0	0	0	0	0	0
3165	1	91	S72.101	72	1	0	#N/A	2019-11-06	2019	11	1	2019-11-07	7	2019-11-14	8	2020-07-08	1	1	2	1	245	0	2020-07-08	NA	245	1	NA	NA	NA	NA	0	41553.3	3	0	0	1	0	1	0	0	0	0	0	0	0	0	0	0	0
3166	0	76	S22.000	22	1	0	#N/A	2019-11-06	2019	11	2	2019-11-08	4	2019-11-12	6	2022-09-03	NA	0	0	0	1032	0	2022-09-03	NA	1026	0	NA	NA	NA	NA	0	46359	2	0	0	0	0	0	0	0	0	0	0	0	0	0	0	0	0
3167	0	75	S72.101	72	1	0	#N/A	2019-11-06	2019	11	1	2019-11-07	5	2019-11-12	6	2022-09-03	NA	0	0	0	1032	0	2022-09-03	NA	1026	0	NA	NA	NA	NA	0	33422.1	3	0	0	0	0	0	0	0	0	0	0	0	0	0	0	0	0
3168	1	95	S32.000	32	1	0	#N/A	2019-11-06	2019	11	5	2019-11-11	4	2019-11-15	9	2020-08-07	0	1	1	0	275	0	2020-08-07	NA	275	1	NA	NA	NA	NA	0	50744.9	2	0	0	0	0	0	0	0	0	0	0	0	0	0	0	0	0
3170	0	66	S32.000	32	1	0	KS_203904	2019-11-07	2019	11	7	2019-11-14	2	2019-11-16	9	2022-09-03	NA	0	0	0	1031	0	2022-09-03	NA	1022	0	NA	NA	NA	NA	0	48704.9	2	0	0	0	0	0	1	0	0	0	0	0	0	0	0	0	0
3171	0	68	S52.500	52	1	0	#N/A	2019-11-07	2019	11	5	2019-11-12	10	2019-11-22	15	2022-09-03	NA	0	0	0	1031	0	2022-09-03	NA	1016	0	NA	NA	NA	NA	0	46967.5	5	0	0	0	0	0	0	0	0	0	0	0	0	0	0	0	0
3172	0	88	S72.101	72	1	0	#N/A	2019-11-07	2019	11	1	2019-11-08	15	2019-11-23	16	2022-09-03	NA	0	0	0	1031	0	2022-09-03	NA	1015	0	NA	NA	NA	NA	0	53413.5	3	0	0	0	0	0	0	0	0	0	0	0	0	0	0	0	0
3173	0	66	S72.000	72	1	0	#N/A	2019-11-07	2019	11	2	2019-11-09	13	2019-11-22	15	2022-09-03	NA	0	0	0	1031	0	2022-09-03	NA	1016	0	NA	NA	NA	NA	0	83991.8	3	0	0	0	0	0	0	0	0	0	0	0	0	0	0	0	0
3174	1	65	S32.000	32	1	0	KS_017073	2019-11-07	2019	11	4	2019-11-11	9	2019-11-20	13	2022-09-03	NA	0	0	0	1031	0	2022-09-03	NA	1018	0	NA	NA	NA	NA	0	69373	1	0	0	0	0	0	0	0	0	0	0	0	0	0	0	0	0
3175	1	82	S72.101	72	1	0	#N/A	2019-11-08	2019	11	1	2019-11-09	8	2019-11-17	9	2022-09-03	NA	0	0	0	1030	0	2022-09-03	NA	1021	0	NA	NA	NA	NA	0	29893.6	3	0	0	0	0	0	0	0	0	0	0	0	0	0	0	0	0
3176	1	87	S72.101	72	1	0	#N/A	2019-11-08	2019	11	1	2019-11-09	10	2019-11-19	11	2022-09-03	NA	0	0	0	1030	0	2022-09-03	NA	1019	0	NA	NA	NA	NA	0	35038.9	3	0	0	1	0	1	0	0	0	0	0	0	0	0	0	0	0
3177	1	62	S32.000	32	1	0	#N/A	2019-11-09	2019	11	3	2019-11-12	3	2019-11-15	6	2022-09-03	NA	0	0	0	1029	0	2022-09-03	NA	1023	0	NA	NA	NA	NA	0	40108.3	1	0	0	0	0	0	0	0	0	0	0	0	0	0	0	0	0
3179	0	72	S32.000	32	1	0	KS_212060	2019-11-10	2019	11	3	2019-11-13	2	2019-11-15	5	2022-09-03	NA	0	0	0	1028	1	2022-07-15	2678.87	973	2	NA	NA	NA	NA	2678.87	38215	2	0	0	1	1	1	0	0	0	1	0	0	0	0	0	0	0
3180	0	50	S32.000	32	1	0	#N/A	2019-11-10	2019	11	4	2019-11-14	7	2019-11-21	11	2022-09-03	NA	0	0	0	1028	0	2022-09-03	NA	1017	0	NA	NA	NA	NA	0	70130.2	1	0	0	0	0	0	0	0	0	0	0	0	0	0	0	0	0
3181	1	81	S32.000	32	1	0	#N/A	2019-11-10	2019	11	4	2019-11-14	2	2019-11-16	6	2022-09-03	NA	0	0	0	1028	1	2021-05-17	53756.8	548	2	NA	NA	NA	NA	53756.8	41621.1	2	0	0	0	0	0	0	0	0	0	0	0	0	0	0	0	0
3182	0	68	S32.000	32	1	0	#N/A	2019-11-11	2019	11	2	2019-11-13	3	2019-11-16	5	2022-09-03	NA	0	0	0	1027	0	2022-09-03	NA	1022	0	NA	NA	NA	NA	0	44038.7	2	0	0	0	0	0	0	0	0	0	0	0	0	0	0	0	0
3183	0	62	S22.000	22	1	0	#N/A	2019-11-12	2019	11	3	2019-11-15	9	2019-11-24	12	2022-09-03	NA	0	0	0	1026	0	2022-09-03	NA	1014	0	NA	NA	NA	NA	0	80845.9	1	0	0	0	0	0	1	0	0	0	0	0	0	0	0	0	0
3184	0	64	S32.000	32	1	0	#N/A	2019-11-12	2019	11	7	2019-11-19	4	2019-11-23	11	2022-09-03	NA	0	0	0	1026	0	2022-09-03	NA	1015	0	NA	NA	NA	NA	0	38884.1	2	0	0	0	0	0	0	0	0	0	0	0	0	0	0	0	0
3185	1	88	S72.000	72	1	0	#N/A	2019-11-12	2019	11	2	2019-11-14	9	2019-11-23	11	2020-01-14	1	1	2	1	63	0	2020-01-14	NA	63	1	NA	NA	NA	NA	0	57069.8	3	0	0	1	0	0	0	0	0	0	0	0	0	0	0	0	0
3186	1	65	S52.500	52	1	0	KS_210523	2019-11-14	2019	11	1	2019-11-15	6	2019-11-21	7	2022-09-03	NA	0	0	0	1024	0	2022-09-03	NA	1017	0	NA	NA	NA	NA	0	46874.2	5	0	0	1	0	0	0	0	0	0	0	0	0	0	0	0	0
3187	0	68	S32.000	32	1	0	#N/A	2019-11-14	2019	11	5	2019-11-19	4	2019-11-23	9	2022-09-03	NA	0	0	0	1024	0	2022-09-03	NA	1015	0	NA	NA	NA	NA	0	47766.6	2	0	0	0	0	0	1	0	0	0	0	0	0	0	0	0	0
3188	0	69	S22.000	22	1	0	#N/A	2019-11-14	2019	11	4	2019-11-18	3	2019-11-21	7	2022-09-03	NA	0	0	0	1024	0	2022-09-03	NA	1017	0	NA	NA	NA	NA	0	46437.3	2	0	0	0	0	0	1	0	0	0	0	0	0	0	0	0	0
3189	1	58	S32.000	32	1	0	#N/A	2019-11-15	2019	11	4	2019-11-19	11	2019-11-30	15	2022-09-03	NA	0	0	0	1023	0	2022-09-03	NA	1008	0	NA	NA	NA	NA	0	45993.9	1	0	0	0	0	0	0	0	0	0	0	0	0	0	0	0	0
3190	0	82	S72.000	72	1	0	#N/A	2019-11-15	2019	11	3	2019-11-18	20	2019-12-08	23	2021-01-05	0	1	1	0	417	0	2021-01-05	NA	417	1	NA	NA	NA	NA	0	67977.5	3	0	0	1	0	0	1	0	0	0	0	0	0	0	0	0	0
3191	0	67	S52.801	52	1	0	KS_022569	2019-11-16	2019	11	3	2019-11-19	4	2019-11-23	7	2022-09-03	NA	0	0	0	1022	1	2021-08-13	44605.6	629	2	NA	NA	NA	NA	44605.6	26425.3	3	0	0	1	0	0	0	0	0	0	0	0	0	0	0	0	0
3192	1	91	S32.000	32	1	0	#N/A	2019-11-16	2019	11	3	2019-11-19	2	2019-11-21	5	2021-05-14	0	1	1	0	545	0	2021-05-14	NA	545	1	NA	NA	NA	NA	0	40908.5	2	0	0	1	0	0	1	0	0	0	0	0	0	0	0	0	0
3193	0	81	S72.101	72	1	0	#N/A	2019-11-18	2019	11	4	2019-11-22	8	2019-11-30	12	2020-01-02	1	1	2	1	45	0	2020-01-02	NA	45	1	NA	NA	NA	NA	0	43962.4	3	0	200	0	0	0	0	0	0	0	0	0	0	0	0	0	0
3194	0	77	S32.000	32	1	0	#N/A	2019-11-18	2019	11	2	2019-11-20	8	2019-11-28	10	2022-09-03	NA	0	0	0	1020	0	2022-09-03	NA	1010	0	NA	NA	NA	NA	0	47958.9	2	0	0	0	0	0	0	0	0	0	0	0	0	0	0	0	0
3196	1	81	S72.101	72	1	0	#N/A	2019-11-19	2019	11	2	2019-11-21	4	2019-11-25	6	2021-01-16	0	1	1	0	424	0	2021-01-16	NA	424	1	NA	NA	NA	NA	0	39706.9	3	0	0	0	0	0	0	0	0	0	0	0	0	0	0	0	0
3197	0	76	S72.101	72	1	0	#N/A	2019-11-20	2019	11	1	2019-11-21	12	2019-12-03	13	2022-09-03	NA	0	0	0	1018	0	2022-09-03	NA	1005	0	NA	NA	NA	NA	0	36675	3	0	0	1	0	0	0	0	0	0	0	0	0	0	0	0	0
3198	0	88	S72.101	72	1	0	#N/A	2019-11-21	2019	11	0	2019-11-21	13	2019-12-04	13	2020-10-17	1	1	2	1	331	0	2020-10-17	NA	331	1	NA	NA	NA	NA	0	48603.6	3	0	0	0	0	0	1	0	0	0	0	0	0	0	0	0	0
3199	1	82	S72.101	72	1	0	#N/A	2019-11-21	2019	11	4	2019-11-25	9	2019-12-04	13	2022-09-03	NA	0	0	0	1017	0	2022-09-03	NA	1004	0	NA	NA	NA	NA	0	45820.3	3	0	0	0	0	0	0	0	0	0	0	0	0	0	0	0	0
3200	1	86	S72.101	72	1	0	#N/A	2019-11-22	2019	11	1	2019-11-23	7	2019-11-30	8	2022-09-03	NA	0	0	0	1016	0	2022-09-03	NA	1008	0	NA	NA	NA	NA	0	37454.5	3	0	0	1	0	0	0	0	0	0	0	0	0	0	0	0	0
3201	0	77	S22.000	22	1	0	#N/A	2019-11-22	2019	11	4	2019-11-26	4	2019-11-30	8	2022-09-03	NA	0	0	0	1016	0	2022-09-03	NA	1008	0	NA	NA	NA	NA	0	43614.1	1	0	0	0	0	0	1	0	0	0	0	0	0	0	0	0	0
3202	0	82	S32.000	32	1	0	KS_005584	2019-11-22	2019	11	5	2019-11-27	4	2019-12-01	9	2022-09-03	NA	0	0	0	1016	1	2020-08-05	42395.4	248	2	NA	NA	NA	NA	42395.4	40061.8	2	0	0	0	0	0	0	0	0	0	0	0	0	0	0	0	0
3203	0	54	S22.000	22	1	0	#N/A	2019-11-23	2019	11	4	2019-11-27	4	2019-12-01	8	2022-09-03	NA	0	0	0	1015	0	2022-09-03	NA	1007	0	NA	NA	NA	NA	0	41341.6	1	0	0	0	0	0	0	0	0	0	0	0	0	0	0	0	0
3204	0	92	S72.101	72	1	0	#N/A	2019-11-23	2019	11	4	2019-11-27	9	2019-12-06	13	2022-09-03	NA	0	0	0	1015	0	2022-09-03	NA	1002	0	NA	NA	NA	NA	0	43489.7	3	0	0	1	1	0	0	0	0	0	0	0	0	0	0	0	0
3207	0	87	S72.101	72	1	0	#N/A	2019-11-24	2019	11	2	2019-11-26	3	2019-11-29	5	2022-09-03	NA	0	0	0	1014	0	2022-09-03	NA	1009	0	NA	NA	NA	NA	0	27432.4	3	0	0	0	0	0	0	0	0	0	0	0	0	0	0	0	0
3211	0	76	S32.000	32	1	0	#N/A	2019-11-25	2019	11	2	2019-11-27	3	2019-11-30	5	2022-09-03	NA	0	0	0	1013	0	2022-09-03	NA	1008	0	NA	NA	NA	NA	0	41724.8	2	0	0	0	0	0	0	0	0	0	0	0	0	0	0	0	0
3212	1	71	S22.000	22	1	0	#N/A	2019-11-26	2019	11	6	2019-12-02	5	2019-12-07	11	2022-09-03	NA	0	0	0	1012	0	2022-09-03	NA	1001	0	NA	NA	NA	NA	0	48040.9	1	0	0	0	0	0	0	0	0	0	0	0	0	0	0	0	0
3214	0	54	S32.000	32	1	0	#N/A	2019-11-28	2019	11	2	2019-11-30	3	2019-12-03	5	2022-09-03	NA	0	0	0	1010	0	2022-09-03	NA	1005	0	NA	NA	NA	NA	0	46447.3	2	0	0	0	0	0	0	0	0	0	0	0	0	0	0	0	0
3215	0	54	S32.000	32	1	0	#N/A	2019-11-28	2019	11	2	2019-11-30	3	2019-12-03	5	2022-09-03	NA	0	0	0	1010	0	2022-09-03	NA	1005	0	NA	NA	NA	NA	0	42535.5	2	0	0	0	0	0	0	0	0	0	0	0	0	0	0	0	0
3216	1	83	S72.000	72	1	0	#N/A	2019-11-29	2019	11	1	2019-11-30	13	2019-12-13	14	2022-09-03	NA	0	0	0	1009	2	2020-01-08	5267.8	26	2	2022-03-25	2704.34	NA	NA	7972.14	59544.3	3	0	0	0	0	0	0	0	0	0	0	0	0	0	0	0	0
3217	0	64	S32.000	32	1	0	#N/A	2019-11-29	2019	11	3	2019-12-02	3	2019-12-05	6	2022-09-03	NA	0	0	0	1009	0	2022-09-03	NA	1003	0	NA	NA	NA	NA	0	40038.3	2	0	0	0	0	0	1	0	0	0	0	0	0	0	0	0	0
3218	1	76	S32.000	32	1	0	KS_029543	2019-11-30	2019	11	2	2019-12-02	5	2019-12-07	7	2022-09-03	NA	0	0	0	1008	0	2022-09-03	NA	1001	0	NA	NA	NA	NA	0	35901	1	0	0	0	0	0	0	0	0	0	0	0	0	0	0	0	0
3219	0	50	S52.801	52	1	0	#N/A	2019-11-30	2019	11	4	2019-12-04	4	2019-12-08	8	2022-09-03	NA	0	0	0	1008	0	2022-09-03	NA	1000	0	NA	NA	NA	NA	0	24851.8	5	0	0	0	0	0	0	0	0	0	0	0	0	0	0	0	0
3221	1	55	S32.000	32	1	0	#N/A	2019-11-30	2019	11	4	2019-12-04	8	2019-12-12	12	2022-09-03	NA	0	0	0	1008	0	2022-09-03	NA	996	0	NA	NA	NA	NA	0	46641.5	1	0	0	0	0	0	0	0	0	0	0	0	0	0	0	0	0
3223	1	68	S32.000	32	1	0	#N/A	2019-11-30	2019	11	2	2019-12-02	2	2019-12-04	4	2022-09-03	NA	0	0	0	1008	0	2022-09-03	NA	1004	0	NA	NA	NA	NA	0	42470.5	2	0	0	0	0	0	0	0	0	0	0	0	0	0	0	0	0
3224	0	55	S22.000	22	1	0	#N/A	2019-11-30	2019	11	3	2019-12-03	2	2019-12-05	5	2022-09-03	NA	0	0	0	1008	0	2022-09-03	NA	1003	0	NA	NA	NA	NA	0	43379	2	0	0	1	0	0	0	0	0	0	0	0	0	0	0	0	0
3226	1	56	S22.000	22	1	0	#N/A	2019-12-01	2019	12	1	2019-12-02	2	2019-12-04	3	2022-09-03	NA	0	0	0	1007	0	2022-09-03	NA	1004	0	NA	NA	NA	NA	0	42449.1	2	0	0	0	0	0	0	0	0	0	0	0	0	0	0	0	0
3227	0	78	S72.101	72	1	0	#N/A	2019-12-01	2019	12	8	2019-12-09	12	2019-12-21	20	2022-09-03	NA	0	0	0	1007	0	2022-09-03	NA	987	0	NA	NA	NA	NA	0	55022.3	3	0	0	0	0	0	0	0	0	0	1	0	0	0	0	0	0
3228	1	87	S32.000	32	1	0	#N/A	2019-12-01	2019	12	2	2019-12-03	1	2019-12-04	3	2022-09-03	NA	0	0	0	1007	0	2022-09-03	NA	1004	0	NA	NA	NA	NA	0	35066	2	0	0	0	0	0	0	0	0	0	0	0	0	0	0	0	0
3229	1	58	S22.000	22	1	0	#N/A	2019-12-02	2019	12	10	2019-12-12	13	2019-12-25	23	2022-09-03	NA	0	0	0	1006	0	2022-09-03	NA	983	0	NA	NA	NA	NA	0	115036	1	0	0	0	0	0	0	0	0	0	0	0	0	0	0	0	0
3230	0	62	S32.000	32	1	0	#N/A	2019-12-03	2019	12	2	2019-12-05	3	2019-12-08	5	2022-09-03	NA	0	0	0	1005	1	2020-12-06	40112.4	364	2	NA	NA	NA	NA	40112.4	42378.1	1	0	0	0	0	0	1	0	0	0	0	0	0	0	0	0	0
3231	0	87	S72.101	72	1	0	#N/A	2019-12-03	2019	12	2	2019-12-05	12	2019-12-17	14	2022-09-03	NA	0	0	0	1005	0	2022-09-03	NA	991	0	NA	NA	NA	NA	0	43790	3	0	200	0	0	0	0	0	0	0	0	0	0	0	0	0	0
3232	0	69	S42.202	42	1	0	#N/A	2019-12-04	2019	12	1	2019-12-05	5	2019-12-10	6	2022-09-03	NA	0	0	0	1004	0	2022-09-03	NA	998	0	NA	NA	NA	NA	0	45562.3	5	0	0	1	0	0	1	0	0	0	0	0	0	0	0	0	0
3233	1	82	S32.000	32	1	0	#N/A	2019-12-04	2019	12	5	2019-12-09	2	2019-12-11	7	2022-09-03	NA	0	0	0	1004	0	2022-09-03	NA	997	0	NA	NA	NA	NA	0	49924.2	2	0	0	1	0	0	0	0	0	0	0	0	0	0	0	0	0
3234	0	74	S72.000	72	1	0	KS_026520	2019-12-04	2019	12	5	2019-12-09	13	2019-12-22	18	2022-09-03	NA	0	0	0	1004	0	2022-09-03	NA	986	0	NA	NA	NA	NA	0	65968.6	1	0	0	0	0	0	1	0	0	0	0	0	0	0	0	0	0
3236	1	83	S72.101	72	1	0	#N/A	2019-12-05	2019	12	9	2019-12-14	11	2019-12-25	20	2020-05-03	1	1	2	1	150	0	2020-05-03	NA	150	1	NA	NA	NA	NA	0	63864.2	3	0	0	0	0	0	0	0	0	0	0	0	0	0	0	0	0
3237	0	63	S22.000	22	1	0	#N/A	2019-12-05	2019	12	2	2019-12-07	4	2019-12-11	6	2022-09-03	NA	0	0	0	1003	0	2022-09-03	NA	997	0	NA	NA	NA	NA	0	45500	2	0	0	0	0	0	1	0	0	0	0	0	0	0	0	0	0
3238	0	82	S72.101	72	1	0	#N/A	2019-12-06	2019	12	3	2019-12-09	10	2019-12-19	13	2022-09-03	NA	0	0	0	1002	0	2022-09-03	NA	989	0	NA	NA	NA	NA	0	33060.6	3	0	0	0	0	0	1	0	0	0	0	0	0	0	0	0	0
3239	0	89	S72.000	72	1	0	#N/A	2019-12-06	2019	12	4	2019-12-10	9	2019-12-19	13	2022-09-03	NA	0	0	0	1002	0	2022-09-03	NA	989	0	NA	NA	NA	NA	0	44908.1	3	0	0	0	0	0	0	0	0	0	0	0	0	0	0	0	0
3240	1	54	S32.000	32	1	0	#N/A	2019-12-07	2019	12	2	2019-12-09	18	2019-12-27	20	2022-09-03	NA	0	0	0	1001	0	2022-09-03	NA	981	0	NA	NA	NA	NA	0	61647.8	1	0	0	0	0	0	0	0	0	0	0	0	0	0	0	0	0
3241	0	74	S32.000	32	1	0	#N/A	2019-12-07	2019	12	7	2019-12-14	17	2019-12-31	24	2022-09-03	NA	0	0	0	1001	0	2022-09-03	NA	977	0	NA	NA	NA	NA	0	54181.7	1	0	0	0	0	0	0	0	0	0	0	0	0	0	0	0	0
3242	0	56	S32.000	32	1	0	#N/A	2019-12-08	2019	12	3	2019-12-11	2	2019-12-13	5	2022-09-03	NA	0	0	0	1000	0	2022-09-03	NA	995	0	NA	NA	NA	NA	0	42398.9	1	0	0	1	0	0	0	0	0	0	0	0	0	0	0	0	0
3243	1	85	S72.101	72	1	0	#N/A	2019-12-08	2019	12	4	2019-12-12	5	2019-12-17	9	2022-09-03	NA	0	0	0	1000	0	2022-09-03	NA	991	0	NA	NA	NA	NA	0	41293.4	3	0	0	0	0	0	0	0	0	0	0	0	0	0	0	0	0
3245	1	72	S72.000	72	1	0	#N/A	2019-12-09	2019	12	3	2019-12-12	7	2019-12-19	10	2022-09-03	NA	0	0	0	999	0	2022-09-03	NA	989	0	NA	NA	NA	NA	0	60841.2	1	0	0	1	0	0	0	0	0	0	1	0	1	0	0	0	0
3246	0	90	S72.101	72	1	0	#N/A	2019-12-09	2019	12	3	2019-12-12	8	2019-12-20	11	2022-09-03	NA	0	0	0	999	0	2022-09-03	NA	988	0	NA	NA	NA	NA	0	55747.7	1	0	0	0	0	0	1	0	0	0	0	0	0	0	0	0	0
3247	0	71	S42.202	42	1	0	#N/A	2019-12-09	2019	12	2	2019-12-11	5	2019-12-16	7	2022-09-03	NA	0	0	0	999	0	2022-09-03	NA	992	0	NA	NA	NA	NA	0	35256.6	5	0	0	0	0	0	0	0	0	0	0	0	0	0	0	0	0
3248	0	57	S42.202	42	1	0	#N/A	2019-12-10	2019	12	2	2019-12-12	6	2019-12-18	8	2022-09-03	NA	0	0	0	998	0	2022-09-03	NA	990	0	NA	NA	NA	NA	0	27203.3	5	0	0	0	0	0	0	0	0	0	0	0	0	0	0	0	0
3249	0	65	S32.000	32	1	0	#N/A	2019-12-11	2019	12	3	2019-12-14	5	2019-12-19	8	2022-09-03	NA	0	0	0	997	0	2022-09-03	NA	989	0	NA	NA	NA	NA	0	61347.5	1	0	0	0	0	0	0	0	0	0	0	0	0	0	0	0	0
3250	1	75	S72.000	72	1	0	#N/A	2019-12-11	2019	12	5	2019-12-16	8	2019-12-24	13	2021-02-10	0	1	1	0	427	0	2021-02-10	NA	427	1	NA	NA	NA	NA	0	82984.5	1	0	0	0	0	0	0	0	0	0	0	0	0	0	0	0	0
3252	0	83	S22.000	22	1	0	#N/A	2019-12-11	2019	12	5	2019-12-16	10	2019-12-26	15	2022-09-03	NA	0	0	0	997	1	2022-02-17	36453.4	784	2	NA	NA	NA	NA	36453.4	47627.4	2	0	0	0	0	0	1	0	0	0	0	0	0	0	0	0	0
3253	0	76	S32.000	32	1	0	#N/A	2019-12-12	2019	12	2	2019-12-14	1	2019-12-15	3	2021-04-04	0	1	1	0	479	0	2021-04-04	NA	479	1	NA	NA	NA	NA	0	44093.5	2	0	0	0	0	0	0	0	0	0	0	0	0	0	0	0	0
3254	0	66	S32.000	32	1	0	#N/A	2019-12-12	2019	12	4	2019-12-16	3	2019-12-19	7	2022-09-03	NA	0	0	0	996	0	2022-09-03	NA	989	0	NA	NA	NA	NA	0	37270.2	2	0	0	0	0	0	0	0	0	0	0	0	0	0	0	0	0
3255	1	53	S72.000	72	1	0	#N/A	2019-12-12	2019	12	2	2019-12-14	5	2019-12-19	7	2022-09-03	NA	0	0	0	996	0	2022-09-03	NA	989	0	NA	NA	NA	NA	0	26453.7	3	0	0	0	0	0	0	0	0	0	0	0	0	0	0	0	0
3256	0	58	S52.801	52	1	0	#N/A	2019-12-12	2019	12	2	2019-12-14	4	2019-12-18	6	2022-09-03	NA	0	0	0	996	0	2022-09-03	NA	990	0	NA	NA	NA	NA	0	32519.7	5	0	0	0	0	0	0	0	0	0	0	0	0	0	0	0	0
3257	0	66	S32.000	32	1	0	#N/A	2019-12-13	2019	12	5	2019-12-18	4	2019-12-22	9	2022-09-03	NA	0	0	0	995	0	2022-09-03	NA	986	0	NA	NA	NA	NA	0	50080.7	1	0	0	0	0	0	0	0	0	0	0	0	0	0	0	0	0
3258	0	55	S52.500	52	1	0	#N/A	2019-12-13	2019	12	4	2019-12-17	4	2019-12-21	8	2022-09-03	NA	0	0	0	995	0	2022-09-03	NA	987	0	NA	NA	NA	NA	0	29376	1	0	0	0	0	0	0	0	0	0	0	0	0	0	0	0	0
3259	1	56	S72.000	72	1	0	#N/A	2019-12-14	2019	12	2	2019-12-16	4	2019-12-20	6	2022-09-03	NA	0	0	0	994	0	2022-09-03	NA	988	0	NA	NA	NA	NA	0	25051.6	3	0	0	0	0	0	0	0	0	0	0	0	0	0	0	0	0
3260	1	77	S22.000	22	1	0	KS_026482	2019-12-14	2019	12	11	2019-12-25	3	2019-12-28	14	2022-09-03	NA	0	0	0	994	0	2022-09-03	NA	980	0	NA	NA	NA	NA	0	47824	2	0	0	0	0	0	0	0	0	0	0	0	0	0	0	0	0
3261	0	65	S52.801	52	1	0	#N/A	2019-12-14	2019	12	3	2019-12-17	3	2019-12-20	6	2022-09-03	NA	0	0	0	994	0	2022-09-03	NA	988	0	NA	NA	NA	NA	0	25929.9	5	0	0	1	0	0	0	0	0	0	0	0	0	0	0	0	0
3262	1	90	S22.000	22	1	0	#N/A	2019-12-14	2019	12	3	2019-12-17	1	2019-12-18	4	2022-09-03	NA	0	0	0	994	0	2022-09-03	NA	990	0	NA	NA	NA	NA	0	41478.2	2	0	0	0	0	0	0	0	0	0	0	0	0	0	0	0	0
3263	0	78	S32.000	32	1	0	#N/A	2019-12-15	2019	12	2	2019-12-17	2	2019-12-19	4	2022-09-03	NA	0	0	0	993	0	2022-09-03	NA	989	0	NA	NA	NA	NA	0	42016.4	2	0	0	0	0	0	0	0	0	0	0	0	0	0	0	0	0
3264	0	67	S72.000	72	1	0	#N/A	2019-12-15	2019	12	2	2019-12-17	18	2020-01-04	20	2022-09-03	NA	0	0	0	993	0	2022-09-03	NA	973	0	NA	NA	NA	NA	0	86543.2	3	0	0	0	0	1	0	0	0	0	0	0	0	0	0	0	0
3265	1	66	S32.000	32	1	0	#N/A	2019-12-16	2019	12	4	2019-12-20	9	2019-12-29	13	2022-09-03	NA	0	0	0	992	0	2022-09-03	NA	979	0	NA	NA	NA	NA	0	45422.6	1	0	0	0	0	0	0	0	0	0	0	0	0	0	0	0	0
3266	0	85	S72.101	72	1	0	#N/A	2019-12-16	2019	12	3	2019-12-19	12	2019-12-31	15	2022-09-03	NA	0	0	0	992	0	2022-09-03	NA	977	0	NA	NA	NA	NA	0	50318.9	3	0	0	1	0	0	0	0	0	0	0	0	0	0	0	0	0
3268	0	64	S72.101	72	1	0	#N/A	2019-12-18	2019	12	3	2019-12-21	12	2020-01-02	15	2022-09-03	NA	0	0	0	990	0	2022-09-03	NA	975	0	NA	NA	NA	NA	0	47035.7	3	0	0	0	0	0	0	0	0	0	0	0	0	0	0	0	0
3269	0	62	S32.000	32	1	0	#N/A	2019-12-18	2019	12	5	2019-12-23	4	2019-12-27	9	2022-09-03	NA	0	0	0	990	0	2022-09-03	NA	981	0	NA	NA	NA	NA	0	39923.3	1	0	0	0	0	0	0	0	0	0	0	0	0	0	0	0	0
3270	0	66	S72.000	72	1	0	#N/A	2019-12-18	2019	12	5	2019-12-23	16	2020-01-08	21	2022-09-03	NA	0	0	0	990	0	2022-09-03	NA	969	0	NA	NA	NA	NA	0	86971.8	3	0	0	0	0	0	0	0	0	0	0	0	0	0	0	0	0
3272	0	69	S32.000	32	1	0	#N/A	2019-12-19	2019	12	4	2019-12-23	2	2019-12-25	6	2022-09-03	NA	0	0	0	989	0	2022-09-03	NA	983	0	NA	NA	NA	NA	0	42909.5	2	0	0	0	0	0	0	0	0	0	0	0	0	0	0	0	0
3273	1	67	S22.000	22	1	0	#N/A	2019-12-19	2019	12	4	2019-12-23	9	2020-01-01	13	2022-09-03	NA	0	0	0	989	0	2022-09-03	NA	976	0	NA	NA	NA	NA	0	76909.6	1	0	0	0	0	0	0	0	0	0	0	0	0	0	0	0	0
3274	0	57	S22.000	22	1	0	#N/A	2019-12-19	2019	12	4	2019-12-23	2	2019-12-25	6	2022-09-03	NA	0	0	0	989	0	2022-09-03	NA	983	0	NA	NA	NA	NA	0	46180.1	2	0	0	0	0	0	0	0	0	0	0	0	0	0	0	0	0
3275	0	84	S72.101	72	1	0	#N/A	2019-12-19	2019	12	2	2019-12-21	4	2019-12-25	6	2022-03-10	0	1	1	0	812	1	2021-03-01	29909	432	2	NA	NA	NA	NA	29909	33579.5	3	0	0	1	0	0	0	0	0	0	0	0	0	0	0	0	0
3276	1	82	S72.000	72	1	0	#N/A	2019-12-20	2019	12	3	2019-12-23	11	2020-01-03	14	2022-09-03	NA	0	0	0	988	0	2022-09-03	NA	974	0	NA	NA	NA	NA	0	58220.3	3	0	0	0	0	0	0	0	0	0	0	0	0	0	0	0	0
3277	1	90	S72.101	72	1	0	#N/A	2019-12-20	2019	12	4	2019-12-24	5	2019-12-29	9	2022-09-03	NA	0	0	0	988	0	2022-09-03	NA	979	0	NA	NA	NA	NA	0	37412.4	3	0	0	0	0	0	0	0	0	0	0	0	0	0	0	0	0
3278	0	57	S22.000	22	1	0	#N/A	2019-12-20	2019	12	5	2019-12-25	3	2019-12-28	8	2022-09-03	NA	0	0	0	988	0	2022-09-03	NA	980	0	NA	NA	NA	NA	0	48694.8	2	0	0	0	0	0	0	0	0	0	0	0	0	0	0	0	0
3279	0	90	S72.101	72	1	0	#N/A	2019-12-20	2019	12	4	2019-12-24	3	2019-12-27	7	2020-05-29	0	1	1	0	161	0	2020-05-29	NA	161	1	NA	NA	NA	NA	0	32367.6	3	0	0	0	0	0	0	0	0	0	0	0	0	0	0	0	0
3280	0	66	S72.101	72	1	0	#N/A	2019-12-21	2019	12	3	2019-12-24	5	2019-12-29	8	2022-09-03	NA	0	0	0	987	0	2022-09-03	NA	979	0	NA	NA	NA	NA	0	33966.8	3	0	0	0	0	0	0	0	0	0	0	0	0	0	0	0	0
3281	0	74	S22.000	22	1	0	KS_002641	2019-12-21	2019	12	3	2019-12-24	4	2019-12-28	7	2022-09-03	NA	0	0	0	987	0	2022-09-03	NA	980	0	NA	NA	NA	NA	0	45577.8	2	0	0	1	0	0	1	0	0	0	0	0	0	0	0	0	0
3282	1	55	S72.101	72	1	0	#N/A	2019-12-21	2019	12	2	2019-12-23	12	2020-01-04	14	2022-09-03	NA	0	0	0	987	0	2022-09-03	NA	973	0	NA	NA	NA	NA	0	36378.9	3	0	0	0	0	0	0	0	0	0	0	0	0	0	0	0	0
3283	0	54	S32.000	32	1	0	#N/A	2019-12-22	2019	12	2	2019-12-24	15	2020-01-08	17	2022-09-03	NA	0	0	0	986	0	2022-09-03	NA	969	0	NA	NA	NA	NA	0	47377.9	1	0	0	0	0	0	0	0	0	0	0	0	0	0	0	0	0
3284	0	50	S52.500	52	1	0	#N/A	2019-12-23	2019	12	2	2019-12-25	6	2019-12-31	8	2022-09-03	NA	0	0	0	985	0	2022-09-03	NA	977	0	NA	NA	NA	NA	0	35387.6	5	0	0	0	0	0	0	0	0	0	0	0	0	0	0	0	0
3285	0	88	S22.000	22	1	0	#N/A	2019-12-23	2019	12	12	2020-01-04	8	2020-01-12	20	2022-09-03	NA	0	0	0	985	0	2022-09-03	NA	965	0	NA	NA	NA	NA	0	54542.4	2	0	0	1	0	0	0	0	0	0	0	0	0	0	0	0	0
3286	1	55	S32.000	32	1	0	#N/A	2019-12-23	2019	12	2	2019-12-25	14	2020-01-08	16	2022-09-03	NA	0	0	0	985	0	2022-09-03	NA	969	0	NA	NA	NA	NA	0	80893.7	1	0	0	0	0	0	0	0	0	0	0	0	0	0	0	0	0
3287	1	89	S32.000	32	1	0	#N/A	2019-12-27	2019	12	8	2020-01-04	3	2020-01-07	11	2022-09-03	NA	0	0	0	981	0	2022-09-03	NA	970	0	NA	NA	NA	NA	0	54412.8	2	0	0	0	0	0	0	0	0	0	0	0	0	0	0	0	0
3288	0	83	S72.101	72	1	0	#N/A	2019-12-24	2019	12	3	2019-12-27	8	2020-01-04	11	2022-09-03	NA	0	0	0	984	1	2020-10-15	40146.8	285	2	NA	NA	NA	NA	40146.8	41380.6	3	0	0	0	0	0	0	0	0	0	0	0	0	0	0	0	0
3289	0	81	S22.000	22	1	0	KS_005796	2019-12-24	2019	12	2	2019-12-26	2	2019-12-28	4	2022-09-03	NA	0	0	0	984	0	2022-09-03	NA	980	0	NA	NA	NA	NA	0	43609.4	2	0	0	0	0	0	1	0	0	0	0	0	0	0	0	0	0
3290	1	78	S72.000	72	1	0	#N/A	2019-12-24	2019	12	4	2019-12-28	6	2020-01-03	10	2022-09-03	NA	0	0	0	984	0	2022-09-03	NA	974	0	NA	NA	NA	NA	0	79854	4	0	0	0	0	0	0	0	0	0	0	0	0	0	0	0	0
3291	1	57	S52.801	52	1	0	#N/A	2019-12-24	2019	12	2	2019-12-26	12	2020-01-07	14	2022-09-03	NA	0	0	0	984	0	2022-09-03	NA	970	0	NA	NA	NA	NA	0	30928.8	5	0	0	0	0	0	0	0	0	0	0	0	0	0	0	0	0
3292	0	64	S42.202	42	1	0	#N/A	2019-12-25	2019	12	1	2019-12-26	6	2020-01-01	7	2022-09-03	NA	0	0	0	983	0	2022-09-03	NA	976	0	NA	NA	NA	NA	0	42740.9	5	0	0	0	0	0	1	0	0	0	0	0	0	0	0	0	0
3293	0	66	S32.000	32	1	0	#N/A	2019-12-25	2019	12	2	2019-12-27	3	2019-12-30	5	2022-09-03	NA	0	0	0	983	0	2022-09-03	NA	978	0	NA	NA	NA	NA	0	42851.6	2	0	0	0	0	0	0	0	0	0	0	0	0	0	0	0	0
3295	1	69	S72.101	72	1	0	KS_218738	2019-12-26	2019	12	4	2019-12-30	8	2020-01-07	12	2022-09-03	NA	0	0	0	982	0	2022-09-03	NA	970	0	NA	NA	NA	NA	0	52963.9	3	0	0	0	0	0	0	0	0	0	1	0	0	0	0	0	0
3296	0	82	S22.000	22	1	0	#N/A	2019-12-27	2019	12	1	2019-12-28	2	2019-12-30	3	2022-09-03	NA	0	0	0	981	0	2022-09-03	NA	978	0	NA	NA	NA	NA	0	39588.4	2	0	0	1	0	0	1	0	0	0	0	0	0	0	0	0	0
3298	0	87	S72.101	72	1	0	#N/A	2019-12-28	2019	12	2	2019-12-30	11	2020-01-10	13	2022-09-03	NA	0	0	0	980	0	2022-09-03	NA	967	0	NA	NA	NA	NA	0	43625.7	3	0	0	0	0	0	0	0	0	0	0	0	0	0	0	0	0
3300	0	56	S22.000	22	1	0	#N/A	2019-12-28	2019	12	5	2020-01-02	4	2020-01-06	9	2022-09-03	NA	0	0	0	980	0	2022-09-03	NA	971	0	NA	NA	NA	NA	0	44358.6	2	0	0	0	0	0	1	0	0	0	0	0	0	0	0	0	0
3301	1	89	S32.000	32	1	0	#N/A	2019-12-28	2019	12	3	2019-12-31	2	2020-01-02	5	2022-09-03	NA	0	0	0	980	0	2022-09-03	NA	975	0	NA	NA	NA	NA	0	36174.2	2	0	0	0	0	0	0	0	0	0	0	0	0	0	0	0	0
3302	1	50	S72.101	72	1	0	#N/A	2019-12-29	2019	12	10	2020-01-08	6	2020-01-14	16	2022-09-03	NA	0	0	0	979	0	2022-09-03	NA	963	0	NA	NA	NA	NA	0	73491.8	1	0	0	0	0	0	0	0	0	0	0	0	0	0	0	0	0
3303	1	78	S72.000	72	1	0	KS_209398	2019-12-29	2019	12	2	2019-12-31	8	2020-01-08	10	2022-09-03	NA	0	0	0	979	0	2022-09-03	NA	969	0	NA	NA	NA	NA	0	80257.1	3	0	0	0	0	0	0	0	0	0	0	0	0	0	0	0	0
3305	1	54	S32.000	32	1	0	#N/A	2019-12-31	2019	12	6	2020-01-06	13	2020-01-19	19	2022-09-03	NA	0	0	0	977	0	2022-09-03	NA	958	0	NA	NA	NA	NA	0	93694.3	1	0	400	0	0	0	0	0	0	0	0	0	0	0	0	0	0
3307	0	86	S72.101	72	1	0	#N/A	2020-01-01	2020	1	5	2020-01-06	14	2020-01-20	19	2020-02-24	1	1	2	1	54	0	2020-02-24	NA	54	1	NA	NA	NA	NA	0	44748.7	1	0	400	0	0	0	1	0	0	0	0	0	0	0	0	0	0
3308	0	52	S22.000	22	1	0	#N/A	2020-01-01	2020	1	8	2020-01-09	9	2020-01-18	17	2022-09-03	NA	0	0	0	976	0	2022-09-03	NA	959	0	NA	NA	NA	NA	0	86533.4	1	0	0	0	0	0	0	0	0	0	0	0	0	0	0	0	0
3309	1	52	S72.000	72	1	0	#N/A	2020-01-02	2020	1	2	2020-01-04	8	2020-01-12	10	2022-09-03	NA	0	0	0	975	0	2022-09-03	NA	965	0	NA	NA	NA	NA	0	58950.5	3	0	0	0	0	0	0	0	0	0	0	0	0	0	0	0	0
3310	1	65	S72.101	72	1	0	KS_220082	2020-01-03	2020	1	12	2020-01-15	0	2020-01-15	12	2022-09-03	NA	0	0	0	974	0	2022-09-03	NA	962	0	NA	NA	NA	NA	0	37357.9	3	0	0	0	0	0	0	0	0	0	0	0	0	0	0	0	0
3311	0	58	S32.000	32	1	0	#N/A	2020-01-03	2020	1	10	2020-01-13	9	2020-01-22	19	2022-09-03	NA	0	0	0	974	0	2022-09-03	NA	955	0	NA	NA	NA	NA	0	85974.7	1	0	0	0	0	0	0	1	0	0	0	0	0	0	0	0	0
3312	1	70	S32.000	32	1	0	#N/A	2020-01-03	2020	1	5	2020-01-08	16	2020-01-24	21	2022-09-03	NA	0	0	0	974	0	2022-09-03	NA	953	0	NA	NA	NA	NA	0	107886	1	0	0	0	0	0	0	0	0	0	0	0	0	0	0	0	0
3313	0	58	S32.000	32	1	0	#N/A	2020-01-04	2020	1	5	2020-01-09	10	2020-01-19	15	2022-09-03	NA	0	0	0	973	0	2022-09-03	NA	958	0	NA	NA	NA	NA	0	84448.5	1	0	0	0	0	0	0	0	0	0	0	0	0	0	0	0	0
3314	1	55	S22.000	22	1	0	#N/A	2020-01-03	2020	1	5	2020-01-08	5	2020-01-13	10	2022-09-03	NA	0	0	0	974	1	2020-07-18	12725	187	2	NA	NA	NA	NA	12725	74808.5	1	0	0	0	0	0	0	0	0	0	0	0	0	0	0	0	0
3315	0	56	S42.202	42	1	0	#N/A	2020-01-04	2020	1	2	2020-01-06	5	2020-01-11	7	2022-09-03	NA	0	0	0	973	0	2022-09-03	NA	966	0	NA	NA	NA	NA	0	40717.3	5	0	0	0	0	0	0	0	0	0	0	0	0	0	0	0	0
3316	0	65	S22.000	22	1	0	#N/A	2020-01-04	2020	1	4	2020-01-08	2	2020-01-10	6	2021-01-01	0	1	1	0	363	0	2021-01-01	NA	363	1	NA	NA	NA	NA	0	40581.1	2	0	0	0	0	0	0	0	0	0	0	0	0	0	0	0	0
3319	1	51	S72.101	72	1	0	#N/A	2020-01-04	2020	1	3	2020-01-07	13	2020-01-20	16	2022-09-03	NA	0	0	0	973	0	2022-09-03	NA	957	0	NA	NA	NA	NA	0	49613.4	3	0	0	0	0	0	0	0	0	0	0	0	0	0	0	0	0
3322	1	72	S72.101	72	1	0	#N/A	2020-01-06	2020	1	2	2020-01-08	12	2020-01-20	14	2022-09-03	NA	0	0	0	971	0	2022-09-03	NA	957	0	NA	NA	NA	NA	0	41646.2	3	0	0	0	0	0	0	0	0	0	0	0	0	0	0	0	0
3323	1	94	S72.101	72	1	0	#N/A	2020-01-07	2020	1	8	2020-01-15	18	2020-02-02	26	2020-02-15	0	1	1	0	39	0	2020-02-15	NA	39	1	NA	NA	NA	NA	0	67216.4	3	0	600	0	0	0	0	0	0	0	0	0	0	0	0	0	0
3324	0	71	S32.000	32	1	0	KS_206120	2020-01-08	2020	1	3	2020-01-11	4	2020-01-15	7	2022-09-03	NA	0	0	0	969	0	2022-09-03	NA	962	0	NA	NA	NA	NA	0	47927.3	2	0	0	0	0	0	0	0	0	0	0	0	0	0	0	0	0
3325	0	62	S72.101	72	1	0	#N/A	2020-01-08	2020	1	1	2020-01-09	11	2020-01-20	12	2022-09-03	NA	0	0	0	969	0	2022-09-03	NA	957	0	NA	NA	NA	NA	0	33982.3	3	0	0	0	0	0	0	0	0	0	0	0	0	0	0	0	0
3326	0	56	S72.000	72	1	0	KS_022267	2020-01-08	2020	1	1	2020-01-09	6	2020-01-15	7	2022-09-03	NA	0	0	0	969	0	2022-09-03	NA	962	0	NA	NA	NA	NA	0	19454.2	3	0	0	0	0	0	0	0	0	0	0	0	0	0	0	0	0
3327	0	72	S32.000	32	1	0	#N/A	2020-01-08	2020	1	2	2020-01-10	5	2020-01-15	7	2022-09-03	NA	0	0	0	969	0	2022-09-03	NA	962	0	NA	NA	NA	NA	0	44508.7	2	0	0	0	0	0	0	0	0	0	0	0	0	0	0	0	0
3328	0	86	S72.000	72	1	0	#N/A	2020-01-09	2020	1	2	2020-01-11	7	2020-01-18	9	2020-03-16	1	1	2	1	67	0	2020-03-16	NA	67	1	NA	NA	NA	NA	0	49887.7	3	0	200	0	0	0	0	0	0	0	0	0	0	0	0	0	0
3329	0	72	S22.000	22	1	0	#N/A	2020-01-09	2020	1	5	2020-01-14	2	2020-01-16	7	2022-09-03	NA	0	0	0	968	0	2022-09-03	NA	961	0	NA	NA	NA	NA	0	41649	1	0	0	0	0	0	0	0	0	0	0	0	0	0	0	0	0
3330	0	50	S22.000	22	1	0	#N/A	2020-01-10	2020	1	3	2020-01-13	7	2020-01-20	10	2022-09-03	NA	0	0	0	967	0	2022-09-03	NA	957	0	NA	NA	NA	NA	0	71348.3	1	0	0	0	0	0	0	0	0	0	0	0	0	0	0	0	0
3331	0	57	S72.000	72	1	0	#N/A	2020-01-10	2020	1	1	2020-01-11	5	2020-01-16	6	2022-09-03	NA	0	0	0	967	0	2022-09-03	NA	961	0	NA	NA	NA	NA	0	19532.7	3	0	0	0	0	0	0	0	0	0	0	0	0	0	0	0	0
3332	0	83	S72.101	72	1	0	#N/A	2020-01-10	2020	1	1	2020-01-11	9	2020-01-20	10	2022-09-03	NA	0	0	0	967	0	2022-09-03	NA	957	0	NA	NA	NA	NA	0	41001.6	3	0	0	1	0	0	0	0	0	0	1	0	0	0	0	0	0
3333	0	50	S52.801	52	1	0	#N/A	2020-01-10	2020	1	4	2020-01-14	6	2020-01-20	10	2022-09-03	NA	0	0	0	967	0	2022-09-03	NA	957	0	NA	NA	NA	NA	0	35658.8	5	0	0	0	0	0	0	0	0	0	0	0	0	0	0	0	0
3334	1	78	S72.101	72	1	0	#N/A	2020-01-11	2020	1	6	2020-01-17	5	2020-01-22	11	2022-09-03	NA	0	0	0	966	0	2022-09-03	NA	955	0	NA	NA	NA	NA	0	38853.2	3	0	0	0	0	0	0	0	0	0	0	0	0	0	0	0	0
3336	0	56	S52.801	52	1	0	#N/A	2020-01-12	2020	1	2	2020-01-14	5	2020-01-19	7	2022-09-03	NA	0	0	0	965	0	2022-09-03	NA	958	0	NA	NA	NA	NA	0	40924.5	5	0	0	0	0	0	0	0	0	0	0	0	0	0	0	0	0
3338	0	62	S32.000	32	1	0	#N/A	2020-01-12	2020	1	3	2020-01-15	14	2020-01-29	17	2022-09-03	NA	0	0	0	965	0	2022-09-03	NA	948	0	NA	NA	NA	NA	0	227621	1	0	1200	0	0	0	0	0	0	0	0	0	0	0	0	0	0
3339	0	77	S52.801	52	1	0	#N/A	2020-01-13	2020	1	1	2020-01-14	6	2020-01-20	7	2022-09-03	NA	0	0	0	964	0	2022-09-03	NA	957	0	NA	NA	NA	NA	0	30761.3	5	0	0	0	0	0	0	0	0	0	0	0	0	0	0	0	0
3340	0	57	S52.801	52	1	0	#N/A	2020-01-13	2020	1	2	2020-01-15	6	2020-01-21	8	2022-09-03	NA	0	0	0	964	0	2022-09-03	NA	956	0	NA	NA	NA	NA	0	39090.2	5	0	0	0	0	0	0	0	0	0	0	0	0	0	0	0	0
3341	0	65	S52.801	52	1	0	KS_016093	2020-01-13	2020	1	1	2020-01-14	6	2020-01-20	7	2022-09-03	NA	0	0	0	964	0	2022-09-03	NA	957	0	NA	NA	NA	NA	0	39759	5	0	0	0	0	0	0	0	0	0	0	0	0	0	0	0	0
3342	1	86	S72.000	72	1	0	#N/A	2020-01-13	2020	1	2	2020-01-15	7	2020-01-22	9	2020-01-27	1	1	2	1	14	0	2020-01-27	NA	14	1	NA	NA	NA	NA	0	50267.2	3	0	0	0	0	0	0	0	0	0	0	0	0	0	0	0	0
3343	0	73	S32.000	32	1	0	#N/A	2020-01-13	2020	1	2	2020-01-15	2	2020-01-17	4	2022-09-03	NA	0	0	0	964	0	2022-09-03	NA	960	0	NA	NA	NA	NA	0	38149.2	1	0	0	0	0	0	0	0	0	0	0	0	0	0	0	0	0
3344	1	90	S72.101	72	1	0	#N/A	2020-01-13	2020	1	3	2020-01-16	9	2020-01-25	12	2020-02-06	1	1	2	1	24	0	2020-02-06	NA	24	1	NA	NA	NA	NA	0	36119.2	3	0	600	0	0	0	0	0	0	0	0	0	0	0	0	0	0
3345	1	80	S22.000	22	1	0	#N/A	2020-01-14	2020	1	2	2020-01-16	2	2020-01-18	4	2022-09-03	NA	0	0	0	963	0	2022-09-03	NA	959	0	NA	NA	NA	NA	0	36351.4	2	0	0	0	0	0	0	0	0	0	0	0	0	0	0	0	0
3346	0	71	S72.000	72	1	0	#N/A	2020-01-14	2020	1	2	2020-01-16	5	2020-01-21	7	2022-09-03	NA	0	0	0	963	0	2022-09-03	NA	956	0	NA	NA	NA	NA	0	58173.7	3	0	0	0	0	0	1	0	0	0	0	0	0	0	0	0	0
3347	0	65	S52.801	52	1	0	#N/A	2020-01-14	2020	1	2	2020-01-16	6	2020-01-22	8	2022-09-03	NA	0	0	0	963	0	2022-09-03	NA	955	0	NA	NA	NA	NA	0	24964.1	5	0	0	0	0	0	0	0	0	0	0	0	0	0	0	0	0
3348	1	82	S72.101	72	1	0	#N/A	2020-01-15	2020	1	1	2020-01-16	5	2020-01-21	6	2021-05-22	0	1	1	0	493	0	2021-05-22	NA	493	1	NA	NA	NA	NA	0	37107.9	3	0	0	0	0	0	0	0	0	0	0	0	0	0	0	0	0
3349	0	68	S22.000	22	1	0	KS_019821	2020-01-15	2020	1	3	2020-01-18	4	2020-01-22	7	2022-09-03	NA	0	0	0	962	0	2022-09-03	NA	955	0	NA	NA	NA	NA	0	41959.1	1	0	0	0	0	0	0	0	0	0	0	0	0	0	0	0	0
3350	1	68	S72.101	72	1	0	#N/A	2020-01-15	2020	1	2	2020-01-17	6	2020-01-23	8	2022-09-03	NA	0	0	0	962	0	2022-09-03	NA	954	0	NA	NA	NA	NA	0	23235.1	3	0	0	0	0	0	0	0	0	0	0	0	0	0	0	0	0
3351	0	83	S32.000	32	1	0	#N/A	2020-01-15	2020	1	2	2020-01-17	2	2020-01-19	4	2022-09-03	NA	0	0	0	962	0	2022-09-03	NA	958	0	NA	NA	NA	NA	0	58992.5	1	0	0	0	0	0	0	0	0	0	0	0	0	0	0	0	0
3352	0	85	S72.101	72	1	0	#N/A	2020-01-15	2020	1	3	2020-01-18	6	2020-01-24	9	2022-09-03	NA	0	0	0	962	0	2022-09-03	NA	953	0	NA	NA	NA	NA	0	37616.8	3	0	0	1	0	0	0	0	0	0	0	0	0	0	0	0	0
3353	0	74	S72.000	72	1	0	#N/A	2020-01-16	2020	1	2	2020-01-18	6	2020-01-24	8	2022-09-03	NA	0	0	0	961	0	2022-09-03	NA	953	0	NA	NA	NA	NA	0	42695.1	3	0	0	0	0	0	0	0	0	0	0	0	0	0	0	0	0
3354	1	64	S72.101	72	1	0	#N/A	2020-01-17	2020	1	1	2020-01-18	5	2020-01-23	6	2022-09-03	NA	0	0	0	960	0	2022-09-03	NA	954	0	NA	NA	NA	NA	0	31836.4	3	0	0	0	0	0	0	0	0	0	0	0	0	0	0	0	0
3355	1	62	S72.000	72	1	0	#N/A	2020-01-17	2020	1	3	2020-01-20	7	2020-01-27	10	2022-09-03	NA	0	0	0	960	0	2022-09-03	NA	950	0	NA	NA	NA	NA	0	61169.2	3	0	0	0	0	0	0	0	0	0	0	0	0	0	0	0	0
3356	0	86	S72.101	72	1	0	#N/A	2020-01-18	2020	1	11	2020-01-29	4	2020-02-02	15	2022-09-03	NA	0	0	0	959	0	2022-09-03	NA	944	0	NA	NA	NA	NA	0	41580.2	3	0	400	0	0	0	0	0	0	0	0	0	0	0	0	0	0
3357	1	72	S72.000	72	1	0	#N/A	2020-01-18	2020	1	3	2020-01-21	3	2020-01-24	6	2022-06-30	0	1	1	0	894	0	2022-06-30	NA	894	1	NA	NA	NA	NA	0	42159.9	3	0	0	0	0	0	0	0	0	0	1	1	0	0	0	0	0
3358	0	65	S52.500	52	1	0	#N/A	2020-01-18	2020	1	3	2020-01-21	3	2020-01-24	6	2022-09-03	NA	0	0	0	959	0	2022-09-03	NA	953	0	NA	NA	NA	NA	0	18017.6	5	0	0	0	0	0	0	0	0	0	0	0	0	0	0	0	0
3359	0	86	S72.101	72	1	0	#N/A	2020-01-18	2020	1	4	2020-01-22	2	2020-01-24	6	2022-09-03	NA	0	0	0	959	0	2022-09-03	NA	953	0	NA	NA	NA	NA	0	31214.8	3	0	0	0	0	0	1	0	0	0	0	0	0	0	0	0	0
3360	0	87	S72.101	72	1	0	#N/A	2020-01-19	2020	1	2	2020-01-21	3	2020-01-24	5	2022-09-03	NA	0	0	0	958	0	2022-09-03	NA	953	0	NA	NA	NA	NA	0	34860.3	3	0	0	1	0	1	0	0	0	0	1	0	0	0	0	0	0
3362	1	74	S72.101	72	1	0	#N/A	2020-01-21	2020	1	1	2020-01-22	5	2020-01-27	6	2021-03-06	0	1	1	0	410	1	2020-09-25	42314.5	242	2	NA	NA	NA	NA	42314.5	41514.8	3	0	0	0	0	0	0	0	0	0	0	0	0	0	0	0	0
3364	0	84	S72.101	72	1	0	#N/A	2020-01-25	2020	1	4	2020-01-29	7	2020-02-05	11	2022-09-03	NA	0	0	0	952	0	2022-09-03	NA	941	0	NA	NA	NA	NA	0	46983.3	3	0	300	1	0	0	0	0	0	0	0	0	0	0	0	0	0
3365	0	67	S32.000	32	1	0	#N/A	2020-01-25	2020	1	4	2020-01-29	4	2020-02-02	8	2022-09-03	NA	0	0	0	952	0	2022-09-03	NA	944	0	NA	NA	NA	NA	0	45589	2	0	0	0	0	0	0	0	0	0	0	0	0	0	0	0	0
3366	1	91	S72.101	72	1	0	#N/A	2020-01-26	2020	1	3	2020-01-29	17	2020-02-15	20	2020-02-22	0	1	1	0	27	0	2020-02-22	NA	27	1	NA	NA	NA	NA	0	82334.7	3	0	300	0	0	0	0	1	0	0	0	0	0	0	1	0	0
3367	0	67	S72.101	72	1	0	#N/A	2020-01-26	2020	1	3	2020-01-29	4	2020-02-02	7	2022-09-03	NA	0	0	0	951	0	2022-09-03	NA	944	0	NA	NA	NA	NA	0	37230.1	3	0	0	0	0	1	0	0	0	0	0	0	0	0	0	0	0
3368	0	76	S32.000	32	1	0	#N/A	2020-01-26	2020	1	9	2020-02-04	2	2020-02-06	11	2022-09-03	NA	0	0	0	951	0	2022-09-03	NA	940	0	NA	NA	NA	NA	0	43995	2	0	0	0	0	0	0	0	0	0	0	0	0	0	0	0	0
3369	0	57	S52.500	52	1	0	#N/A	2020-01-27	2020	1	2	2020-01-29	4	2020-02-02	6	2022-09-03	NA	0	0	0	950	0	2022-09-03	NA	944	0	NA	NA	NA	NA	0	33679.3	5	0	0	0	0	0	0	0	0	0	0	0	0	0	0	0	0
3370	0	72	S72.000	72	1	0	#N/A	2020-01-27	2020	1	8	2020-02-04	11	2020-02-15	19	2022-09-03	NA	0	0	0	950	0	2022-09-03	NA	931	0	NA	NA	NA	NA	0	55201.1	3	0	0	0	0	0	0	0	0	0	0	0	0	0	0	0	0
3371	1	81	S32.000	32	1	0	#N/A	2020-01-28	2020	1	6	2020-02-03	2	2020-02-05	8	2022-09-03	NA	0	0	0	949	0	2022-09-03	NA	941	0	NA	NA	NA	NA	0	40872.7	2	0	0	1	0	0	0	0	0	0	0	0	0	0	0	0	0
3372	0	73	S22.000	22	1	0	#N/A	2020-01-28	2020	1	1	2020-01-29	2	2020-01-31	3	2022-09-03	NA	0	0	0	949	0	2022-09-03	NA	946	0	NA	NA	NA	NA	0	34261.1	2	0	0	0	0	0	1	0	0	0	0	0	0	0	0	0	0
3373	0	70	S32.000	32	1	0	#N/A	2020-01-29	2020	1	6	2020-02-04	2	2020-02-06	8	2022-09-03	NA	0	0	0	948	0	2022-09-03	NA	940	0	NA	NA	NA	NA	0	42586.6	2	0	0	0	0	0	0	0	0	0	0	0	0	0	0	0	0
3374	0	89	S72.101	72	1	0	#N/A	2020-02-04	2020	2	7	2020-02-11	9	2020-02-20	16	2022-09-03	NA	0	0	0	942	0	2022-09-03	NA	926	0	NA	NA	NA	NA	0	38764.8	3	0	0	1	0	0	1	0	0	0	0	0	0	0	0	0	0
3375	1	71	S32.000	32	1	0	#N/A	2020-02-06	2020	2	2	2020-02-08	8	2020-02-16	10	2022-09-03	NA	0	0	0	940	0	2022-09-03	NA	930	0	NA	NA	NA	NA	0	99709.3	1	0	600	0	0	0	0	0	0	0	0	0	0	0	0	0	0
3376	1	68	S72.101	72	1	0	#N/A	2020-02-09	2020	2	8	2020-02-17	5	2020-02-22	13	2022-09-03	NA	0	0	0	937	0	2022-09-03	NA	924	0	NA	NA	NA	NA	0	36399.4	3	0	0	0	0	0	0	0	0	0	0	0	0	0	0	0	0
3377	0	88	S72.000	72	1	0	#N/A	2020-02-11	2020	2	2	2020-02-13	54	2020-04-07	56	2020-10-02	0	1	1	0	234	0	2020-10-02	NA	234	1	NA	NA	NA	NA	0	134495	3	0	1000	1	0	0	0	0	0	1	0	0	0	1	0	0	0
3378	0	71	S72.900	72	1	0	#N/A	2020-02-17	2020	2	10	2020-02-27	12	2020-03-10	22	2022-09-03	NA	0	0	0	929	0	2022-09-03	NA	907	0	NA	NA	NA	NA	0	128169	3	0	0	0	0	0	0	0	0	0	0	0	0	0	0	0	0
3379	0	85	S72.000	72	1	0	#N/A	2020-02-19	2020	2	3	2020-02-22	3	2020-02-25	6	2022-09-03	NA	0	0	0	927	0	2022-09-03	NA	921	0	NA	NA	NA	NA	0	43259.9	3	0	0	0	0	0	0	0	0	0	1	0	0	0	0	0	0
3380	0	84	S22.000	22	1	0	#N/A	2020-02-19	2020	2	1	2020-02-20	1	2020-02-21	2	2022-09-03	NA	0	0	0	927	1	2022-03-03	61404.5	741	2	NA	NA	NA	NA	61404.5	46007.4	2	0	0	0	0	0	0	0	0	0	0	0	0	0	0	0	0
3381	0	55	S32.000	32	1	0	#N/A	2020-02-19	2020	2	3	2020-02-22	2	2020-02-24	5	2022-09-03	NA	0	0	0	927	0	2022-09-03	NA	922	0	NA	NA	NA	NA	0	42714.7	2	0	0	0	0	0	1	0	0	0	0	0	0	0	0	0	0
3382	0	69	S52.500	52	1	0	#N/A	2020-02-20	2020	2	2	2020-02-22	5	2020-02-27	7	2022-09-03	NA	0	0	0	926	0	2022-09-03	NA	919	0	NA	NA	NA	NA	0	34478.4	5	0	0	0	0	0	0	0	0	0	0	0	0	0	0	0	0
3383	0	64	S52.801	52	1	0	#N/A	2020-02-20	2020	2	2	2020-02-22	5	2020-02-27	7	2022-09-03	NA	0	0	0	926	0	2022-09-03	NA	919	0	NA	NA	NA	NA	0	28091.4	5	0	0	0	0	0	0	0	0	0	0	0	0	0	0	0	0
3385	0	64	S32.000	32	1	0	#N/A	2020-02-20	2020	2	5	2020-02-25	7	2020-03-03	12	2022-09-03	NA	0	0	0	926	0	2022-09-03	NA	914	0	NA	NA	NA	NA	0	76860.6	1	0	0	1	0	0	0	0	0	0	0	0	0	0	0	0	0
3386	0	62	S32.000	32	1	0	#N/A	2020-02-21	2020	2	5	2020-02-26	3	2020-02-29	8	2022-09-03	NA	0	0	0	925	0	2022-09-03	NA	917	0	NA	NA	NA	NA	0	38172.6	2	0	0	0	0	0	0	0	0	0	0	0	0	0	0	0	0
3387	1	64	S72.000	72	1	0	#N/A	2020-02-23	2020	2	2	2020-02-25	7	2020-03-03	9	2022-09-03	NA	0	0	0	923	1	2021-12-05	25063.4	642	2	NA	NA	NA	NA	25063.4	56007.4	3	0	0	0	0	0	0	0	0	0	0	0	0	0	0	0	0
3388	1	85	S72.101	72	1	0	#N/A	2020-02-24	2020	2	3	2020-02-27	5	2020-03-03	8	2022-09-03	NA	0	0	0	922	0	2022-09-03	NA	914	0	NA	NA	NA	NA	0	36170.3	3	0	0	0	0	0	0	0	0	0	0	0	0	0	0	0	0
3389	0	85	S72.000	72	1	0	#N/A	2020-02-25	2020	2	3	2020-02-28	12	2020-03-11	15	2022-09-03	NA	0	0	0	921	0	2022-09-03	NA	906	0	NA	NA	NA	NA	0	54491.2	3	0	0	0	0	0	0	0	0	0	0	0	0	0	0	0	0
3391	0	87	S72.000	72	1	0	#N/A	2020-02-25	2020	2	9	2020-03-05	11	2020-03-16	20	2022-09-03	NA	0	0	0	921	0	2022-09-03	NA	901	0	NA	NA	NA	NA	0	54138.1	3	0	0	1	0	0	0	0	0	0	1	0	0	0	0	0	0
3392	0	66	S32.000	32	1	0	#N/A	2020-02-26	2020	2	2	2020-02-28	1	2020-02-29	3	2022-09-03	NA	0	0	0	920	0	2022-09-03	NA	917	0	NA	NA	NA	NA	0	38284.1	2	0	0	0	0	0	0	0	0	0	0	0	0	0	0	0	0
3393	0	71	S72.101	72	1	0	#N/A	2020-02-26	2020	2	3	2020-02-29	6	2020-03-06	9	2022-09-03	NA	0	0	0	920	0	2022-09-03	NA	911	0	NA	NA	NA	NA	0	32094.8	3	0	0	0	0	0	0	0	0	0	0	0	0	0	0	0	0
3394	0	90	S72.101	72	1	0	#N/A	2020-02-26	2020	2	3	2020-02-29	6	2020-03-06	9	2021-10-15	0	1	1	0	597	2	2020-10-29	33589.7	237	2	2021-05-07	7307	NA	NA	40896.7	32407.4	3	0	0	0	0	0	0	0	0	0	0	0	0	0	0	0	0
3395	1	55	S22.000	22	1	0	#N/A	2020-02-27	2020	2	4	2020-03-02	3	2020-03-05	7	2022-09-03	NA	0	0	0	919	0	2022-09-03	NA	912	0	NA	NA	NA	NA	0	48090	2	0	0	0	0	0	0	0	0	0	0	0	0	0	0	0	0
3397	1	53	S72.000	72	1	0	#N/A	2020-02-29	2020	2	4	2020-03-04	9	2020-03-13	13	2022-09-03	NA	0	0	0	917	0	2022-09-03	NA	904	0	NA	NA	NA	NA	0	32988.4	3	0	0	0	0	0	0	0	0	0	0	0	0	0	0	0	0
3400	0	52	S72.900	72	1	0	#N/A	2020-02-29	2020	2	6	2020-03-06	13	2020-03-19	19	2022-09-03	NA	0	0	0	917	0	2022-09-03	NA	898	0	NA	NA	NA	NA	0	53508.1	3	0	0	0	0	0	0	0	0	0	0	0	0	0	0	0	0
3401	0	57	S72.101	72	1	0	#N/A	2020-03-01	2020	3	3	2020-03-04	9	2020-03-13	12	2022-09-03	NA	0	0	0	916	0	2022-09-03	NA	904	0	NA	NA	NA	NA	0	30859.8	3	0	0	1	0	0	0	0	0	0	1	0	0	0	0	0	0
3402	0	83	S32.000	32	1	0	#N/A	2020-03-01	2020	3	2	2020-03-03	1	2020-03-04	3	2022-09-03	NA	0	0	0	916	0	2022-09-03	NA	913	0	NA	NA	NA	NA	0	44841.5	2	0	0	0	0	0	0	0	0	0	0	0	0	0	0	0	0
3403	0	59	S32.000	32	1	0	#N/A	2020-03-01	2020	3	3	2020-03-04	1	2020-03-05	4	2022-09-03	NA	0	0	0	916	0	2022-09-03	NA	912	0	NA	NA	NA	NA	0	45303.1	2	0	0	0	0	0	0	0	0	0	0	0	0	0	0	0	0
3404	0	68	S72.000	72	1	0	#N/A	2020-03-03	2020	3	2	2020-03-05	41	2020-04-15	43	2020-04-15	0	1	1	0	43	0	2020-04-15	NA	43	1	NA	NA	NA	NA	0	261049	4	0	400	0	0	1	0	1	0	0	0	0	0	0	1	1	1
3405	0	63	S32.000	32	1	0	#N/A	2020-03-03	2020	3	2	2020-03-05	3	2020-03-08	5	2022-09-03	NA	0	0	0	914	0	2022-09-03	NA	909	0	NA	NA	NA	NA	0	48232.5	2	0	0	0	0	0	0	0	0	0	0	0	0	0	0	0	0
3407	0	63	S72.000	72	1	0	#N/A	2020-03-03	2020	3	6	2020-03-09	5	2020-03-14	11	2022-09-03	NA	0	0	0	914	0	2022-09-03	NA	903	0	NA	NA	NA	NA	0	61424.4	3	0	0	1	1	0	0	0	0	0	0	0	0	0	0	0	0
3408	0	73	S32.000	32	1	0	KS_203659	2020-03-03	2020	3	4	2020-03-07	3	2020-03-10	7	2022-09-03	NA	0	0	0	914	0	2022-09-03	NA	907	0	NA	NA	NA	NA	0	36141.9	2	0	0	0	0	0	1	0	0	0	0	0	0	0	0	0	0
3409	1	90	S72.000	72	1	0	#N/A	2020-03-04	2020	3	5	2020-03-09	12	2020-03-21	17	2022-09-03	NA	0	0	0	913	0	2022-09-03	NA	896	0	NA	NA	NA	NA	0	54560.8	3	0	0	1	1	0	0	1	0	0	0	0	0	0	0	0	0
3410	0	87	S72.101	72	1	0	#N/A	2020-03-04	2020	3	9	2020-03-13	20	2020-04-02	29	2021-06-08	0	1	1	0	461	0	2021-06-08	NA	461	1	NA	NA	NA	NA	0	86570.8	3	0	800	0	0	1	0	1	0	0	0	0	0	0	1	0	0
3412	0	73	S22.000	22	1	0	#N/A	2020-03-05	2020	3	2	2020-03-07	2	2020-03-09	4	2020-09-17	0	1	1	0	196	0	2020-09-17	NA	196	1	NA	NA	NA	NA	0	52572.8	1	0	0	0	0	0	0	1	0	0	0	0	0	0	1	0	0
3413	0	87	S72.000	72	1	0	#N/A	2020-03-05	2020	3	2	2020-03-07	6	2020-03-13	8	2022-09-03	NA	0	0	0	912	0	2022-09-03	NA	904	0	NA	NA	NA	NA	0	41952.7	3	0	0	1	0	0	0	0	0	0	0	0	0	0	0	1	0
3414	0	56	S32.000	32	1	0	#N/A	2020-03-06	2020	3	4	2020-03-10	2	2020-03-12	6	2022-09-03	NA	0	0	0	911	0	2022-09-03	NA	905	0	NA	NA	NA	NA	0	46565.1	2	0	0	1	0	0	0	0	0	0	0	0	0	0	0	0	0
3415	0	67	S22.000	22	1	0	KS_216661	2020-03-07	2020	3	3	2020-03-10	2	2020-03-12	5	2022-09-03	NA	0	0	0	910	0	2022-09-03	NA	905	0	NA	NA	NA	NA	0	63872.1	2	0	0	0	0	0	1	0	0	0	0	0	0	0	0	0	0
3416	0	67	S32.000	32	1	0	#N/A	2020-03-07	2020	3	3	2020-03-10	3	2020-03-13	6	2022-09-03	NA	0	0	0	910	0	2022-09-03	NA	904	0	NA	NA	NA	NA	0	49314.5	2	0	0	0	0	0	0	0	0	0	0	0	0	0	0	0	0
3418	0	60	S32.000	32	1	0	#N/A	2020-03-08	2020	3	3	2020-03-11	2	2020-03-13	5	2022-09-03	NA	0	0	0	909	0	2022-09-03	NA	904	0	NA	NA	NA	NA	0	40666.2	2	0	0	0	0	0	0	0	0	0	0	0	0	0	0	0	0
3419	0	83	S72.101	72	1	0	#N/A	2020-03-08	2020	3	2	2020-03-10	10	2020-03-20	12	2022-09-03	NA	0	0	0	909	0	2022-09-03	NA	897	0	NA	NA	NA	NA	0	38224.3	3	0	0	0	0	0	0	0	0	0	0	0	0	0	0	0	0
3420	0	60	S32.000	32	1	0	#N/A	2020-03-09	2020	3	1	2020-03-10	1	2020-03-11	2	2022-09-03	NA	0	0	0	908	0	2022-09-03	NA	906	0	NA	NA	NA	NA	0	38325.2	2	0	0	0	0	0	0	0	0	0	0	0	0	0	0	0	0
3422	1	51	S32.000	32	1	0	#N/A	2020-03-09	2020	3	4	2020-03-13	12	2020-03-25	16	2022-09-03	NA	0	0	0	908	0	2022-09-03	NA	892	0	NA	NA	NA	NA	0	89379.2	1	0	0	0	0	0	0	1	0	0	0	0	0	0	0	0	0
3423	0	67	S32.000	32	1	0	#N/A	2020-03-09	2020	3	3	2020-03-12	1	2020-03-13	4	2022-09-03	NA	0	0	0	908	0	2022-09-03	NA	904	0	NA	NA	NA	NA	0	41575.2	2	0	0	0	0	0	0	0	0	0	0	0	0	0	0	0	0
3424	0	68	S72.101	72	1	0	#N/A	2020-03-10	2020	3	6	2020-03-16	9	2020-03-25	15	2022-09-03	NA	0	0	0	907	0	2022-09-03	NA	892	0	NA	NA	NA	NA	0	42458	3	0	0	0	0	1	0	0	0	0	0	0	0	0	0	0	0
3426	0	70	S32.000	32	1	0	#N/A	2020-03-11	2020	3	2	2020-03-13	1	2020-03-14	3	2022-09-03	NA	0	0	0	906	0	2022-09-03	NA	903	0	NA	NA	NA	NA	0	29093	2	0	0	0	0	0	1	0	0	0	0	0	0	0	0	0	0
3427	1	50	S32.000	32	1	0	#N/A	2020-03-11	2020	3	3	2020-03-14	10	2020-03-24	13	2022-09-03	NA	0	0	0	906	0	2022-09-03	NA	893	0	NA	NA	NA	NA	0	86772.6	1	0	0	0	0	0	0	0	0	0	0	0	0	0	0	0	0
3428	1	52	S22.000	22	1	0	#N/A	2020-03-12	2020	3	5	2020-03-17	10	2020-03-27	15	2022-09-03	NA	0	0	0	905	0	2022-09-03	NA	890	0	NA	NA	NA	NA	0	48299.4	1	0	0	0	0	0	0	0	0	0	0	0	0	0	0	0	0
3431	1	70	S32.000	32	1	0	#N/A	2020-03-14	2020	3	1	2020-03-15	2	2020-03-17	3	2022-09-03	NA	0	0	0	903	0	2022-09-03	NA	900	0	NA	NA	NA	NA	0	40778.5	2	0	0	0	0	0	1	0	0	0	0	0	0	0	0	0	0
3432	0	50	S22.000	22	1	0	#N/A	2020-03-14	2020	3	5	2020-03-19	3	2020-03-22	8	2022-09-03	NA	0	0	0	903	0	2022-09-03	NA	895	0	NA	NA	NA	NA	0	41733.2	1	0	0	0	0	0	0	0	0	0	0	0	0	0	0	0	0
3433	0	58	S22.000	22	1	0	#N/A	2020-03-14	2020	3	2	2020-03-16	2	2020-03-18	4	2022-09-03	NA	0	0	0	903	0	2022-09-03	NA	899	0	NA	NA	NA	NA	0	45131.1	2	0	0	0	0	0	0	0	0	0	0	0	0	0	0	0	0
3434	0	84	S72.101	72	1	0	#N/A	2020-03-14	2020	3	3	2020-03-17	9	2020-03-26	12	2021-10-22	0	1	1	0	587	0	2021-10-22	NA	587	1	NA	NA	NA	NA	0	39244.2	3	0	0	0	0	0	0	0	0	0	0	0	0	0	0	0	0
3435	0	68	S32.000	32	1	0	KS_000694	2020-03-15	2020	3	5	2020-03-20	12	2020-04-01	17	2022-09-03	NA	0	0	0	902	0	2022-09-03	NA	885	0	NA	NA	NA	NA	0	42470.9	1	0	0	0	0	0	0	0	0	0	0	0	0	0	0	0	0
3436	0	72	S72.101	72	1	0	#N/A	2020-03-15	2020	3	2	2020-03-17	8	2020-03-25	10	2022-09-03	NA	0	0	0	902	0	2022-09-03	NA	892	0	NA	NA	NA	NA	0	37982.2	3	0	0	0	0	0	0	1	1	0	0	0	0	0	0	0	0
3437	1	83	S72.000	72	1	0	#N/A	2020-03-15	2020	3	4	2020-03-19	21	2020-04-09	25	2020-04-16	0	1	1	0	32	0	2020-04-16	NA	32	1	NA	NA	NA	NA	0	69340.6	1	0	0	1	0	1	0	0	0	1	0	0	0	0	0	0	0
3438	1	78	S32.000	32	1	0	#N/A	2020-03-16	2020	3	1	2020-03-17	3	2020-03-20	4	2021-02-19	0	1	1	0	340	0	2021-02-19	NA	340	1	NA	NA	NA	NA	0	41440.6	2	0	0	0	0	0	0	0	0	0	0	0	0	0	0	0	0
3439	0	74	S22.000	22	1	0	#N/A	2020-03-17	2020	3	3	2020-03-20	6	2020-03-26	9	2022-09-03	NA	0	0	0	900	0	2022-09-03	NA	891	0	NA	NA	NA	NA	0	96815.7	1	0	0	0	0	0	1	0	0	0	0	0	0	0	0	0	0
3440	0	80	S72.101	72	1	0	#N/A	2020-03-17	2020	3	4	2020-03-21	4	2020-03-25	8	2022-09-03	NA	0	0	0	900	0	2022-09-03	NA	892	0	NA	NA	NA	NA	0	37204.8	3	0	0	0	0	1	0	0	0	0	1	0	0	0	0	0	0
3441	0	58	S72.101	72	1	0	#N/A	2020-03-18	2020	3	1	2020-03-19	10	2020-03-29	11	2022-09-03	NA	0	0	0	899	0	2022-09-03	NA	888	0	NA	NA	NA	NA	0	39394.4	3	0	0	0	0	0	0	0	0	0	0	0	0	0	0	0	0
3442	1	86	S32.000	32	1	0	#N/A	2020-03-18	2020	3	2	2020-03-20	2	2020-03-22	4	2022-09-03	NA	0	0	0	899	0	2022-09-03	NA	895	0	NA	NA	NA	NA	0	47294.9	2	0	0	0	0	0	0	0	0	0	0	0	0	0	0	0	0
3443	0	71	S22.000	22	1	0	#N/A	2020-03-19	2020	3	2	2020-03-21	3	2020-03-24	5	2022-09-03	NA	0	0	0	898	0	2022-09-03	NA	893	0	NA	NA	NA	NA	0	44824.8	2	0	0	0	0	0	0	0	0	0	0	0	0	0	0	0	0
3444	0	87	S72.101	72	1	0	#N/A	2020-03-19	2020	3	6	2020-03-25	14	2020-04-08	20	2020-04-15	1	1	2	1	27	0	2020-04-15	NA	27	1	NA	NA	NA	NA	0	59934.6	3	0	400	1	0	0	0	0	0	0	1	0	0	0	0	0	0
3445	1	83	S32.000	32	1	0	#N/A	2020-03-19	2020	3	4	2020-03-23	2	2020-03-25	6	2022-09-03	NA	0	0	0	898	0	2022-09-03	NA	892	0	NA	NA	NA	NA	0	48681.5	2	0	0	0	0	0	0	0	0	0	0	0	0	0	0	0	0
3446	1	51	S32.000	32	1	0	#N/A	2020-03-19	2020	3	5	2020-03-24	6	2020-03-30	11	2022-09-03	NA	0	0	0	898	0	2022-09-03	NA	887	0	NA	NA	NA	NA	0	71148.4	1	0	0	0	0	0	0	0	0	0	0	0	0	0	0	0	0
3447	0	65	S32.000	32	1	0	#N/A	2020-03-19	2020	3	5	2020-03-24	2	2020-03-26	7	2022-09-03	NA	0	0	0	898	0	2022-09-03	NA	891	0	NA	NA	NA	NA	0	48118.3	2	0	0	0	0	0	0	0	0	0	0	0	0	0	0	0	0
3448	1	90	S72.101	72	1	0	#N/A	2020-03-19	2020	3	4	2020-03-23	9	2020-04-01	13	2022-09-03	NA	0	0	0	898	0	2022-09-03	NA	885	0	NA	NA	NA	NA	0	37312.8	3	0	0	0	0	0	0	0	0	0	0	0	0	0	0	0	0
3449	1	50	S72.000	72	1	0	#N/A	2020-03-19	2020	3	4	2020-03-23	7	2020-03-30	11	2022-09-03	NA	0	0	0	898	0	2022-09-03	NA	887	0	NA	NA	NA	NA	0	22825.7	3	0	0	0	0	0	0	0	0	0	0	0	0	0	0	0	0
3451	0	62	S52.500	52	1	0	#N/A	2020-03-22	2020	3	5	2020-03-27	5	2020-04-01	10	2022-09-03	NA	0	0	0	895	0	2022-09-03	NA	885	0	NA	NA	NA	NA	0	43613.7	5	0	0	0	0	0	0	0	0	0	0	0	0	0	0	0	0
3453	1	55	S42.202	42	1	0	#N/A	2020-03-22	2020	3	3	2020-03-25	6	2020-03-31	9	2022-09-03	NA	0	0	0	895	0	2022-09-03	NA	886	0	NA	NA	NA	NA	0	48087.8	5	0	0	0	0	0	0	0	0	0	0	0	0	0	0	0	0
3454	1	50	S72.101	72	1	0	#N/A	2020-03-23	2020	3	2	2020-03-25	8	2020-04-02	10	2022-09-03	NA	0	0	0	894	0	2022-09-03	NA	884	0	NA	NA	NA	NA	0	32858.7	3	0	0	0	0	0	0	0	0	0	0	0	0	0	0	0	0
3456	1	86	S42.202	42	1	0	#N/A	2020-03-24	2020	3	2	2020-03-26	4	2020-03-30	6	2022-09-03	NA	0	0	0	893	0	2022-09-03	NA	887	0	NA	NA	NA	NA	0	32094.1	5	0	0	0	0	0	0	0	0	0	0	0	0	0	0	0	0
3457	0	60	S22.000	22	1	0	#N/A	2020-03-24	2020	3	4	2020-03-28	3	2020-03-31	7	2022-09-03	NA	0	0	0	893	0	2022-09-03	NA	886	0	NA	NA	NA	NA	0	45921.1	2	0	0	0	0	0	0	0	0	0	1	0	0	0	0	0	0
3459	0	68	S32.000	32	1	0	#N/A	2020-03-25	2020	3	6	2020-03-31	3	2020-04-03	9	2022-09-03	NA	0	0	0	892	0	2022-09-03	NA	883	0	NA	NA	NA	NA	0	44134	1	0	0	0	0	0	0	0	0	0	0	0	0	0	0	0	0
3460	1	82	S72.101	72	1	0	#N/A	2020-03-25	2020	3	5	2020-03-30	11	2020-04-10	16	2020-09-10	1	1	2	1	169	0	2020-09-10	NA	169	1	NA	NA	NA	NA	0	49629.1	3	0	0	1	0	0	0	0	0	0	0	0	1	0	0	0	0
3462	0	73	S72.101	72	1	0	KS_202793	2020-03-26	2020	3	4	2020-03-30	9	2020-04-08	13	2022-09-03	NA	0	0	0	891	0	2022-09-03	NA	878	0	NA	NA	NA	NA	0	23171.7	3	0	0	1	1	0	1	0	0	0	0	0	0	0	0	0	0
3463	1	73	S72.101	72	1	0	#N/A	2020-03-26	2020	3	2	2020-03-28	3	2020-03-31	5	2022-09-03	NA	0	0	0	891	0	2022-09-03	NA	886	0	NA	NA	NA	NA	0	29883.2	3	0	0	0	0	0	0	0	0	0	0	0	0	0	0	0	0
3465	1	50	S52.801	52	1	0	#N/A	2020-03-27	2020	3	3	2020-03-30	1	2020-03-31	4	2022-09-03	NA	0	0	0	890	0	2022-09-03	NA	886	0	NA	NA	NA	NA	0	16946.5	5	0	0	0	0	0	0	0	0	0	0	0	0	0	0	0	0
3467	0	56	S52.500	52	1	0	#N/A	2020-03-28	2020	3	4	2020-04-01	6	2020-04-07	10	2022-09-03	NA	0	0	0	889	0	2022-09-03	NA	879	0	NA	NA	NA	NA	0	21934.6	5	0	0	0	0	0	0	0	0	0	0	0	0	0	0	0	0
3470	1	57	S22.000	22	1	0	#N/A	2020-03-29	2020	3	4	2020-04-02	3	2020-04-05	7	2022-09-03	NA	0	0	0	888	0	2022-09-03	NA	881	0	NA	NA	NA	NA	0	34221.3	2	0	0	0	0	0	0	0	0	0	0	0	0	0	0	0	0
3471	1	70	S32.000	32	1	0	KS_022537	2020-03-30	2020	3	7	2020-04-06	12	2020-04-18	19	2022-09-03	NA	0	0	0	887	0	2022-09-03	NA	868	0	NA	NA	NA	NA	0	84007.7	3	0	0	0	0	0	0	0	0	0	0	0	0	0	0	0	0
3473	1	81	S72.101	72	1	0	#N/A	2020-04-01	2020	4	2	2020-04-03	6	2020-04-09	8	2021-06-15	0	1	1	0	440	0	2021-06-15	NA	440	1	NA	NA	NA	NA	0	41593.6	3	0	0	0	0	0	1	1	0	0	0	0	0	0	0	0	0
3474	1	54	S22.000	22	1	0	#N/A	2020-04-01	2020	4	6	2020-04-07	3	2020-04-10	9	2022-09-03	NA	0	0	0	885	0	2022-09-03	NA	876	0	NA	NA	NA	NA	0	38954.1	2	0	0	0	0	0	0	0	0	0	0	0	0	0	0	0	0
3475	0	66	S72.000	72	1	0	#N/A	2020-04-01	2020	4	5	2020-04-06	9	2020-04-15	14	2022-09-03	NA	0	0	0	885	0	2022-09-03	NA	871	0	NA	NA	NA	NA	0	67924.1	3	0	0	0	0	0	0	0	0	0	0	0	0	0	0	0	0
3477	0	74	S72.101	72	1	0	#N/A	2020-04-01	2020	4	8	2020-04-09	68	2020-06-16	76	2021-03-16	0	1	1	0	349	0	2021-03-16	NA	349	1	NA	NA	NA	NA	0	77185	3	0	200	0	0	0	0	0	0	0	0	0	0	0	0	0	0
3478	0	67	S72.201	72	1	0	#N/A	2020-04-02	2020	4	4	2020-04-06	9	2020-04-15	13	2022-09-03	NA	0	0	0	884	0	2022-09-03	NA	871	0	NA	NA	NA	NA	0	38703.5	3	0	0	0	0	0	1	0	0	0	0	0	0	0	0	0	0
3479	0	65	S52.801	52	1	0	#N/A	2020-04-02	2020	4	5	2020-04-07	7	2020-04-14	12	2022-09-03	NA	0	0	0	884	0	2022-09-03	NA	872	0	NA	NA	NA	NA	0	23987.5	5	0	0	0	0	0	0	0	0	0	0	0	0	0	0	0	0
3480	0	64	S52.801	52	1	0	#N/A	2020-04-02	2020	4	5	2020-04-07	6	2020-04-13	11	2022-09-03	NA	0	0	0	884	0	2022-09-03	NA	873	0	NA	NA	NA	NA	0	25831.2	5	0	0	0	0	0	0	0	0	0	0	0	0	0	0	0	0
3482	1	67	S72.101	72	1	0	#N/A	2020-04-03	2020	4	4	2020-04-07	3	2020-04-10	7	2021-10-19	0	1	1	0	564	0	2021-10-19	NA	564	1	NA	NA	NA	NA	0	39372.1	5	0	0	0	0	0	0	1	0	0	0	0	0	0	0	1	0
3483	0	66	S52.801	52	1	0	KS_019110	2020-04-04	2020	4	2	2020-04-06	4	2020-04-10	6	2022-09-03	NA	0	0	0	882	0	2022-09-03	NA	876	0	NA	NA	NA	NA	0	33105.8	5	0	0	0	0	0	0	0	0	0	0	0	0	0	0	0	0
3484	0	74	S22.000	22	1	0	#N/A	2020-04-04	2020	4	6	2020-04-10	2	2020-04-12	8	2022-09-03	NA	0	0	0	882	0	2022-09-03	NA	874	0	NA	NA	NA	NA	0	67931.7	2	0	0	0	0	0	0	0	0	0	0	0	0	0	0	0	0
3485	0	81	S22.000	22	1	0	#N/A	2020-04-04	2020	4	3	2020-04-07	3	2020-04-10	6	2022-09-03	NA	0	0	0	882	0	2022-09-03	NA	876	0	NA	NA	NA	NA	0	39686.6	2	0	0	0	0	0	1	0	0	0	0	0	0	0	0	0	0
3486	0	68	S72.000	72	1	0	#N/A	2020-04-04	2020	4	9	2020-04-13	5	2020-04-18	14	2022-09-03	NA	0	0	0	882	0	2022-09-03	NA	868	0	NA	NA	NA	NA	0	20254.7	3	0	0	0	0	0	0	0	0	0	0	0	0	0	0	0	0
3487	0	71	S32.000	32	1	0	#N/A	2020-04-05	2020	4	3	2020-04-08	3	2020-04-11	6	2022-09-03	NA	0	0	0	881	0	2022-09-03	NA	875	0	NA	NA	NA	NA	0	39113.7	2	0	0	1	0	0	1	0	0	0	0	0	0	0	0	0	0
3488	0	63	S72.000	72	1	0	KS_215101	2020-04-05	2020	4	2	2020-04-07	3	2020-04-10	5	2022-09-03	NA	0	0	0	881	0	2022-09-03	NA	876	0	NA	NA	NA	NA	0	17254	3	0	0	0	0	0	0	0	0	0	0	0	0	0	0	0	0
3489	0	74	S72.101	72	1	0	#N/A	2020-04-05	2020	4	4	2020-04-09	9	2020-04-18	13	2022-09-03	NA	0	0	0	881	0	2022-09-03	NA	868	0	NA	NA	NA	NA	0	82164.9	3	0	0	0	0	0	0	0	0	0	0	0	0	0	0	0	0
3490	1	72	S32.000	32	1	0	#N/A	2020-04-05	2020	4	4	2020-04-09	9	2020-04-18	13	2022-09-03	NA	0	0	0	881	0	2022-09-03	NA	868	0	NA	NA	NA	NA	0	40610.5	1	0	0	0	0	0	0	0	0	0	0	0	0	0	0	0	0
3491	0	51	S72.900	72	1	0	#N/A	2020-04-05	2020	4	8	2020-04-13	9	2020-04-22	17	2022-09-03	NA	0	0	0	881	0	2022-09-03	NA	864	0	NA	NA	NA	NA	0	33714.2	3	0	400	0	0	0	0	0	0	0	0	0	0	0	0	0	0
3493	0	67	S52.801	52	1	0	#N/A	2020-04-05	2020	4	3	2020-04-08	5	2020-04-13	8	2022-09-03	NA	0	0	0	881	0	2022-09-03	NA	873	0	NA	NA	NA	NA	0	31986.5	5	0	0	0	0	0	0	0	0	0	0	0	0	0	0	0	0
3495	1	95	S72.000	72	1	0	#N/A	2020-04-06	2020	4	3	2020-04-09	11	2020-04-20	14	2022-04-22	0	1	1	0	746	0	2022-04-22	NA	746	1	NA	NA	NA	NA	0	54093.6	3	0	0	1	0	0	0	0	0	0	0	0	0	0	0	0	0
3496	1	54	S32.000	32	1	0	#N/A	2020-04-06	2020	4	3	2020-04-09	14	2020-04-23	17	2022-09-03	NA	0	0	0	880	0	2022-09-03	NA	863	0	NA	NA	NA	NA	0	52201.2	1	0	0	0	0	0	0	0	0	0	0	0	0	0	0	0	0
3497	0	84	S32.000	32	1	0	#N/A	2020-04-07	2020	4	2	2020-04-09	2	2020-04-11	4	2020-05-16	0	1	1	0	39	0	2020-05-16	NA	39	1	NA	NA	NA	NA	0	41572.7	2	0	0	0	0	0	0	1	0	0	0	0	0	0	0	0	0
3498	1	53	S32.000	32	1	0	#N/A	2020-04-07	2020	4	2	2020-04-09	7	2020-04-16	9	2022-09-03	NA	0	0	0	879	0	2022-09-03	NA	870	0	NA	NA	NA	NA	0	50299.3	1	0	0	0	0	0	0	0	0	0	0	0	0	0	0	0	0
3502	1	61	S32.000	32	1	0	#N/A	2020-04-09	2020	4	5	2020-04-14	7	2020-04-21	12	2022-09-03	NA	0	0	0	877	0	2022-09-03	NA	865	0	NA	NA	NA	NA	0	76462.8	1	0	0	1	0	0	0	0	0	0	0	0	0	0	0	0	0
3504	1	68	S32.000	32	1	0	#N/A	2020-04-10	2020	4	5	2020-04-15	2	2020-04-17	7	2022-09-03	NA	0	0	0	876	0	2022-09-03	NA	869	0	NA	NA	NA	NA	0	45485.3	2	0	0	0	0	0	1	0	0	0	0	0	0	0	0	1	0
3506	1	65	S32.000	32	1	0	#N/A	2020-04-10	2020	4	4	2020-04-14	2	2020-04-16	6	2022-09-03	NA	0	0	0	876	0	2022-09-03	NA	870	0	NA	NA	NA	NA	0	33093.2	2	0	0	0	0	0	1	0	0	0	0	0	0	0	0	0	0
3507	0	59	S32.000	32	1	0	#N/A	2020-04-11	2020	4	4	2020-04-15	2	2020-04-17	6	2022-09-03	NA	0	0	0	875	0	2022-09-03	NA	869	0	NA	NA	NA	NA	0	36808.7	2	0	0	0	0	0	0	0	0	0	0	0	0	0	0	0	0
3508	1	64	S22.000	22	1	0	#N/A	2020-04-12	2020	4	6	2020-04-18	1	2020-04-19	7	2022-09-03	NA	0	0	0	874	2	2020-08-04	45344	107	2	2021-02-20	61672.8	NA	NA	107017	34947.4	2	0	0	0	0	0	1	0	0	0	0	0	0	0	0	0	0
3509	0	83	S32.000	32	1	0	KS_028741	2020-04-12	2020	4	1	2020-04-13	6	2020-04-19	7	2022-09-03	NA	0	0	0	874	0	2022-09-03	NA	867	0	NA	NA	NA	NA	0	43201	2	0	0	1	0	0	1	0	0	0	1	0	0	0	0	0	0
3510	0	72	S72.900	72	1	0	#N/A	2020-04-12	2020	4	31	2020-05-13	3	2020-05-16	34	2020-06-04	0	1	1	0	53	0	2020-06-04	NA	53	1	NA	NA	NA	NA	0	117334	1	0	200	0	0	0	0	1	0	0	0	0	0	0	0	1	0
3511	1	59	S52.500	52	1	0	#N/A	2020-04-12	2020	4	3	2020-04-15	14	2020-04-29	17	2022-09-03	NA	0	0	0	874	0	2022-09-03	NA	857	0	NA	NA	NA	NA	0	23945.8	5	0	0	0	0	0	0	0	0	0	0	0	0	0	0	0	0
3512	0	73	S22.000	22	1	0	#N/A	2020-04-12	2020	4	4	2020-04-16	3	2020-04-19	7	2022-09-03	NA	0	0	0	874	0	2022-09-03	NA	867	0	NA	NA	NA	NA	0	42930.3	1	0	0	0	0	0	1	0	0	0	0	0	0	0	0	0	0
3513	0	74	S52.500	52	1	0	#N/A	2020-04-13	2020	4	2	2020-04-15	6	2020-04-21	8	2022-09-03	NA	0	0	0	873	0	2022-09-03	NA	865	0	NA	NA	NA	NA	0	24000.7	1	0	0	0	0	0	0	0	0	0	0	0	0	0	0	0	0
3514	1	64	S72.000	72	1	0	KS_208793	2020-04-12	2020	4	23	2020-05-05	10	2020-05-15	33	2022-09-03	NA	0	0	0	874	0	2022-09-03	NA	841	0	NA	NA	NA	NA	0	81122.1	3	0	0	1	0	0	0	0	0	0	0	0	0	0	0	0	0
3516	1	55	S32.000	32	1	0	#N/A	2020-04-14	2020	4	2	2020-04-16	1	2020-04-17	3	2022-09-03	NA	0	0	0	872	0	2022-09-03	NA	869	0	NA	NA	NA	NA	0	44270.2	2	0	0	0	0	0	0	0	0	0	0	0	0	0	0	0	0
3517	0	73	S32.000	32	1	0	KS_208300	2020-04-15	2020	4	2	2020-04-17	3	2020-04-20	5	2022-09-03	NA	0	0	0	871	0	2022-09-03	NA	866	0	NA	NA	NA	NA	0	37343.8	2	0	0	0	0	0	1	0	0	0	0	0	0	0	0	0	0
3518	0	76	S72.000	72	1	0	#N/A	2020-04-17	2020	4	4	2020-04-21	6	2020-04-27	10	2022-09-03	NA	0	0	0	869	0	2022-09-03	NA	859	0	NA	NA	NA	NA	0	66120.8	1	0	0	0	0	0	0	0	0	0	0	0	0	0	0	0	0
3520	1	78	S22.000	22	1	0	#N/A	2020-04-18	2020	4	6	2020-04-24	7	2020-05-01	13	2022-07-05	0	1	1	0	808	1	2020-11-26	41429.2	209	2	NA	NA	NA	NA	41429.2	51171.5	2	0	0	0	0	1	0	1	0	1	0	0	0	0	0	0	0
3521	0	57	S42.202	42	1	0	#N/A	2020-04-18	2020	4	4	2020-04-22	3	2020-04-25	7	2022-09-03	NA	0	0	0	868	0	2022-09-03	NA	861	0	NA	NA	NA	NA	0	28634.7	1	0	0	0	0	0	0	0	0	0	0	0	0	0	0	0	0
3522	0	64	S32.000	32	1	0	#N/A	2020-04-19	2020	4	4	2020-04-23	2	2020-04-25	6	2022-09-03	NA	0	0	0	867	0	2022-09-03	NA	861	0	NA	NA	NA	NA	0	46714	2	0	0	0	0	0	0	0	0	0	0	0	0	0	0	0	0
3523	0	65	S22.000	22	1	0	KS_001117	2020-04-20	2020	4	3	2020-04-23	2	2020-04-25	5	2022-09-03	NA	0	0	0	866	0	2022-09-03	NA	861	0	NA	NA	NA	NA	0	39161.2	2	0	0	0	0	0	1	0	0	0	0	0	0	0	0	0	0
3524	1	87	S32.000	32	1	0	#N/A	2020-04-20	2020	4	3	2020-04-23	2	2020-04-25	5	2022-09-03	NA	0	0	0	866	0	2022-09-03	NA	861	0	NA	NA	NA	NA	0	44652.6	1	0	0	0	0	0	0	0	0	0	0	0	0	0	0	0	0
3525	0	86	S72.101	72	1	0	#N/A	2020-04-21	2020	4	2	2020-04-23	7	2020-04-30	9	2022-09-03	NA	0	0	0	865	0	2022-09-03	NA	856	0	NA	NA	NA	NA	0	68266.4	5	0	400	1	0	1	0	0	0	0	1	0	0	0	0	0	0
3526	1	66	S32.000	32	1	0	#N/A	2020-04-21	2020	4	4	2020-04-25	3	2020-04-28	7	2022-09-03	NA	0	0	0	865	0	2022-09-03	NA	858	0	NA	NA	NA	NA	0	50626.1	2	0	0	0	0	0	1	0	0	0	0	0	0	0	0	0	0
3527	1	59	S72.900	72	1	0	#N/A	2020-04-21	2020	4	4	2020-04-25	12	2020-05-07	16	2022-09-03	NA	0	0	0	865	0	2022-09-03	NA	849	0	NA	NA	NA	NA	0	75091	1	0	0	0	0	0	0	0	0	0	0	0	0	0	0	0	0
3528	1	50	S52.500	52	1	0	#N/A	2020-04-22	2020	4	2	2020-04-24	6	2020-04-30	8	2022-09-03	NA	0	0	0	864	0	2022-09-03	NA	856	0	NA	NA	NA	NA	0	23676.2	1	0	0	0	0	0	0	0	0	0	0	0	0	0	0	0	0
3529	1	52	S72.101	72	1	0	#N/A	2020-04-23	2020	4	4	2020-04-27	8	2020-05-05	12	2022-09-03	NA	0	0	0	863	0	2022-09-03	NA	851	0	NA	NA	NA	NA	0	36300.4	1	0	0	0	0	0	0	0	0	0	0	0	0	0	0	0	0
3530	0	60	S52.500	52	1	0	#N/A	2020-04-23	2020	4	2	2020-04-25	6	2020-05-01	8	2022-09-03	NA	0	0	0	863	0	2022-09-03	NA	855	0	NA	NA	NA	NA	0	26216.8	5	0	0	1	1	0	0	0	0	0	0	0	0	0	0	0	0
3531	0	78	S72.900	72	1	0	#N/A	2020-04-23	2020	4	5	2020-04-28	8	2020-05-06	13	2022-09-03	NA	0	0	0	863	0	2022-09-03	NA	850	0	NA	NA	NA	NA	0	31587.2	3	0	0	0	0	0	0	0	0	0	0	0	0	0	0	0	0
3532	1	79	S72.101	72	1	0	#N/A	2020-04-23	2020	4	2	2020-04-25	5	2020-04-30	7	2022-09-03	NA	0	0	0	863	0	2022-09-03	NA	856	0	NA	NA	NA	NA	0	29284.5	3	0	0	0	0	0	0	0	0	0	0	0	0	0	0	0	0
3533	0	61	S22.000	22	1	0	#N/A	2020-04-23	2020	4	1	2020-04-24	0	2020-04-24	1	2022-09-03	NA	0	0	0	863	0	2022-09-03	NA	862	0	NA	NA	NA	NA	0	42984.5	2	0	0	0	0	0	0	0	0	0	0	0	0	0	0	0	0
3535	0	58	S72.000	72	1	0	#N/A	2020-04-24	2020	4	2	2020-04-26	4	2020-04-30	6	2022-09-03	NA	0	0	0	862	0	2022-09-03	NA	856	0	NA	NA	NA	NA	0	18613.9	1	0	0	0	0	0	1	0	0	0	0	0	0	0	0	0	0
3536	0	71	S72.000	72	1	0	#N/A	2020-04-25	2020	4	3	2020-04-28	8	2020-05-06	11	2022-09-03	NA	0	0	0	861	0	2022-09-03	NA	850	0	NA	NA	NA	NA	0	67613.4	3	0	0	0	0	0	0	0	0	0	0	0	0	0	0	0	0
3538	0	78	S72.900	72	1	0	#N/A	2020-04-26	2020	4	8	2020-05-04	5	2020-05-09	13	2022-09-03	NA	0	0	0	860	0	2022-09-03	NA	847	0	NA	NA	NA	NA	0	37083.4	3	0	0	0	0	0	0	0	0	0	0	0	0	0	0	0	0
3540	0	88	S72.101	72	1	0	#N/A	2020-04-27	2020	4	3	2020-04-30	5	2020-05-05	8	2022-09-03	NA	0	0	0	859	0	2022-09-03	NA	851	0	NA	NA	NA	NA	0	35869.9	3	0	0	0	0	0	0	0	0	0	0	0	0	0	0	0	0
3541	0	73	S32.000	32	1	0	#N/A	2020-04-28	2020	4	2	2020-04-30	2	2020-05-02	4	2022-09-03	NA	0	0	0	858	0	2022-09-03	NA	854	0	NA	NA	NA	NA	0	41766.1	2	0	0	0	0	0	0	0	0	0	0	0	0	0	0	0	0
3543	0	55	S32.000	32	1	0	#N/A	2020-04-28	2020	4	5	2020-05-03	6	2020-05-09	11	2022-09-03	NA	0	0	0	858	1	2020-09-21	2551.88	135	2	NA	NA	NA	NA	2551.88	46210.8	1	0	0	0	0	0	0	1	0	0	0	0	0	0	0	0	0
3544	1	63	S52.500	52	1	0	#N/A	2020-04-29	2020	4	6	2020-05-05	9	2020-05-14	15	2022-09-03	NA	0	0	0	857	0	2022-09-03	NA	842	0	NA	NA	NA	NA	0	49754.6	5	0	0	0	0	0	0	0	0	0	0	0	0	0	0	0	0
3546	0	76	S72.101	72	1	0	#N/A	2020-04-30	2020	4	6	2020-05-06	6	2020-05-12	12	2022-09-03	NA	0	0	0	856	0	2022-09-03	NA	844	0	NA	NA	NA	NA	0	39835.2	3	0	0	1	1	0	0	0	0	0	0	0	0	0	0	0	0
3547	0	81	S72.101	72	1	0	#N/A	2020-04-30	2020	4	6	2020-05-06	7	2020-05-13	13	2022-09-03	NA	0	0	0	856	0	2022-09-03	NA	843	0	NA	NA	NA	NA	0	42223.1	3	0	0	0	0	0	0	0	0	0	0	0	1	0	0	0	0
3549	0	85	S72.000	72	1	0	#N/A	2020-04-30	2020	4	6	2020-05-06	9	2020-05-15	15	2022-09-03	NA	0	0	0	856	0	2022-09-03	NA	841	0	NA	NA	NA	NA	0	52956.3	3	0	0	0	0	0	0	0	0	0	0	0	0	0	0	0	0
3550	0	77	S42.202	42	1	0	#N/A	2020-04-30	2020	4	11	2020-05-11	6	2020-05-17	17	2022-09-03	NA	0	0	0	856	0	2022-09-03	NA	839	0	NA	NA	NA	NA	0	92039.9	1	0	0	1	0	0	0	0	0	0	1	0	0	0	0	0	0
3551	0	71	S32.000	32	1	0	#N/A	2020-05-01	2020	5	2	2020-05-03	2	2020-05-05	4	2022-09-03	NA	0	0	0	855	0	2022-09-03	NA	851	0	NA	NA	NA	NA	0	77199.8	2	0	0	0	0	0	1	0	0	0	0	0	0	0	0	0	0
3554	1	81	S22.000	22	1	0	#N/A	2020-05-02	2020	5	9	2020-05-11	5	2020-05-16	14	2022-09-03	NA	0	0	0	854	0	2022-09-03	NA	840	0	NA	NA	NA	NA	0	62050.6	2	0	0	0	0	0	0	0	0	0	0	0	0	0	0	0	0
3555	0	70	S32.000	32	1	0	#N/A	2020-05-02	2020	5	2	2020-05-04	1	2020-05-05	3	2022-09-03	NA	0	0	0	854	0	2022-09-03	NA	851	0	NA	NA	NA	NA	0	36499.1	2	0	0	0	0	0	1	0	0	0	0	0	0	0	0	0	0
3558	1	75	S32.000	32	1	0	KS_007154	2020-05-03	2020	5	4	2020-05-07	1	2020-05-08	5	2022-01-16	0	1	1	0	623	0	2022-01-16	NA	623	1	NA	NA	NA	NA	0	36094	2	0	0	1	1	0	1	0	0	0	0	0	0	0	0	0	0
3559	1	82	S72.000	72	1	0	#N/A	2020-05-03	2020	5	4	2020-05-07	14	2020-05-21	18	2022-09-03	NA	0	0	0	853	0	2022-09-03	NA	835	0	NA	NA	NA	NA	0	60659.9	3	0	0	0	0	1	0	0	0	0	0	0	0	0	0	0	0
3560	1	103	S32.000	32	1	0	#N/A	2020-05-04	2020	5	1	2020-05-05	1	2020-05-06	2	2021-01-26	0	1	1	0	267	0	2021-01-26	NA	267	1	NA	NA	NA	NA	0	43285.5	2	0	0	0	0	0	0	0	0	0	0	0	0	0	0	0	0
3561	0	65	S42.202	42	1	0	#N/A	2020-05-05	2020	5	7	2020-05-12	5	2020-05-17	12	2022-09-03	NA	0	0	0	851	0	2022-09-03	NA	839	0	NA	NA	NA	NA	0	42714.6	5	0	0	0	0	0	0	0	0	0	0	0	0	0	0	0	0
3562	0	87	S72.101	72	1	0	#N/A	2020-05-05	2020	5	6	2020-05-11	14	2020-05-25	20	2022-09-03	NA	0	0	0	851	0	2022-09-03	NA	831	0	NA	NA	NA	NA	0	45420.7	3	0	0	0	0	0	0	0	0	0	0	0	0	0	0	0	0
3563	0	56	S52.500	52	1	0	#N/A	2020-05-07	2020	5	2	2020-05-09	3	2020-05-12	5	2022-09-03	NA	0	0	0	849	0	2022-09-03	NA	844	0	NA	NA	NA	NA	0	41092.8	5	0	0	0	0	0	0	0	0	0	0	0	0	0	0	0	0
3564	0	73	S52.801	52	1	0	#N/A	2020-05-07	2020	5	2	2020-05-09	2	2020-05-11	4	2022-09-03	NA	0	0	0	849	0	2022-09-03	NA	845	0	NA	NA	NA	NA	0	24741.7	5	0	0	0	0	0	0	0	0	0	0	0	0	0	0	0	0
3565	0	51	S42.202	42	1	0	#N/A	2020-05-08	2020	5	1	2020-05-09	3	2020-05-12	4	2022-09-03	NA	0	0	0	848	0	2022-09-03	NA	844	0	NA	NA	NA	NA	0	26009.8	5	0	0	0	0	0	0	0	0	0	0	0	0	0	0	0	0
3566	0	78	S32.000	32	1	0	#N/A	2020-05-08	2020	5	1	2020-05-09	3	2020-05-12	4	2022-09-03	NA	0	0	0	848	0	2022-09-03	NA	844	0	NA	NA	NA	NA	0	62415.5	2	0	0	1	0	0	1	0	0	0	1	0	0	0	0	0	0
3567	0	52	S52.500	52	1	0	#N/A	2020-05-08	2020	5	5	2020-05-13	0	2020-05-13	5	2022-09-03	NA	0	0	0	848	0	2022-09-03	NA	843	0	NA	NA	NA	NA	0	29570.6	5	0	0	0	0	0	0	0	0	0	0	0	0	0	0	0	0
3568	1	68	S52.801	52	1	0	#N/A	2020-05-08	2020	5	3	2020-05-11	5	2020-05-16	8	2022-09-03	NA	0	0	0	848	0	2022-09-03	NA	840	0	NA	NA	NA	NA	0	44113.1	5	0	0	1	0	0	0	0	0	0	0	0	0	0	0	0	0
3569	0	60	S32.000	32	1	0	#N/A	2020-05-08	2020	5	5	2020-05-13	2	2020-05-15	7	2022-09-03	NA	0	0	0	848	0	2022-09-03	NA	841	0	NA	NA	NA	NA	0	37381	2	0	0	0	0	0	0	0	0	0	0	0	0	0	0	0	0
3570	0	58	S72.201	72	1	0	#N/A	2020-05-08	2020	5	4	2020-05-12	7	2020-05-19	11	2022-09-03	NA	0	0	0	848	0	2022-09-03	NA	837	0	NA	NA	NA	NA	0	33560.5	3	0	0	0	0	0	0	0	0	0	0	0	0	0	0	0	0
3571	0	84	S72.101	72	1	0	#N/A	2020-05-08	2020	5	5	2020-05-13	7	2020-05-20	12	2022-09-03	NA	0	0	0	848	0	2022-09-03	NA	836	0	NA	NA	NA	NA	0	40325.6	3	0	0	0	0	0	0	0	0	0	0	0	0	0	0	0	0
3572	0	68	S52.801	52	1	0	#N/A	2020-05-09	2020	5	3	2020-05-12	3	2020-05-15	6	2022-09-03	NA	0	0	0	847	0	2022-09-03	NA	841	0	NA	NA	NA	NA	0	37154.5	5	0	0	0	0	0	0	0	0	0	0	0	0	0	0	0	0
3575	1	59	S72.101	72	1	0	#N/A	2020-05-10	2020	5	2	2020-05-12	4	2020-05-16	6	2022-09-03	NA	0	0	0	846	0	2022-09-03	NA	840	0	NA	NA	NA	NA	0	37321.8	3	0	0	0	0	0	0	0	0	0	0	0	0	0	0	0	0
3576	1	76	S72.101	72	1	0	#N/A	2020-05-10	2020	5	2	2020-05-12	5	2020-05-17	7	2022-09-03	NA	0	0	0	846	0	2022-09-03	NA	839	0	NA	NA	NA	NA	0	37664.3	3	0	0	0	0	0	0	0	0	0	0	0	0	0	0	0	0
3577	0	63	S22.000	22	1	0	#N/A	2020-05-11	2020	5	1	2020-05-12	11	2020-05-23	12	2022-09-03	NA	0	0	0	845	0	2022-09-03	NA	833	0	NA	NA	NA	NA	0	48801	2	0	0	0	0	0	1	0	0	0	0	0	0	0	0	0	0
3578	0	56	S32.000	32	1	0	#N/A	2020-05-11	2020	5	1	2020-05-12	5	2020-05-17	6	2022-09-03	NA	0	0	0	845	0	2022-09-03	NA	839	0	NA	NA	NA	NA	0	49528.6	1	0	0	0	0	0	0	0	0	0	0	0	0	0	0	0	0
3580	0	81	S32.000	32	1	0	#N/A	2020-05-11	2020	5	3	2020-05-14	4	2020-05-18	7	2022-09-03	NA	0	0	0	845	0	2022-09-03	NA	838	0	NA	NA	NA	NA	0	54863.2	2	0	0	0	0	0	1	0	0	0	0	0	0	0	0	0	0
3581	0	68	S32.000	32	1	0	#N/A	2020-05-12	2020	5	3	2020-05-15	9	2020-05-24	12	2022-09-03	NA	0	0	0	844	0	2022-09-03	NA	832	0	NA	NA	NA	NA	0	72844	1	0	0	0	0	0	0	0	0	0	0	0	0	0	0	0	0
3582	1	67	S32.000	32	1	0	KS_207563	2020-05-12	2020	5	8	2020-05-20	4	2020-05-24	12	2022-09-03	NA	0	0	0	844	1	2020-12-25	62996.7	215	2	NA	NA	NA	NA	62996.7	63535.4	1	0	0	0	0	0	1	0	0	0	0	0	0	0	0	0	0
3583	1	62	S72.101	72	1	0	#N/A	2020-05-13	2020	5	5	2020-05-18	14	2020-06-01	19	2022-09-03	NA	0	0	0	843	0	2022-09-03	NA	824	0	NA	NA	NA	NA	0	92103.6	3	0	400	0	0	0	0	0	0	0	0	0	0	1	0	0	0
3584	1	56	S32.000	32	1	0	#N/A	2020-05-13	2020	5	2	2020-05-15	3	2020-05-18	5	2022-09-03	NA	0	0	0	843	0	2022-09-03	NA	838	0	NA	NA	NA	NA	0	40755.8	2	0	0	0	0	0	1	0	0	0	0	0	0	0	0	0	0
3585	0	72	S72.101	72	1	0	#N/A	2020-05-13	2020	5	2	2020-05-15	7	2020-05-22	9	2022-09-03	NA	0	0	0	843	0	2022-09-03	NA	834	0	NA	NA	NA	NA	0	40474.2	1	0	0	0	0	0	0	0	0	0	0	0	0	0	0	0	0
3586	0	70	S32.000	32	1	0	#N/A	2020-05-13	2020	5	3	2020-05-16	2	2020-05-18	5	2022-09-03	NA	0	0	0	843	0	2022-09-03	NA	838	0	NA	NA	NA	NA	0	48446.1	2	0	0	0	0	0	0	0	0	0	0	0	0	0	0	0	0
3589	1	73	S72.101	72	1	0	#N/A	2020-05-14	2020	5	2	2020-05-16	4	2020-05-20	6	2022-09-03	NA	0	0	0	842	0	2022-09-03	NA	836	0	NA	NA	NA	NA	0	34799.9	3	0	0	0	0	0	0	0	0	0	0	0	0	0	0	0	0
3591	1	70	S52.500	52	1	0	#N/A	2020-05-14	2020	5	4	2020-05-18	5	2020-05-23	9	2022-09-03	NA	0	0	0	842	0	2022-09-03	NA	833	0	NA	NA	NA	NA	0	34699.4	5	0	0	0	0	0	0	0	0	0	0	0	0	0	0	0	0
3592	0	87	S72.101	72	1	0	#N/A	2020-05-15	2020	5	3	2020-05-18	4	2020-05-22	7	2022-09-03	NA	0	0	0	841	0	2022-09-03	NA	834	0	NA	NA	NA	NA	0	42211.1	3	0	0	1	0	0	0	0	0	0	0	0	0	0	0	0	0
3593	1	83	S32.000	32	1	0	#N/A	2020-05-15	2020	5	13	2020-05-28	11	2020-06-08	24	2022-09-03	NA	0	0	0	841	0	2022-09-03	NA	817	0	NA	NA	NA	NA	0	59297.5	2	0	0	0	0	0	0	0	0	0	0	0	0	0	0	0	0
3594	1	68	S72.101	72	1	0	#N/A	2020-05-15	2020	5	4	2020-05-19	9	2020-05-28	13	2022-09-03	NA	0	0	0	841	0	2022-09-03	NA	828	0	NA	NA	NA	NA	0	32214.1	3	0	0	0	0	0	0	0	0	0	0	0	0	0	0	0	0
3595	0	57	S72.900	72	1	0	#N/A	2020-05-16	2020	5	4	2020-05-20	6	2020-05-26	10	2022-09-03	NA	0	0	0	840	0	2022-09-03	NA	830	0	NA	NA	NA	NA	0	25224.5	3	0	0	0	0	0	0	0	0	0	0	0	0	0	0	0	0
3598	0	66	S32.000	32	1	0	KS_200238	2020-05-18	2020	5	2	2020-05-20	2	2020-05-22	4	2022-09-03	NA	0	0	0	838	0	2022-09-03	NA	834	0	NA	NA	NA	NA	0	41133.4	1	0	0	0	0	0	1	0	0	0	0	0	0	0	0	0	0
3599	0	61	S22.000	22	1	0	KS_014856	2020-05-19	2020	5	4	2020-05-23	6	2020-05-29	10	2022-09-03	NA	0	0	0	837	0	2022-09-03	NA	827	0	NA	NA	NA	NA	0	52345.1	1	0	0	1	0	1	1	0	0	0	1	0	0	0	0	0	0
3600	0	82	S72.000	72	1	0	#N/A	2020-05-20	2020	5	3	2020-05-23	7	2020-05-30	10	2021-09-28	0	1	1	0	496	0	2021-09-28	NA	496	1	NA	NA	NA	NA	0	47278.9	3	0	200	1	0	1	0	0	0	0	0	0	0	0	0	0	0
3601	0	61	S42.202	42	1	0	#N/A	2020-05-22	2020	5	1	2020-05-23	4	2020-05-27	5	2022-09-03	NA	0	0	0	834	0	2022-09-03	NA	829	0	NA	NA	NA	NA	0	45735.5	5	0	0	0	0	0	0	0	0	0	0	0	0	0	0	0	0
3602	0	87	S72.000	72	1	0	#N/A	2020-05-23	2020	5	3	2020-05-26	8	2020-06-03	11	2021-11-28	0	1	1	0	554	0	2021-11-28	NA	554	1	NA	NA	NA	NA	0	50915.3	3	0	0	0	0	0	0	0	0	0	0	0	0	0	0	0	0
3603	0	71	S32.000	32	1	0	#N/A	2020-05-24	2020	5	2	2020-05-26	3	2020-05-29	5	2022-09-03	NA	0	0	0	832	0	2022-09-03	NA	827	0	NA	NA	NA	NA	0	40475	1	0	0	1	0	0	1	0	0	0	0	0	0	0	0	0	0
3604	1	70	S32.000	32	1	0	#N/A	2020-05-25	2020	5	5	2020-05-30	5	2020-06-04	10	2022-09-03	NA	0	0	0	831	0	2022-09-03	NA	821	0	NA	NA	NA	NA	0	57145.6	2	0	0	1	0	1	0	0	0	0	0	0	0	0	0	0	0
3605	0	51	S52.500	52	1	0	#N/A	2020-05-26	2020	5	1	2020-05-27	3	2020-05-30	4	2022-09-03	NA	0	0	0	830	0	2022-09-03	NA	826	0	NA	NA	NA	NA	0	39835	5	0	0	0	0	0	0	0	0	0	0	0	0	0	0	0	0
3606	1	68	S42.202	42	1	0	#N/A	2020-05-26	2020	5	2	2020-05-28	4	2020-06-01	6	2022-09-03	NA	0	0	0	830	0	2022-09-03	NA	824	0	NA	NA	NA	NA	0	32488	5	0	0	0	0	0	0	0	0	0	0	0	0	0	0	0	0
3607	1	81	S72.101	72	1	0	#N/A	2020-05-26	2020	5	3	2020-05-29	12	2020-06-10	15	2022-09-03	NA	0	0	0	830	0	2022-09-03	NA	815	0	NA	NA	NA	NA	0	56072.4	3	0	0	0	0	0	0	0	0	0	0	0	0	0	0	0	0
3608	0	52	S22.000	22	1	0	#N/A	2020-05-26	2020	5	2	2020-05-28	3	2020-05-31	5	2022-09-03	NA	0	0	0	830	0	2022-09-03	NA	825	0	NA	NA	NA	NA	0	36246.2	2	0	0	0	0	0	0	0	0	0	0	0	0	0	0	0	0
3610	0	72	S32.000	32	1	0	#N/A	2020-05-27	2020	5	2	2020-05-29	2	2020-05-31	4	2022-09-03	NA	0	0	0	829	0	2022-09-03	NA	825	0	NA	NA	NA	NA	0	44890.8	2	0	0	0	0	0	1	0	0	0	0	0	0	0	0	0	0
3611	1	77	S22.000	22	1	0	#N/A	2020-05-31	2020	5	2	2020-06-02	10	2020-06-12	12	2020-08-17	0	1	1	0	78	0	2020-08-17	NA	78	1	NA	NA	NA	NA	0	78701.1	1	0	0	0	0	0	0	1	0	0	0	0	0	0	0	1	0
3614	0	70	S32.000	32	1	0	#N/A	2020-05-28	2020	5	5	2020-06-02	4	2020-06-06	9	2022-09-03	NA	0	0	0	828	0	2022-09-03	NA	819	0	NA	NA	NA	NA	0	63313.6	1	0	0	0	0	0	0	0	0	0	0	0	0	0	0	0	0
3615	1	63	S22.000	22	1	0	#N/A	2020-05-28	2020	5	8	2020-06-05	5	2020-06-10	13	2022-09-03	NA	0	0	0	828	0	2022-09-03	NA	815	0	NA	NA	NA	NA	0	57847.1	5	0	0	0	0	0	0	0	0	0	0	0	0	0	0	0	0
3616	0	58	S32.000	32	1	0	#N/A	2020-05-29	2020	5	5	2020-06-03	6	2020-06-09	11	2022-09-03	NA	0	0	0	827	0	2022-09-03	NA	816	0	NA	NA	NA	NA	0	61681.2	1	0	0	0	0	0	0	0	0	0	0	0	0	0	0	0	0
3617	0	59	S72.101	72	1	0	#N/A	2020-05-29	2020	5	3	2020-06-01	5	2020-06-06	8	2022-09-03	NA	0	0	0	827	0	2022-09-03	NA	819	0	NA	NA	NA	NA	0	34200.5	3	0	0	0	0	0	0	0	0	0	0	0	0	0	0	0	0
3618	0	56	S32.000	32	1	0	#N/A	2020-05-29	2020	5	4	2020-06-02	7	2020-06-09	11	2022-09-03	NA	0	0	0	827	0	2022-09-03	NA	816	0	NA	NA	NA	NA	0	92345.8	1	0	0	0	0	0	0	0	0	0	0	0	0	0	0	0	0
3622	1	84	S22.000	22	1	0	#N/A	2020-05-30	2020	5	4	2020-06-03	7	2020-06-10	11	2020-07-20	0	1	1	0	51	0	2020-07-20	NA	51	1	NA	NA	NA	NA	0	48395.5	2	0	0	1	0	0	0	0	0	0	1	0	0	0	0	0	0
3623	1	50	S32.000	32	1	0	#N/A	2020-05-30	2020	5	2	2020-06-01	5	2020-06-06	7	2022-09-03	NA	0	0	0	826	0	2022-09-03	NA	819	0	NA	NA	NA	NA	0	97357.6	1	0	0	0	0	0	0	0	0	0	0	0	0	0	0	0	0
3624	1	72	S22.000	22	1	0	KS_008460	2020-05-31	2020	5	3	2020-06-03	3	2020-06-06	6	2022-09-03	NA	0	0	0	825	0	2022-09-03	NA	819	0	NA	NA	NA	NA	0	37621.8	2	0	0	0	0	0	0	0	0	0	1	0	0	0	0	0	0
3625	0	63	S22.000	22	1	0	#N/A	2020-05-31	2020	5	3	2020-06-03	3	2020-06-06	6	2022-09-03	NA	0	0	0	825	1	2021-09-18	15637	469	2	NA	NA	NA	NA	15637	43074.3	1	0	0	0	0	0	1	0	0	0	0	0	0	0	0	0	0
3626	0	52	S72.101	72	1	0	#N/A	2020-05-31	2020	5	3	2020-06-03	8	2020-06-11	11	2022-09-03	NA	0	0	0	825	0	2022-09-03	NA	814	0	NA	NA	NA	NA	0	41150.3	3	0	0	0	0	0	0	0	0	0	0	0	0	0	0	0	0
3628	0	70	S32.000	32	1	0	#N/A	2020-06-01	2020	6	4	2020-06-05	5	2020-06-10	9	2022-09-03	NA	0	0	0	824	0	2022-09-03	NA	815	0	NA	NA	NA	NA	0	43884.1	2	0	0	0	0	0	0	0	0	0	0	0	0	0	0	0	0
3629	0	55	S32.000	32	1	0	#N/A	2020-06-02	2020	6	3	2020-06-05	4	2020-06-09	7	2022-09-03	NA	0	0	0	823	0	2022-09-03	NA	816	0	NA	NA	NA	NA	0	42371.4	1	0	0	0	0	0	0	0	0	0	0	0	0	0	0	0	0
3630	0	64	S52.801	52	1	0	#N/A	2020-06-03	2020	6	2	2020-06-05	4	2020-06-09	6	2022-09-03	NA	0	0	0	822	0	2022-09-03	NA	816	0	NA	NA	NA	NA	0	44930.8	5	0	0	0	0	0	0	0	0	0	0	0	0	0	0	0	0
3631	1	65	S22.000	22	1	0	#N/A	2020-06-03	2020	6	3	2020-06-06	4	2020-06-10	7	2022-09-03	NA	0	0	0	822	0	2022-09-03	NA	815	0	NA	NA	NA	NA	0	44077.6	2	0	0	0	0	0	0	0	0	0	0	0	0	0	0	0	0
3632	1	64	S32.000	32	1	0	#N/A	2020-06-03	2020	6	5	2020-06-08	6	2020-06-14	11	2022-09-03	NA	0	0	0	822	0	2022-09-03	NA	811	0	NA	NA	NA	NA	0	47541.2	2	0	0	0	0	0	0	0	0	0	0	0	0	0	0	0	0
3633	0	52	S22.000	22	1	0	KS_203496	2020-06-04	2020	6	6	2020-06-10	5	2020-06-15	11	2022-09-03	NA	0	0	0	821	0	2022-09-03	NA	810	0	NA	NA	NA	NA	0	82575.7	1	0	0	0	0	0	0	0	0	0	0	0	0	0	0	0	0
3634	0	55	S32.000	32	1	0	#N/A	2020-06-04	2020	6	2	2020-06-06	4	2020-06-10	6	2022-09-03	NA	0	0	0	821	0	2022-09-03	NA	815	0	NA	NA	NA	NA	0	47672.6	1	0	0	0	0	0	1	0	0	0	0	0	0	0	0	0	0
3635	1	73	S72.101	72	1	0	KS_210396	2020-06-05	2020	6	5	2020-06-10	10	2020-06-20	15	2022-09-03	NA	0	0	0	820	0	2022-09-03	NA	805	0	NA	NA	NA	NA	0	48703.8	1	0	0	0	0	0	0	0	0	0	0	0	0	0	0	0	0
3636	0	84	S72.101	72	1	0	#N/A	2020-06-05	2020	6	3	2020-06-08	7	2020-06-15	10	2022-09-03	NA	0	0	0	820	0	2022-09-03	NA	810	0	NA	NA	NA	NA	0	45208.4	3	0	0	1	0	0	0	0	0	0	0	0	0	0	0	0	0
3637	0	60	S72.000	72	1	0	#N/A	2020-06-05	2020	6	3	2020-06-08	4	2020-06-12	7	2022-09-03	NA	0	0	0	820	0	2022-09-03	NA	813	0	NA	NA	NA	NA	0	15492.5	3	0	0	0	0	0	0	0	0	0	0	0	0	0	0	0	0
3639	0	72	S22.000	22	1	0	#N/A	2020-06-06	2020	6	3	2020-06-09	2	2020-06-11	5	2022-09-03	NA	0	0	0	819	0	2022-09-03	NA	814	0	NA	NA	NA	NA	0	31514.8	2	0	0	0	0	0	1	0	0	0	0	0	0	0	0	0	0
3640	0	76	S32.000	32	1	0	#N/A	2020-06-06	2020	6	5	2020-06-11	9	2020-06-20	14	2022-09-03	NA	0	0	0	819	0	2022-09-03	NA	805	0	NA	NA	NA	NA	0	50454.4	2	0	0	0	0	0	1	0	0	0	0	0	0	0	0	0	0
3642	0	68	S72.101	72	1	0	#N/A	2020-06-06	2020	6	4	2020-06-10	5	2020-06-15	9	2022-09-03	NA	0	0	0	819	0	2022-09-03	NA	810	0	NA	NA	NA	NA	0	44271.2	1	0	0	0	0	0	1	0	0	0	0	0	0	0	0	0	0
3644	1	85	S72.101	72	1	0	#N/A	2020-06-07	2020	6	6	2020-06-13	10	2020-06-23	16	2021-02-14	0	1	1	0	252	0	2021-02-14	NA	252	1	NA	NA	NA	NA	0	46157	3	0	0	0	0	0	0	0	0	0	0	0	0	0	0	0	0
3645	1	72	S32.000	32	1	0	#N/A	2020-06-08	2020	6	4	2020-06-12	2	2020-06-14	6	2022-09-03	NA	0	0	0	817	0	2022-09-03	NA	811	0	NA	NA	NA	NA	0	42817.9	2	0	0	1	0	1	0	0	0	0	0	0	0	0	0	0	0
3647	0	51	S42.202	42	1	0	#N/A	2020-06-09	2020	6	2	2020-06-11	2	2020-06-13	4	2022-09-03	NA	0	0	0	816	0	2022-09-03	NA	812	0	NA	NA	NA	NA	0	27203.8	5	0	0	0	0	0	0	0	0	0	0	0	0	0	0	0	0
3648	1	56	S72.000	72	1	0	#N/A	2020-06-09	2020	6	2	2020-06-11	5	2020-06-16	7	2022-09-03	NA	0	0	0	816	0	2022-09-03	NA	809	0	NA	NA	NA	NA	0	21676.6	3	0	0	0	0	0	0	0	0	0	0	0	0	0	0	0	0
3650	1	79	S72.101	72	1	0	#N/A	2020-06-09	2020	6	2	2020-06-11	9	2020-06-20	11	2022-09-03	NA	0	0	0	816	0	2022-09-03	NA	805	0	NA	NA	NA	NA	0	46402.4	3	0	0	0	0	0	0	0	0	0	0	0	0	0	0	0	0
3653	0	56	S32.000	32	1	0	#N/A	2020-06-10	2020	6	5	2020-06-15	6	2020-06-21	11	2022-09-03	NA	0	0	0	815	0	2022-09-03	NA	804	0	NA	NA	NA	NA	0	48090.8	1	0	0	0	0	0	1	0	0	0	0	0	0	0	0	0	0
3654	0	55	S32.000	32	1	0	#N/A	2020-06-10	2020	6	5	2020-06-15	13	2020-06-28	18	2022-09-03	NA	0	0	0	815	0	2022-09-03	NA	797	0	NA	NA	NA	NA	0	85960.4	1	0	0	0	0	0	1	0	0	0	0	0	0	0	0	0	0
3656	0	63	S32.000	32	1	0	#N/A	2020-06-11	2020	6	1	2020-06-12	1	2020-06-13	2	2022-09-03	NA	0	0	0	814	0	2022-09-03	NA	812	0	NA	NA	NA	NA	0	37513.9	2	0	0	0	0	0	0	0	0	0	0	0	0	0	0	0	0
3659	1	79	S72.000	72	1	0	KS_207151	2020-06-12	2020	6	6	2020-06-18	4	2020-06-22	10	2022-09-03	NA	0	0	0	813	0	2022-09-03	NA	803	0	NA	NA	NA	NA	0	47064.9	3	0	0	0	0	1	0	0	0	0	0	0	0	0	0	0	0
3662	0	59	S72.000	72	1	0	#N/A	2020-06-13	2020	6	2	2020-06-15	5	2020-06-20	7	2022-09-03	NA	0	0	0	812	0	2022-09-03	NA	805	0	NA	NA	NA	NA	0	24704.3	3	0	0	0	0	0	0	0	0	0	0	0	0	0	0	0	0
3663	0	82	S22.000	22	1	0	#N/A	2020-06-13	2020	6	6	2020-06-19	7	2020-06-26	13	2022-09-03	NA	0	0	0	812	0	2022-09-03	NA	799	0	NA	NA	NA	NA	0	69114	1	0	0	1	0	0	1	0	0	0	0	0	0	1	0	0	0
3666	1	62	S52.801	52	1	0	#N/A	2020-06-13	2020	6	4	2020-06-17	7	2020-06-24	11	2022-09-03	NA	0	0	0	812	0	2022-09-03	NA	801	0	NA	NA	NA	NA	0	23260.2	5	0	0	0	0	0	0	0	0	0	0	0	0	0	0	0	0
3667	1	55	S52.801	52	1	0	#N/A	2020-06-13	2020	6	6	2020-06-19	6	2020-06-25	12	2022-09-03	NA	0	0	0	812	0	2022-09-03	NA	800	0	NA	NA	NA	NA	0	40515.8	5	0	0	0	0	0	0	0	0	0	0	0	0	0	0	0	0
3668	0	76	S32.000	32	1	0	KS_200354	2020-06-14	2020	6	3	2020-06-17	2	2020-06-19	5	2022-09-03	NA	0	0	0	811	0	2022-09-03	NA	806	0	NA	NA	NA	NA	0	39736.2	2	0	0	0	0	0	0	0	0	0	0	0	0	0	0	0	0
3670	1	57	S42.202	42	1	0	#N/A	2020-06-14	2020	6	4	2020-06-18	8	2020-06-26	12	2022-09-03	NA	0	0	0	811	0	2022-09-03	NA	799	0	NA	NA	NA	NA	0	36864.4	5	0	0	0	0	0	0	0	0	0	0	0	0	0	0	0	0
3671	1	76	S52.801	52	1	0	#N/A	2020-06-15	2020	6	3	2020-06-18	5	2020-06-23	8	2022-09-03	NA	0	0	0	810	0	2022-09-03	NA	802	0	NA	NA	NA	NA	0	19419.7	5	0	0	0	0	0	0	0	0	0	0	0	0	0	0	0	0
3672	0	68	S42.202	42	1	0	#N/A	2020-06-15	2020	6	4	2020-06-19	6	2020-06-25	10	2022-09-03	NA	0	0	0	810	0	2022-09-03	NA	800	0	NA	NA	NA	NA	0	76727.7	1	0	0	0	0	0	0	0	0	0	0	0	0	0	0	0	0
3674	0	76	S32.000	32	1	0	#N/A	2020-06-16	2020	6	3	2020-06-19	3	2020-06-22	6	2022-09-03	NA	0	0	0	809	0	2022-09-03	NA	803	0	NA	NA	NA	NA	0	52027.5	1	0	0	0	0	0	0	0	0	0	0	0	0	0	0	0	0
3675	0	74	S32.000	32	1	0	KS_025360	2020-06-17	2020	6	2	2020-06-19	2	2020-06-21	4	2022-09-03	NA	0	0	0	808	0	2022-09-03	NA	804	0	NA	NA	NA	NA	0	47996.3	2	0	0	0	0	0	0	0	0	0	0	0	0	0	0	0	0
3679	0	52	S52.801	52	1	0	#N/A	2020-06-17	2020	6	2	2020-06-19	4	2020-06-23	6	2022-09-03	NA	0	0	0	808	0	2022-09-03	NA	802	0	NA	NA	NA	NA	0	19579.4	5	0	0	0	0	0	0	0	0	0	0	0	0	0	0	0	0
3680	0	67	S52.801	52	1	0	KS_210437	2020-06-18	2020	6	4	2020-06-22	4	2020-06-26	8	2022-09-03	NA	0	0	0	807	0	2022-09-03	NA	799	0	NA	NA	NA	NA	0	24510.5	5	0	0	1	1	0	0	0	0	0	0	0	0	0	0	0	0
3681	1	87	S72.000	72	1	0	#N/A	2020-06-19	2020	6	4	2020-06-23	3	2020-06-26	7	2022-08-18	0	1	1	0	790	0	2022-08-18	NA	790	1	NA	NA	NA	NA	0	44475.4	3	0	0	0	0	0	0	0	0	0	0	0	0	0	0	0	0
3682	0	76	S22.000	22	1	0	KS_006767	2020-06-19	2020	6	4	2020-06-23	3	2020-06-26	7	2022-09-03	NA	0	0	0	806	0	2022-09-03	NA	799	0	NA	NA	NA	NA	0	44221.9	1	0	0	0	0	0	0	0	0	0	0	0	0	0	0	0	0
3683	1	57	S32.000	32	1	0	#N/A	2020-06-19	2020	6	4	2020-06-23	7	2020-06-30	11	2022-09-03	NA	0	0	0	806	0	2022-09-03	NA	795	0	NA	NA	NA	NA	0	66009.1	1	0	0	0	0	0	0	0	0	0	0	0	0	0	0	0	0
3684	0	53	S32.000	32	1	0	#N/A	2020-06-20	2020	6	3	2020-06-23	6	2020-06-29	9	2022-09-03	NA	0	0	0	805	0	2022-09-03	NA	796	0	NA	NA	NA	NA	0	47452.5	2	0	0	0	0	0	0	0	0	0	0	0	0	0	0	0	0
3685	0	77	S22.000	22	1	0	#N/A	2020-06-20	2020	6	4	2020-06-24	2	2020-06-26	6	2022-09-03	NA	0	0	0	805	0	2022-09-03	NA	799	0	NA	NA	NA	NA	0	43859.8	2	0	0	0	0	0	0	0	0	0	0	0	0	0	0	0	0
3686	1	64	S72.101	72	1	0	#N/A	2020-06-20	2020	6	2	2020-06-22	2	2020-06-24	4	2022-09-03	NA	0	0	0	805	0	2022-09-03	NA	801	0	NA	NA	NA	NA	0	33344.6	3	0	0	1	0	0	0	0	0	0	1	0	0	0	0	0	0
3687	0	78	S72.101	72	1	0	#N/A	2020-06-21	2020	6	3	2020-06-24	4	2020-06-28	7	2022-09-03	NA	0	0	0	804	0	2022-09-03	NA	797	0	NA	NA	NA	NA	0	34126.6	3	0	0	0	0	0	1	0	0	0	0	0	0	0	0	0	0
3688	1	65	S32.000	32	1	0	#N/A	2020-06-21	2020	6	3	2020-06-24	7	2020-07-01	10	2022-09-03	NA	0	0	0	804	0	2022-09-03	NA	794	0	NA	NA	NA	NA	0	137163	1	0	0	0	0	0	0	0	0	0	0	0	0	0	0	0	0
3689	0	72	S32.000	32	1	0	#N/A	2020-06-21	2020	6	3	2020-06-24	3	2020-06-27	6	2022-09-03	NA	0	0	0	804	0	2022-09-03	NA	798	0	NA	NA	NA	NA	0	68995.8	1	0	0	1	0	1	1	0	0	0	0	0	0	0	0	0	0
3690	0	71	S22.000	22	1	0	#N/A	2020-06-21	2020	6	3	2020-06-24	3	2020-06-27	6	2022-09-03	NA	0	0	0	804	0	2022-09-03	NA	798	0	NA	NA	NA	NA	0	54042.4	1	0	0	1	0	0	1	0	0	0	0	0	0	0	0	0	0
3691	1	62	S72.101	72	1	0	#N/A	2020-06-22	2020	6	2	2020-06-24	4	2020-06-28	6	2022-09-03	NA	0	0	0	803	0	2022-09-03	NA	797	0	NA	NA	NA	NA	0	22307.3	3	0	0	0	0	0	0	0	0	0	0	0	0	0	0	0	0
3692	0	70	S32.000	32	1	0	#N/A	2020-06-22	2020	6	6	2020-06-28	3	2020-07-01	9	2022-09-03	NA	0	0	0	803	0	2022-09-03	NA	794	0	NA	NA	NA	NA	0	50024	2	0	0	0	0	0	0	0	0	0	0	0	0	0	0	0	0
3693	1	57	S32.000	32	1	0	#N/A	2020-06-22	2020	6	2	2020-06-24	6	2020-06-30	8	2022-09-03	NA	0	0	0	803	0	2022-09-03	NA	795	0	NA	NA	NA	NA	0	69025.7	1	0	0	0	0	0	0	0	0	0	0	0	0	0	0	0	0
3694	0	52	S52.801	52	1	0	#N/A	2020-06-22	2020	6	2	2020-06-24	11	2020-07-05	13	2022-09-03	NA	0	0	0	803	0	2022-09-03	NA	790	0	NA	NA	NA	NA	0	30505.1	5	0	0	0	0	0	0	0	0	0	0	0	0	0	0	0	0
3696	0	68	S72.101	72	1	0	#N/A	2020-06-24	2020	6	3	2020-06-27	10	2020-07-07	13	2022-09-03	NA	0	0	0	801	0	2022-09-03	NA	788	0	NA	NA	NA	NA	0	41362.2	3	0	0	0	0	0	0	0	0	0	0	0	0	0	0	0	0
3697	1	79	S72.101	72	1	0	#N/A	2020-06-26	2020	6	3	2020-06-29	7	2020-07-06	10	2022-09-03	NA	0	0	0	799	0	2022-09-03	NA	789	0	NA	NA	NA	NA	0	36749.2	3	0	0	0	0	0	1	0	0	0	0	0	0	0	0	0	0
3698	0	72	S22.000	22	1	0	KS_207722	2020-06-27	2020	6	4	2020-07-01	3	2020-07-04	7	2022-09-03	NA	0	0	0	798	0	2022-09-03	NA	791	0	NA	NA	NA	NA	0	48730.4	2	0	0	0	0	0	1	0	0	0	0	0	0	0	0	0	0
3699	1	51	S32.000	32	1	0	#N/A	2020-06-27	2020	6	4	2020-07-01	5	2020-07-06	9	2022-09-03	NA	0	0	0	798	0	2022-09-03	NA	789	0	NA	NA	NA	NA	0	45684.9	2	0	0	0	0	0	1	0	0	0	0	0	0	0	0	0	0
3700	1	73	S72.000	72	1	0	#N/A	2020-06-27	2020	6	3	2020-06-30	5	2020-07-05	8	2022-09-03	NA	0	0	0	798	0	2022-09-03	NA	790	0	NA	NA	NA	NA	0	46329.3	3	0	0	0	0	0	0	0	0	0	0	0	0	0	0	0	0
3701	0	78	S72.101	72	1	0	#N/A	2020-06-27	2020	6	3	2020-06-30	3	2020-07-03	6	2022-09-03	NA	0	0	0	798	0	2022-09-03	NA	792	0	NA	NA	NA	NA	0	35079.5	3	0	0	0	0	0	0	0	0	0	1	0	0	0	0	0	0
3702	1	71	S32.000	32	1	0	#N/A	2020-06-27	2020	6	3	2020-06-30	12	2020-07-12	15	2022-09-03	NA	0	0	0	798	0	2022-09-03	NA	783	0	NA	NA	NA	NA	0	50587.7	1	0	0	0	0	0	0	0	0	0	0	0	0	0	0	0	0
3704	0	67	S22.000	22	1	0	KS_002206	2020-06-28	2020	6	2	2020-06-30	3	2020-07-03	5	2022-09-03	NA	0	0	0	797	1	2021-06-25	44649.6	357	2	NA	NA	NA	NA	44649.6	42892.1	1	0	0	1	0	0	1	0	0	0	0	0	0	0	0	0	0
3705	0	75	S52.500	52	1	0	#N/A	2020-06-28	2020	6	2	2020-06-30	4	2020-07-04	6	2022-09-03	NA	0	0	0	797	0	2022-09-03	NA	791	0	NA	NA	NA	NA	0	24550.4	5	0	0	0	0	0	0	0	0	0	0	0	0	0	0	0	0
3706	0	86	S72.000	72	1	0	#N/A	2020-06-28	2020	6	3	2020-07-01	7	2020-07-08	10	2021-11-09	1	1	2	1	499	0	2021-11-09	NA	499	1	NA	NA	NA	NA	0	36416.1	3	0	0	0	0	0	0	0	0	0	0	1	0	0	0	0	0
3707	0	55	S52.500	52	1	0	#N/A	2020-06-29	2020	6	3	2020-07-02	7	2020-07-09	10	2022-09-03	NA	0	0	0	796	0	2022-09-03	NA	786	0	NA	NA	NA	NA	0	21097.2	5	0	0	0	0	0	0	0	0	0	0	0	0	0	0	0	0
3708	1	64	S52.801	52	1	0	#N/A	2020-06-30	2020	6	2	2020-07-02	2	2020-07-04	4	2022-09-03	NA	0	0	0	795	0	2022-09-03	NA	791	0	NA	NA	NA	NA	0	34800.2	5	0	0	0	0	0	0	0	0	0	0	0	0	0	0	0	0
3709	0	55	S32.000	32	1	0	#N/A	2020-06-30	2020	6	3	2020-07-03	8	2020-07-11	11	2022-09-03	NA	0	0	0	795	0	2022-09-03	NA	784	0	NA	NA	NA	NA	0	66932.2	1	0	0	0	0	0	0	0	0	0	0	0	0	0	0	0	0
3710	0	71	S32.000	32	1	0	KS_010143	2020-06-30	2020	6	3	2020-07-03	2	2020-07-05	5	2022-09-03	NA	0	0	0	795	0	2022-09-03	NA	790	0	NA	NA	NA	NA	0	39348.3	1	0	0	0	0	0	0	0	0	0	0	0	0	0	0	0	0
3711	1	82	S72.101	72	1	0	#N/A	2020-07-01	2020	7	2	2020-07-03	6	2020-07-09	8	2021-12-09	0	1	1	0	526	0	2021-12-09	NA	526	1	NA	NA	NA	NA	0	37657.4	3	0	0	1	0	0	0	0	0	0	1	0	0	0	0	0	0
3712	0	65	S32.000	32	1	0	KS_203976	2020-07-01	2020	7	6	2020-07-07	19	2020-07-26	25	2022-09-03	NA	0	0	0	794	0	2022-09-03	NA	769	0	NA	NA	NA	NA	0	42022.9	1	0	0	0	0	0	0	0	0	0	0	0	0	0	0	0	0
3713	0	65	S72.101	72	1	0	KS_019906	2020-07-01	2020	7	2	2020-07-03	5	2020-07-08	7	2022-09-03	NA	0	0	0	794	0	2022-09-03	NA	787	0	NA	NA	NA	NA	0	34024.3	3	0	0	0	0	0	0	0	0	0	0	0	0	0	0	0	0
3714	1	55	S72.101	72	1	0	#N/A	2020-07-01	2020	7	3	2020-07-04	5	2020-07-09	8	2022-09-03	NA	0	0	0	794	0	2022-09-03	NA	786	0	NA	NA	NA	NA	0	29810.8	3	0	0	0	0	0	0	0	0	0	0	0	0	0	0	0	0
3716	0	65	S72.101	72	1	0	#N/A	2020-07-03	2020	7	1	2020-07-04	4	2020-07-08	5	2022-09-03	NA	0	0	0	792	0	2022-09-03	NA	787	0	NA	NA	NA	NA	0	43196.4	5	0	0	0	0	0	1	0	0	0	0	0	0	0	0	0	0
3717	1	57	S22.000	22	1	0	#N/A	2020-07-03	2020	7	5	2020-07-08	4	2020-07-12	9	2022-09-03	NA	0	0	0	792	0	2022-09-03	NA	783	0	NA	NA	NA	NA	0	41753	2	0	0	0	0	0	0	0	0	0	0	0	0	0	0	0	0
3719	0	85	S72.101	72	1	0	#N/A	2020-07-04	2020	7	2	2020-07-06	8	2020-07-14	10	2022-09-03	NA	0	0	0	791	0	2022-09-03	NA	781	0	NA	NA	NA	NA	0	46185	3	0	0	0	0	0	0	0	0	0	0	0	0	0	0	0	0
3720	1	58	S32.000	32	1	0	#N/A	2020-07-04	2020	7	2	2020-07-06	8	2020-07-14	10	2022-09-03	NA	0	0	0	791	0	2022-09-03	NA	781	0	NA	NA	NA	NA	0	60500.8	1	0	0	0	0	0	0	0	0	0	0	0	0	0	0	0	0
3721	0	82	S22.000	22	1	0	#N/A	2020-07-04	2020	7	4	2020-07-08	4	2020-07-12	8	2022-09-03	NA	0	0	0	791	0	2022-09-03	NA	783	0	NA	NA	NA	NA	0	74119.2	2	0	0	0	0	0	0	0	0	0	0	0	0	0	0	0	0
3722	0	64	S22.000	22	1	0	#N/A	2020-07-04	2020	7	2	2020-07-06	2	2020-07-08	4	2022-09-03	NA	0	0	0	791	0	2022-09-03	NA	787	0	NA	NA	NA	NA	0	47165.8	2	0	0	0	0	0	0	0	0	0	0	0	0	0	0	0	0
3723	1	57	S32.000	32	1	0	#N/A	2020-07-06	2020	7	4	2020-07-10	9	2020-07-19	13	2022-09-03	NA	0	0	0	789	0	2022-09-03	NA	776	0	NA	NA	NA	NA	0	134587	1	0	0	0	0	0	0	0	0	0	0	0	0	0	0	0	0
3724	0	66	S32.000	32	1	0	KS_219940	2020-07-06	2020	7	2	2020-07-08	10	2020-07-18	12	2022-09-03	NA	0	0	0	789	0	2022-09-03	NA	777	0	NA	NA	NA	NA	0	100167	1	0	0	0	0	0	1	0	0	0	0	0	0	0	0	0	0
3725	1	55	S72.000	72	1	0	#N/A	2020-07-06	2020	7	2	2020-07-08	5	2020-07-13	7	2022-09-03	NA	0	0	0	789	0	2022-09-03	NA	782	0	NA	NA	NA	NA	0	15138.2	3	0	0	0	0	0	0	0	0	0	0	0	0	0	0	0	0
3726	0	82	S22.000	22	1	0	#N/A	2020-07-06	2020	7	3	2020-07-09	3	2020-07-12	6	2022-09-03	NA	0	0	0	789	0	2022-09-03	NA	783	0	NA	NA	NA	NA	0	40425.3	2	0	0	0	0	0	1	0	0	0	0	0	0	0	0	0	0
3727	0	62	S52.500	52	1	0	#N/A	2020-07-06	2020	7	3	2020-07-09	7	2020-07-16	10	2022-09-03	NA	0	0	0	789	0	2022-09-03	NA	779	0	NA	NA	NA	NA	0	46065.6	5	0	0	0	0	0	0	0	0	0	0	0	0	0	0	0	0
3728	0	65	S52.500	52	1	0	#N/A	2020-07-06	2020	7	3	2020-07-09	6	2020-07-15	9	2022-09-03	NA	0	0	0	789	0	2022-09-03	NA	780	0	NA	NA	NA	NA	0	41382.2	5	0	0	0	0	0	0	0	0	0	0	0	0	0	0	0	0
3729	1	65	S32.000	32	1	0	#N/A	2020-07-08	2020	7	5	2020-07-13	13	2020-07-26	18	2022-09-03	NA	0	0	0	787	0	2022-09-03	NA	769	0	NA	NA	NA	NA	0	58521.2	1	0	0	0	0	0	0	1	0	0	0	0	0	0	0	0	0
3731	0	69	S72.000	72	1	0	#N/A	2020-07-09	2020	7	4	2020-07-13	8	2020-07-21	12	2022-09-03	NA	0	0	0	786	0	2022-09-03	NA	774	0	NA	NA	NA	NA	0	51406.1	3	0	0	0	0	0	0	0	0	0	0	0	0	0	0	0	0
3732	0	54	S32.000	32	1	0	#N/A	2020-07-09	2020	7	2	2020-07-11	7	2020-07-18	9	2022-09-03	NA	0	0	0	786	0	2022-09-03	NA	777	0	NA	NA	NA	NA	0	75442.1	1	0	0	0	0	0	0	0	0	0	0	0	0	0	0	0	0
3733	0	78	S52.801	52	1	0	#N/A	2020-07-09	2020	7	4	2020-07-13	9	2020-07-22	13	2022-07-04	0	1	1	0	725	0	2022-07-04	NA	725	1	NA	NA	NA	NA	0	54122.6	5	0	0	0	0	0	0	0	0	0	0	0	0	0	0	0	0
3735	0	70	S22.000	22	1	0	#N/A	2020-07-10	2020	7	1	2020-07-11	5	2020-07-16	6	2022-09-03	NA	0	0	0	785	0	2022-09-03	NA	779	0	NA	NA	NA	NA	0	49923.8	2	0	0	0	0	0	1	0	0	0	0	0	0	0	0	0	0
3736	0	82	S72.000	72	1	0	#N/A	2020-07-11	2020	7	3	2020-07-14	5	2020-07-19	8	2022-09-03	NA	0	0	0	784	0	2022-09-03	NA	776	0	NA	NA	NA	NA	0	44671.8	3	0	0	0	0	0	0	0	0	0	0	0	0	0	0	0	0
3737	0	63	S52.801	52	1	0	#N/A	2020-07-12	2020	7	2	2020-07-14	6	2020-07-20	8	2022-09-03	NA	0	0	0	783	0	2022-09-03	NA	775	0	NA	NA	NA	NA	0	35780.1	5	0	0	0	0	0	0	0	0	0	0	0	0	0	0	0	0
3738	0	65	S72.000	72	1	0	#N/A	2020-07-12	2020	7	3	2020-07-15	8	2020-07-23	11	2022-05-23	0	1	1	0	680	0	2022-05-23	NA	680	1	NA	NA	NA	NA	0	71753.7	1	0	0	1	0	0	0	0	0	0	0	0	0	0	0	0	0
3739	0	70	S32.000	32	1	0	#N/A	2020-07-13	2020	7	3	2020-07-16	4	2020-07-20	7	2022-09-03	NA	0	0	0	782	0	2022-09-03	NA	775	0	NA	NA	NA	NA	0	50294.7	2	0	0	0	0	0	1	0	0	0	0	0	0	0	0	0	0
3740	0	60	S22.000	22	1	0	#N/A	2020-07-13	2020	7	4	2020-07-17	9	2020-07-26	13	2022-09-03	NA	0	0	0	782	0	2022-09-03	NA	769	0	NA	NA	NA	NA	0	76219.9	1	0	0	0	0	0	0	0	0	0	0	0	0	0	0	0	0
3741	0	78	S72.101	72	1	0	#N/A	2020-07-14	2020	7	2	2020-07-16	7	2020-07-23	9	2021-08-28	0	1	1	0	410	0	2021-08-28	NA	410	1	NA	NA	NA	NA	0	42496.8	3	0	0	1	0	0	0	0	0	0	1	0	0	0	0	0	0
3742	0	69	S72.000	72	1	0	#N/A	2020-07-14	2020	7	2	2020-07-16	3	2020-07-19	5	2022-09-03	NA	0	0	0	781	0	2022-09-03	NA	776	0	NA	NA	NA	NA	0	18216.3	3	0	0	0	0	0	0	0	0	0	0	0	0	0	0	0	0
3743	0	55	S32.000	32	1	0	#N/A	2020-07-15	2020	7	2	2020-07-17	7	2020-07-24	9	2022-09-03	NA	0	0	0	780	0	2022-09-03	NA	771	0	NA	NA	NA	NA	0	71965.1	1	0	0	0	0	0	1	0	0	0	0	0	0	0	0	0	0
3744	0	72	S52.801	52	1	0	#N/A	2020-07-15	2020	7	2	2020-07-17	4	2020-07-21	6	2022-09-03	NA	0	0	0	780	0	2022-09-03	NA	774	0	NA	NA	NA	NA	0	40690.4	5	0	0	0	0	0	0	0	0	0	0	0	0	0	0	0	0
3745	0	71	S32.000	32	1	0	#N/A	2020-07-16	2020	7	2	2020-07-18	3	2020-07-21	5	2022-09-03	NA	0	0	0	779	0	2022-09-03	NA	774	0	NA	NA	NA	NA	0	47361.9	2	0	0	0	0	0	1	0	0	0	0	0	0	0	0	0	0
3746	1	84	S72.101	72	1	0	#N/A	2020-07-16	2020	7	2	2020-07-18	18	2020-08-05	20	2020-08-10	0	1	1	0	25	0	2020-08-10	NA	25	1	NA	NA	NA	NA	0	235869	3	0	0	0	0	0	0	0	0	0	0	0	0	0	0	0	0
3747	0	77	S72.101	72	1	0	#N/A	2020-07-16	2020	7	2	2020-07-18	4	2020-07-22	6	2022-09-03	NA	0	0	0	779	0	2022-09-03	NA	773	0	NA	NA	NA	NA	0	25777.9	3	0	0	0	0	0	0	0	0	0	0	0	0	0	0	0	0
3749	1	55	S52.500	52	1	0	#N/A	2020-07-16	2020	7	5	2020-07-21	5	2020-07-26	10	2022-09-03	NA	0	0	0	779	0	2022-09-03	NA	769	0	NA	NA	NA	NA	0	35760.3	5	0	0	0	0	0	0	0	0	0	0	0	0	0	0	0	0
3750	0	76	S22.000	22	1	0	KS_200928	2020-07-17	2020	7	4	2020-07-21	2	2020-07-23	6	2022-09-03	NA	0	0	0	778	0	2022-09-03	NA	772	0	NA	NA	NA	NA	0	37862.2	1	0	0	1	0	1	1	0	0	0	0	0	0	0	0	0	0
3752	0	62	S32.000	32	1	0	#N/A	2020-07-17	2020	7	3	2020-07-20	4	2020-07-24	7	2022-09-03	NA	0	0	0	778	0	2022-09-03	NA	771	0	NA	NA	NA	NA	0	42480	1	0	0	0	0	0	1	0	0	0	1	0	0	0	0	0	0
3754	0	73	S72.000	72	1	0	#N/A	2020-07-17	2020	7	4	2020-07-21	7	2020-07-28	11	2022-09-03	NA	0	0	0	778	0	2022-09-03	NA	767	0	NA	NA	NA	NA	0	60034	5	0	0	0	0	0	0	0	0	0	0	0	0	0	0	0	0
3757	0	72	S72.900	72	1	0	#N/A	2020-07-19	2020	7	3	2020-07-22	7	2020-07-29	10	2022-09-03	NA	0	0	0	776	0	2022-09-03	NA	766	0	NA	NA	NA	NA	0	45948.9	1	0	0	0	0	0	0	0	0	0	0	0	0	0	0	0	0
3758	1	83	S72.000	72	1	0	#N/A	2020-07-19	2020	7	2	2020-07-21	6	2020-07-27	8	2022-09-03	NA	0	0	0	776	0	2022-09-03	NA	768	0	NA	NA	NA	NA	0	44147.6	3	0	0	0	0	0	0	0	0	0	0	0	0	0	0	0	0
3759	0	80	S32.000	32	1	0	#N/A	2020-07-19	2020	7	2	2020-07-21	12	2020-08-02	14	2022-09-03	NA	0	0	0	776	0	2022-09-03	NA	762	0	NA	NA	NA	NA	0	66009.7	2	0	0	0	0	0	1	0	0	0	0	0	0	0	0	0	0
3760	0	71	S22.000	22	1	0	KS_210460	2020-07-20	2020	7	11	2020-07-31	4	2020-08-04	15	2022-09-03	NA	0	0	0	775	0	2022-09-03	NA	760	0	NA	NA	NA	NA	0	44823.5	2	0	0	1	0	0	1	1	0	0	0	0	0	0	0	0	0
3761	0	78	S22.000	22	1	0	KS_018414	2020-07-20	2020	7	4	2020-07-24	2	2020-07-26	6	2022-09-03	NA	0	0	0	775	0	2022-09-03	NA	769	0	NA	NA	NA	NA	0	70966.6	1	0	0	1	0	0	0	0	0	0	0	0	0	0	0	0	0
3762	0	77	S72.101	72	1	0	#N/A	2020-07-20	2020	7	7	2020-07-27	5	2020-08-01	12	2022-04-02	0	1	1	0	621	0	2022-04-02	NA	621	1	NA	NA	NA	NA	0	36702.6	3	0	0	1	0	0	1	0	0	0	0	0	0	0	0	0	0
3763	0	69	S52.801	52	1	0	#N/A	2020-07-20	2020	7	4	2020-07-24	7	2020-07-31	11	2022-09-03	NA	0	0	0	775	0	2022-09-03	NA	764	0	NA	NA	NA	NA	0	35282.8	5	0	0	0	0	0	0	0	0	0	0	0	0	0	0	0	0
3765	0	88	S72.000	72	1	0	#N/A	2020-07-20	2020	7	3	2020-07-23	5	2020-07-28	8	2022-09-03	NA	0	0	0	775	0	2022-09-03	NA	767	0	NA	NA	NA	NA	0	45293.6	3	0	0	0	0	0	0	0	0	0	0	0	0	0	0	0	0
3766	0	53	S22.000	22	1	0	#N/A	2020-07-20	2020	7	3	2020-07-23	3	2020-07-26	6	2022-09-03	NA	0	0	0	775	0	2022-09-03	NA	769	0	NA	NA	NA	NA	0	44800.3	2	0	0	0	0	0	0	0	0	0	0	0	0	0	0	0	0
3767	0	75	S42.202	42	1	0	#N/A	2020-07-21	2020	7	3	2020-07-24	6	2020-07-30	9	2022-09-03	NA	0	0	0	774	0	2022-09-03	NA	765	0	NA	NA	NA	NA	0	51466.2	5	0	0	0	0	0	0	0	0	0	0	0	0	0	0	0	0
3769	1	54	S32.000	32	1	0	#N/A	2020-07-21	2020	7	4	2020-07-25	15	2020-08-09	19	2022-09-03	NA	0	0	0	774	0	2022-09-03	NA	755	0	NA	NA	NA	NA	0	74901.1	1	0	0	0	0	0	0	0	0	0	0	0	0	0	0	0	0
3772	0	55	S32.000	32	1	0	#N/A	2020-07-22	2020	7	2	2020-07-24	2	2020-07-26	4	2022-09-03	NA	0	0	0	773	0	2022-09-03	NA	769	0	NA	NA	NA	NA	0	42642.7	1	0	0	0	0	0	1	0	0	0	0	0	0	0	0	0	0
3773	1	84	S72.101	72	1	0	#N/A	2020-07-22	2020	7	7	2020-07-29	12	2020-08-10	19	2022-06-18	0	1	1	0	696	0	2022-06-18	NA	696	1	NA	NA	NA	NA	0	50987.6	3	0	0	1	0	1	0	1	0	0	0	0	0	0	1	0	0
3774	0	59	S52.500	52	1	0	#N/A	2020-07-22	2020	7	2	2020-07-24	6	2020-07-30	8	2022-09-03	NA	0	0	0	773	1	2020-12-06	35032.6	129	2	NA	NA	NA	NA	35032.6	21268.6	5	0	0	0	0	0	0	0	0	0	0	0	0	0	0	0	0
3775	0	79	S72.101	72	1	0	#N/A	2020-07-23	2020	7	2	2020-07-25	4	2020-07-29	6	2022-04-09	0	1	1	0	625	0	2022-04-09	NA	625	1	NA	NA	NA	NA	0	34406	3	0	0	0	0	0	0	0	0	0	0	0	0	0	0	0	0
3776	1	52	S22.000	22	1	0	#N/A	2020-07-24	2020	7	5	2020-07-29	9	2020-08-07	14	2022-09-03	NA	0	0	0	771	0	2022-09-03	NA	757	0	NA	NA	NA	NA	0	50338.5	1	0	0	0	0	0	0	0	0	0	0	0	0	0	0	0	0
3777	0	70	S52.801	52	1	0	#N/A	2020-07-24	2020	7	4	2020-07-28	1	2020-07-29	5	2022-09-03	NA	0	0	0	771	0	2022-09-03	NA	766	0	NA	NA	NA	NA	0	35102.5	5	0	0	0	0	0	0	0	0	0	0	0	0	0	0	0	0
3778	0	62	S72.000	72	1	0	#N/A	2020-07-24	2020	7	4	2020-07-28	8	2020-08-05	12	2022-09-03	NA	0	0	0	771	0	2022-09-03	NA	759	0	NA	NA	NA	NA	0	55228.4	3	0	0	0	0	0	0	0	0	0	0	0	0	0	0	0	0
3779	1	77	S72.101	72	1	0	#N/A	2020-07-24	2020	7	4	2020-07-28	5	2020-08-02	9	2022-09-03	NA	0	0	0	771	0	2022-09-03	NA	762	0	NA	NA	NA	NA	0	36541.5	3	0	0	0	0	0	1	0	0	0	0	0	0	0	0	0	0
3780	0	53	S52.500	52	1	0	#N/A	2020-07-24	2020	7	10	2020-08-03	3	2020-08-06	13	2022-09-03	NA	0	0	0	771	0	2022-09-03	NA	758	0	NA	NA	NA	NA	0	43785.8	5	0	0	1	0	0	0	0	0	0	0	0	0	0	0	0	0
3781	0	55	S52.500	52	1	0	#N/A	2020-07-24	2020	7	5	2020-07-29	3	2020-08-01	8	2022-09-03	NA	0	0	0	771	0	2022-09-03	NA	763	0	NA	NA	NA	NA	0	35437.5	5	0	0	0	0	0	0	0	0	0	0	0	0	0	0	0	0
3782	0	53	S52.500	52	1	0	#N/A	2020-07-24	2020	7	6	2020-07-30	4	2020-08-03	10	2022-09-03	NA	0	0	0	771	0	2022-09-03	NA	761	0	NA	NA	NA	NA	0	36018.5	5	0	0	0	0	0	0	0	0	0	0	0	0	0	0	0	0
3783	0	52	S22.000	22	1	0	#N/A	2020-07-25	2020	7	4	2020-07-29	7	2020-08-05	11	2022-09-03	NA	0	0	0	770	0	2022-09-03	NA	759	0	NA	NA	NA	NA	0	74025.4	1	0	0	0	0	0	0	0	0	0	0	0	0	0	0	0	0
3784	1	81	S72.000	72	1	0	#N/A	2020-07-25	2020	7	6	2020-07-31	12	2020-08-12	18	2022-09-03	NA	0	0	0	770	1	2021-07-23	49445	345	2	NA	NA	NA	NA	49445	46064.8	3	0	0	0	0	0	1	0	0	0	1	0	0	0	0	0	0
3785	0	66	S22.000	22	1	0	#N/A	2020-07-26	2020	7	3	2020-07-29	3	2020-08-01	6	2022-09-03	NA	0	0	0	769	0	2022-09-03	NA	763	0	NA	NA	NA	NA	0	47647.8	1	0	0	1	0	0	1	0	0	0	0	0	0	0	0	0	0
3786	1	84	S72.101	72	1	0	#N/A	2020-07-26	2020	7	5	2020-07-31	8	2020-08-08	13	2022-09-03	NA	0	0	0	769	0	2022-09-03	NA	756	0	NA	NA	NA	NA	0	38313.5	3	0	0	1	0	0	1	0	0	0	0	0	0	0	0	0	0
3787	0	68	S22.000	22	1	0	#N/A	2020-07-26	2020	7	6	2020-08-01	3	2020-08-04	9	2022-09-03	NA	0	0	0	769	0	2022-09-03	NA	760	0	NA	NA	NA	NA	0	41479.7	2	0	0	0	0	0	1	0	0	0	0	0	0	0	0	0	0
3788	0	78	S22.000	22	1	0	#N/A	2020-07-27	2020	7	2	2020-07-29	2	2020-07-31	4	2022-09-03	NA	0	0	0	768	0	2022-09-03	NA	764	0	NA	NA	NA	NA	0	35095.5	2	0	0	0	0	0	0	0	0	0	0	0	0	0	0	0	0
3790	0	70	S72.000	72	1	0	#N/A	2020-07-27	2020	7	7	2020-08-03	2	2020-08-05	9	2022-09-03	NA	0	0	0	768	0	2022-09-03	NA	759	0	NA	NA	NA	NA	0	15967.8	3	0	0	0	0	1	0	0	0	0	0	0	0	0	0	0	0
3791	0	63	S72.000	72	1	0	KS_205792	2020-07-27	2020	7	2	2020-07-29	8	2020-08-06	10	2022-09-03	NA	0	0	0	768	0	2022-09-03	NA	758	0	NA	NA	NA	NA	0	59163.7	3	0	0	0	0	0	0	0	0	0	0	0	0	0	0	0	0
3792	1	61	S32.000	32	1	0	#N/A	2020-07-28	2020	7	4	2020-08-01	3	2020-08-04	7	2022-09-03	NA	0	0	0	767	0	2022-09-03	NA	760	0	NA	NA	NA	NA	0	39944.4	1	0	0	0	0	0	0	0	0	0	0	0	0	0	0	0	0
3793	0	65	S22.000	22	1	0	#N/A	2020-07-28	2020	7	4	2020-08-01	2	2020-08-03	6	2022-09-03	NA	0	0	0	767	0	2022-09-03	NA	761	0	NA	NA	NA	NA	0	43048.2	1	0	0	0	0	0	0	0	0	0	0	0	0	0	0	0	0
3794	0	58	S52.500	52	1	0	#N/A	2020-07-29	2020	7	2	2020-07-31	6	2020-08-06	8	2022-09-03	NA	0	0	0	766	0	2022-09-03	NA	758	0	NA	NA	NA	NA	0	20405.7	5	0	0	0	0	0	0	0	0	0	0	0	0	0	0	0	0
3795	0	71	S72.000	72	1	0	#N/A	2020-07-29	2020	7	5	2020-08-03	7	2020-08-10	12	2022-09-03	NA	0	0	0	766	0	2022-09-03	NA	754	0	NA	NA	NA	NA	0	63257.9	3	0	0	0	0	0	0	0	0	0	0	0	0	0	0	0	0
3796	0	73	S32.000	32	1	0	KS_219295	2020-07-29	2020	7	5	2020-08-03	7	2020-08-10	12	2022-09-03	NA	0	0	0	766	0	2022-09-03	NA	754	0	NA	NA	NA	NA	0	82872.1	1	0	0	1	1	0	0	0	0	1	0	0	0	0	0	0	0
3798	1	71	S72.101	72	1	0	#N/A	2020-07-30	2020	7	4	2020-08-03	5	2020-08-08	9	2022-09-03	NA	0	0	0	765	0	2022-09-03	NA	756	0	NA	NA	NA	NA	0	29904.8	3	0	0	1	0	0	1	0	0	0	1	0	0	0	0	0	0
3801	1	65	S22.000	22	1	0	KS_026873	2020-07-30	2020	7	2	2020-08-01	3	2020-08-04	5	2022-09-03	NA	0	0	0	765	0	2022-09-03	NA	760	0	NA	NA	NA	NA	0	36290.7	2	0	0	0	0	0	0	0	0	0	0	0	0	0	0	0	0
3802	0	83	S22.000	22	1	0	#N/A	2020-08-01	2020	8	4	2020-08-05	4	2020-08-09	8	2022-03-18	0	1	1	0	594	0	2022-03-18	NA	594	1	NA	NA	NA	NA	0	48330.8	2	0	0	0	0	0	1	0	0	0	0	0	0	0	0	0	0
3803	0	54	S72.101	72	1	0	#N/A	2020-08-01	2020	8	3	2020-08-04	4	2020-08-08	7	2022-09-03	NA	0	0	0	763	0	2022-09-03	NA	756	0	NA	NA	NA	NA	0	37089.5	3	0	0	0	0	0	0	0	0	0	1	0	0	0	0	0	0
3804	0	54	S52.500	52	1	0	#N/A	2020-08-01	2020	8	4	2020-08-05	5	2020-08-10	9	2022-09-03	NA	0	0	0	763	0	2022-09-03	NA	754	0	NA	NA	NA	NA	0	35316.6	5	0	0	0	0	0	0	0	0	0	0	0	0	0	0	0	0
3805	0	55	S72.101	72	1	0	#N/A	2020-08-03	2020	8	1	2020-08-04	5	2020-08-09	6	2022-09-03	NA	0	0	0	761	0	2022-09-03	NA	755	0	NA	NA	NA	NA	0	34147.1	3	0	0	0	0	0	0	0	0	0	0	0	0	0	0	0	0
3806	0	65	S72.101	72	1	0	#N/A	2020-08-03	2020	8	5	2020-08-08	6	2020-08-14	11	2022-09-03	NA	0	0	0	761	0	2022-09-03	NA	750	0	NA	NA	NA	NA	0	33122.5	1	0	0	0	0	0	0	0	0	0	0	0	0	0	0	0	0
3807	0	65	S32.000	32	1	0	#N/A	2020-08-04	2020	8	3	2020-08-07	7	2020-08-14	10	2022-09-03	NA	0	0	0	760	0	2022-09-03	NA	750	0	NA	NA	NA	NA	0	48659.5	1	0	0	0	0	0	0	0	0	0	0	0	0	0	0	0	0
3808	0	57	S32.000	32	1	0	#N/A	2020-08-04	2020	8	2	2020-08-06	3	2020-08-09	5	2022-09-03	NA	0	0	0	760	0	2022-09-03	NA	755	0	NA	NA	NA	NA	0	40725.9	1	0	0	0	0	0	0	0	0	0	0	0	0	0	0	0	0
3809	1	94	S72.101	72	1	0	#N/A	2020-08-04	2020	8	4	2020-08-08	4	2020-08-12	8	2020-11-26	0	1	1	0	114	0	2020-11-26	NA	114	1	NA	NA	NA	NA	0	40253.5	3	0	200	0	0	0	0	0	0	0	0	0	0	0	0	0	0
3810	0	66	S32.000	32	1	0	#N/A	2020-08-04	2020	8	3	2020-08-07	3	2020-08-10	6	2022-09-03	NA	0	0	0	760	0	2022-09-03	NA	754	0	NA	NA	NA	NA	0	45242.9	2	0	0	0	1	0	1	0	0	0	0	0	0	0	0	0	0
3811	0	78	S72.000	72	1	0	#N/A	2020-08-05	2020	8	3	2020-08-08	6	2020-08-14	9	2022-09-03	NA	0	0	0	759	0	2022-09-03	NA	750	0	NA	NA	NA	NA	0	46148	3	0	0	0	0	0	1	1	0	0	0	0	0	0	0	0	0
3813	0	57	S72.000	72	1	0	#N/A	2020-08-05	2020	8	2	2020-08-07	8	2020-08-15	10	2022-09-03	NA	0	0	0	759	0	2022-09-03	NA	749	0	NA	NA	NA	NA	0	29727.2	3	0	0	0	0	0	0	0	0	0	0	0	0	0	0	0	0
3815	0	76	S32.000	32	1	0	#N/A	2020-08-05	2020	8	3	2020-08-08	2	2020-08-10	5	2022-09-03	NA	0	0	0	759	1	2020-11-25	34229.2	107	2	NA	NA	NA	NA	34229.2	63067.5	2	0	0	0	0	0	1	0	0	0	0	0	0	0	0	0	0
3816	0	59	S52.500	52	1	0	#N/A	2020-08-06	2020	8	2	2020-08-08	3	2020-08-11	5	2022-09-03	NA	0	0	0	758	0	2022-09-03	NA	753	0	NA	NA	NA	NA	0	29424.5	5	0	0	0	0	0	0	0	0	0	0	0	0	0	0	0	0
3817	0	69	S72.900	72	1	0	#N/A	2020-08-06	2020	8	2	2020-08-08	5	2020-08-13	7	2022-09-03	NA	0	0	0	758	0	2022-09-03	NA	751	0	NA	NA	NA	NA	0	40190.8	3	0	0	0	0	0	0	0	0	0	0	0	0	0	0	0	0
3818	0	72	S32.000	32	1	0	#N/A	2020-08-06	2020	8	6	2020-08-12	2	2020-08-14	8	2022-09-03	NA	0	0	0	758	0	2022-09-03	NA	750	0	NA	NA	NA	NA	0	41281.3	2	0	0	1	0	0	0	0	0	0	0	0	0	0	0	0	0
3819	1	64	S32.000	32	1	0	#N/A	2020-08-07	2020	8	7	2020-08-14	5	2020-08-19	12	2022-09-03	NA	0	0	0	757	0	2022-09-03	NA	745	0	NA	NA	NA	NA	0	73564.2	1	0	0	0	0	0	0	0	0	0	0	0	0	0	0	0	0
3820	1	54	S42.202	42	1	0	#N/A	2020-08-07	2020	8	5	2020-08-12	7	2020-08-19	12	2022-09-03	NA	0	0	0	757	0	2022-09-03	NA	745	0	NA	NA	NA	NA	0	39068.7	5	0	0	0	0	0	0	0	0	0	0	0	0	0	0	0	0
3821	0	65	S32.000	32	1	0	#N/A	2020-08-08	2020	8	3	2020-08-11	2	2020-08-13	5	2022-09-03	NA	0	0	0	756	0	2022-09-03	NA	751	0	NA	NA	NA	NA	0	37511.3	1	0	0	0	1	0	0	0	0	0	0	0	0	0	0	0	0
3822	0	68	S32.000	32	1	0	#N/A	2020-08-08	2020	8	2	2020-08-10	1	2020-08-11	3	2022-09-03	NA	0	0	0	756	0	2022-09-03	NA	753	0	NA	NA	NA	NA	0	47316.5	2	0	0	0	0	0	1	0	0	0	0	0	0	0	0	0	0
3823	1	71	S22.000	22	1	0	#N/A	2020-08-08	2020	8	6	2020-08-14	7	2020-08-21	13	2022-09-03	NA	0	0	0	756	0	2022-09-03	NA	743	0	NA	NA	NA	NA	0	172468	1	0	0	0	0	0	0	0	0	0	0	0	0	0	0	0	0
3824	0	84	S72.101	72	1	0	#N/A	2020-08-08	2020	8	4	2020-08-12	7	2020-08-19	11	2022-09-03	NA	0	0	0	756	0	2022-09-03	NA	745	0	NA	NA	NA	NA	0	37823.4	3	0	0	1	0	0	1	0	0	0	0	0	0	0	0	0	0
[truncated: 1,559 more rows]
[truncated: 88 more columns]

## Sheet: Sheet9
编号	英文项目名	中文项目名		麻醉	全麻	General anesthesia	1
1	ID	编号			局麻	Local anesthesia	2
2	Gender	性别（1男2女）			腰麻	Spinal anesthesia	3
3	Age	年龄			持硬	Continuous epidural anesthesia	4
4	ICD	ICD编码			臂丛	Brachial plexus block anesthesia	5
5	Maindiagnosis	主要诊断（即骨折类型）		手术方式
6	Admission	入院次数			桡骨远端骨折切开复位内固定术	Open reduction and internal fixation surgery for distal radius fracture.	1
7	FLSks	骨折联络服务			桡骨远端骨折闭合复位外固定支架固定术	Closed reduction and external fixation with a fixator for distal radius fracture.	2
8	GLOBALINDEX	全球指数			半髋关节置换术	Hemiarthroplasty of the hip joint.	3
9	Admissiondate	入院日期			全髋关节置换术	Total hip arthroplasty.	4
10	Year	年份			股骨近端骨折闭合复位内固定术	Closed reduction and internal fixation surgery for proximal femur fracture.	5
11	Month	月份			股骨近端骨折切开复位内固定术	Open reduction and internal fixation surgery for proximal femur fracture.	6
12	Preoperativetime	术前时间			pkp	Percutaneous kyphoplasty (PKP).	7
13	DateofOperation	手术日期			pvp	Percutaneous vertebroplasty (PVP).	8
14	PostoperativeHospitalStay	术后住院时间			椎体骨折复位内固定术	Closed reduction and internal fixation surgery for vertebral fracture.	9
15	DischargeDate	出院日期			椎体融合术	Spinal fusion surgery.	10
16	LOS	住院时间			肱骨近端骨折闭合复位髓内钉固定术	Closed reduction and intramedullary nail fixation for proximal humerus fracture.	11
17	Deathtime	死亡时间			肱骨近端骨折切开复位内固定	Open reduction and internal fixation for proximal humerus fracture	12
18	Deathreason	死亡原因（1死因与摔倒相关，0死因与摔倒无关，NA未死亡）		主诊断
19	Death_all	全因死亡率（1死0活）			胸椎	Thoracic vertebra	22
20	Death_fall	跌倒相关死亡（2与摔倒有关，1与摔倒无关，0没死）			腰椎	Lumbar vertebra	32
21	DDDeath_fall2	跌倒相关死亡2（1摔倒致死，0不是摔倒致死）			肱骨	Wrist	42
22	Survivaltime	生存时间			桡骨	Proximal humerus	52
23	Refracture	是否再骨折			股骨颈	Femoral neck	721
24	Refracture1Date	骨折复发1日期			股骨粗隆间、粗隆下	Femoral trochanteric/subtrochanteric	72
25	Refracture1fee	骨折复发1费用
26	Refracturetime	骨折复发时间
27	RefractureNEW	新骨折复发（2再骨折部位与原骨折不同）
28	Refracture2	骨折复发2日期
29	Refracture2fee	骨折复发2费用
30	Refracture3Date	骨折复发3日期
31	Refracture3fee	骨折复发3费用
32	Refracturetotalfee	骨折复发总费用
33	fee	第一次住院总费用
34	Anesthesia	麻醉方式
35	MAP	悬浮红
36	FFP	新鲜冰冻血浆
37	hypertension	高血压
38	diabetes	糖尿病
39	heart	心脏病
40	OP	被打上骨松诊断
41	lung	肺部疾病
42	liver	肝部疾病
43	kidney	肾脏疾病
44	brain	脑部疾病
45	PD	帕金森
46	AD	阿尔茨海默病
47	DVT	深静脉血栓
48	infection	感染
49	tumor	肿瘤
50	shock	休克
1	Myocardial infarction	心肌梗死
2	Congestive heart failure	充血性心力衰竭
3	Peripheral vascular disease	外周血管疾病
4	Dementia	痴呆症
5	Cerebrovascular diseases	脑血管疾病
6	Connective tissue diseases	结缔组织疾病
7	Peptic ulcer disease	消化性溃疡病
8	Mild liver disease	轻度肝病
9	1 Diabetes	1型糖尿病
10	Chronic lung disease	慢性肺病
11	Hemiplegia	偏瘫
12	CKD	慢性肾脏疾病
13	2 Diabetes	2型糖尿病
14	2 Solid tumor	实体肿瘤
15	2 Leukemia	白血病
16	2 Malignant lymphoma	恶性淋巴瘤
17	3 Moderate to severe liver disease	中重度肝病
18	6 Malignant tumors	恶性肿瘤
19	6 AIDS	艾滋病
20	CCI	cci评分
21	CA	钙尔奇
22	VD1	骨化醇
23	VD3	骨化三醇
24	VD2	维生素D2
25	ZOL	唑来膦酸	钙尔奇	骨化醇	骨化三醇	维生素D2	唑来膦酸	降钙素	阿仑膦酸
26	FLS	骨折联络
27	CAL	降钙素
28	ALN	阿仑膦酸盐
29	Weight	体重
30	Height	身高
31	BMI	体重指数
32	T lumber BMD	腰椎骨密度
33	TROCH_BMD	股骨颈骨密度
34	INTER_BMD	腰椎骨密度
35	NECK_BMD	颈椎骨密度
36	WARDS_BMD	股骨干骨密度
37	HTOT_BMD	全身骨密度
38	BMD	骨密度
1	Potassium	钾
2	Magnesium	镁
3	Sodium	钠
4	Phosphorus	磷
5	PT	凝血酶原时间
6	APTT	活化部分凝血活酶时间
7	INR	国际标准化比值
8	FIB	纤维蛋白原
9	D	维生素D
10	XC	胆固醇
11	PROBNP	前脑利钠肽
12	Platelet	血小板
13	Hemoglobin	血红蛋白
14	Albumin	白蛋白
15	Blood sugar	血糖
16	Calcium	钙
17	Neutrophil	中性粒细胞
18	Lymphocyte	淋巴细胞
19	Monocyte	单核细胞
20	BTX	β-ctx
21	P1NP	前胶原原肽I型
22	Ferritin	铁蛋白
23	GH	生长激素
24	Total cholesterol	总胆固醇
25	Triglycerides	甘油三酯
26	HDL	高密度脂蛋白
27	LDL	低密度脂蛋白
28	ApolipoproteinA	载脂蛋白A
29	ApolipoproteinB	载脂蛋白B
30	LipoproteinA	脂蛋白A
31	Homocysteine	高同型半胱氨酸
32	PTH	甲状旁腺激素
33	ALT	谷丙转氨酶
34	AST	谷草转氨酶
35	CR	肌酐
36	UN	尿素氮
37	UA	尿酸
38	Osteocalcin	骨钙素
39	25VD	25-羟基维生素D
40	FBG	空腹血糖
41	CRP	C反应蛋白
42	Smoker	吸烟者
43	Drink	饮酒
44	ASA	麻醉评分
45	ASAXV	ASAXV（不清楚具体指的是什么）
46	SURGERY	手术
47	SugerySum	手术总和
48	DVTSURGERY	深静脉血栓手术
49	SIRI	全身免疫炎症指数

## Sheet: Sheet6
麻醉	全麻	General anesthesia	1
	局麻	Local anesthesia	2
	腰麻	Spinal anesthesia	3
	持硬	Continuous epidural anesthesia	4
	臂丛	Brachial plexus block anesthesia	5
手术方式
	桡骨远端骨折切开复位内固定术	Open reduction and internal fixation surgery for distal radius fracture.	1
	桡骨远端骨折闭合复位外固定支架固定术	Closed reduction and external fixation with a fixator for distal radius fracture.	2
	半髋关节置换术	Hemiarthroplasty of the hip joint.	3
	全髋关节置换术	Total hip arthroplasty.	4
	股骨近端骨折闭合复位内固定术	Closed reduction and internal fixation surgery for proximal femur fracture.	5
	股骨近端骨折切开复位内固定术	Open reduction and internal fixation surgery for proximal femur fracture.	6
	pkp	Percutaneous kyphoplasty (PKP).	7
	pvp	Percutaneous vertebroplasty (PVP).	8
	椎体骨折复位内固定术	Closed reduction and internal fixation surgery for vertebral fracture.	9
	椎体融合术	Spinal fusion surgery.	10
	肱骨近端骨折闭合复位髓内钉固定术	Closed reduction and intramedullary nail fixation for proximal humerus fracture.	11
	肱骨近端骨折切开复位内固定	Open reduction and internal fixation for proximal humerus fracture	12
主诊断
	胸椎	Thoracic vertebra	22
	腰椎	Lumbar vertebra	32
	肱骨	Wrist	42
	桡骨	Proximal humerus	52
	股骨颈	Femoral neck	721
	股骨粗隆间、粗隆下	Femoral trochanteric/subtrochanteric	72
